# Supplementary material for: Targeting aldolase A in hepatocellular carcinoma leads to imbalanced glycolysis and energy stress due to uncontrolled FBP accumulation
Source: Nat Metab. 2025 Jan 20;7(2):348–66. doi: 10.1038/s42255-024-01201-w (PMC11860237; doi:10.1038/s42255-024-01201-w)
Supplement: Supplementary file 3 — Sequences of shRNA library used for dropout screen. [file 42255_2024_1201_MOESM3_ESM.xlsx]

## Sheet: shRNA sequences
Supplementary Table 1: shRNA sequences used in the library
shRNA name	Sequence
9630033F20Rik.1317	TGCTGTTGACAGTGAGCGAAAGCTTCAGATCAGTGTTCAATAGTGAAGCCACAGATGTATTGAACACTGATCTGAAGCTTCTGCCTACTGCCTCGGA
9630033F20Rik.1322	TGCTGTTGACAGTGAGCGCTCAGATCAGTGTTCAAGGTAATAGTGAAGCCACAGATGTATTACCTTGAACACTGATCTGAATGCCTACTGCCTCGGA
9630033F20Rik.1323	TGCTGTTGACAGTGAGCGCCAGATCAGTGTTCAAGGTAAATAGTGAAGCCACAGATGTATTTACCTTGAACACTGATCTGATGCCTACTGCCTCGGA
9630033F20Rik.2937	TGCTGTTGACAGTGAGCGATGGATTTGTTACAAAAGATTATAGTGAAGCCACAGATGTATAATCTTTTGTAACAAATCCACTGCCTACTGCCTCGGA
9630033F20Rik.2976	TGCTGTTGACAGTGAGCGCCAGGTTTATGGAAAAGTCAAATAGTGAAGCCACAGATGTATTTGACTTTTCCATAAACCTGATGCCTACTGCCTCGGA
Aacs.1075	TGCTGTTGACAGTGAGCGACAGTGACATCCTGCTCTACTATAGTGAAGCCACAGATGTATAGTAGAGCAGGATGTCACTGCTGCCTACTGCCTCGGA
Aacs.1205	TGCTGTTGACAGTGAGCGATGGGACCTTGTGGACAGGATATAGTGAAGCCACAGATGTATATCCTGTCCACAAGGTCCCACTGCCTACTGCCTCGGA
Aacs.1354	TGCTGTTGACAGTGAGCGACCAGAGTTACGAGTATGTGTATAGTGAAGCCACAGATGTATACACATACTCGTAACTCTGGGTGCCTACTGCCTCGGA
Aacs.1988	TGCTGTTGACAGTGAGCGCTACACACTCAATGGCAAGAAATAGTGAAGCCACAGATGTATTTCTTGCCATTGAGTGTGTATTGCCTACTGCCTCGGA
Aacs.2439	TGCTGTTGACAGTGAGCGACCGCTGTTGTATCTCGCTCTATAGTGAAGCCACAGATGTATAGAGCGAGATACAACAGCGGGTGCCTACTGCCTCGGA
Abat.1509	TGCTGTTGACAGTGAGCGACGGCATCTTAGCAGACTTCAATAGTGAAGCCACAGATGTATTGAAGTCTGCTAAGATGCCGCTGCCTACTGCCTCGGA
Abat.2149	TGCTGTTGACAGTGAGCGACCCAGTTGTGTCAATGATAGATAGTGAAGCCACAGATGTATCTATCATTGACACAACTGGGGTGCCTACTGCCTCGGA
Abat.3322	TGCTGTTGACAGTGAGCGAAAGAAGAGTGAAAGAAGTAAATAGTGAAGCCACAGATGTATTTACTTCTTTCACTCTTCTTGTGCCTACTGCCTCGGA
Abat.3483	TGCTGTTGACAGTGAGCGAAAGGTTCAAGGTCTTATTTAATAGTGAAGCCACAGATGTATTAAATAAGACCTTGAACCTTGTGCCTACTGCCTCGGA
Abat.3595	TGCTGTTGACAGTGAGCGCCCGCAGGTCCTTAGAGTTCAATAGTGAAGCCACAGATGTATTGAACTCTAAGGACCTGCGGATGCCTACTGCCTCGGA
Abcc3.3576	TGCTGTTGACAGTGAGCGCAAGGTGGACAACAACCAGAAATAGTGAAGCCACAGATGTATTTCTGGTTGTTGTCCACCTTATGCCTACTGCCTCGGA
Abcc3.3827	TGCTGTTGACAGTGAGCGCCAAGGAGTACTCTAAGACCAATAGTGAAGCCACAGATGTATTGGTCTTAGAGTACTCCTTGATGCCTACTGCCTCGGA
Abcc3.3920	TGCTGTTGACAGTGAGCGCCCGGAACTATTCAGTGCGGTATAGTGAAGCCACAGATGTATACCGCACTGAATAGTTCCGGATGCCTACTGCCTCGGA
Abcc3.4499	TGCTGTTGACAGTGAGCGCCAACACAATCATGGACTACAATAGTGAAGCCACAGATGTATTGTAGTCCATGATTGTGTTGATGCCTACTGCCTCGGA
Abcc3.656	TGCTGTTGACAGTGAGCGACCCGGAGAATCTTGACACAAATAGTGAAGCCACAGATGTATTTGTGTCAAGATTCTCCGGGGTGCCTACTGCCTCGGA
Acaa1a.155	TGCTGTTGACAGTGAGCGATGCCATCATTCCTGTTCCTAATAGTGAAGCCACAGATGTATTAGGAACAGGAATGATGGCAGTGCCTACTGCCTCGGA
Acaa1a.156	TGCTGTTGACAGTGAGCGCGCCATCATTCCTGTTCCTAAATAGTGAAGCCACAGATGTATTTAGGAACAGGAATGATGGCATGCCTACTGCCTCGGA
Acaa1a.1603	TGCTGTTGACAGTGAGCGAACAGCACTTTACTTTAGAAAATAGTGAAGCCACAGATGTATTTTCTAAAGTAAAGTGCTGTGTGCCTACTGCCTCGGA
Acaa1a.1731	TGCTGTTGACAGTGAGCGAGAGGGATGCAGTAAATGTGTATAGTGAAGCCACAGATGTATACACATTTACTGCATCCCTCCTGCCTACTGCCTCGGA
Acaa1a.183	TGCTGTTGACAGTGAGCGACACCCAGAACCTAAACGAGTATAGTGAAGCCACAGATGTATACTCGTTTAGGTTCTGGGTGCTGCCTACTGCCTCGGA
Acaca.284	TGCTGTTGACAGTGAGCGAAAGGTCGAGACAGAAAGAAAATAGTGAAGCCACAGATGTATTTTCTTTCTGTCTCGACCTTGTGCCTACTGCCTCGGA
Acaca.3675	TGCTGTTGACAGTGAGCGCCAGCGATGTTCTGTTGGACAATAGTGAAGCCACAGATGTATTGTCCAACAGAACATCGCTGATGCCTACTGCCTCGGA
Acaca.4005	TGCTGTTGACAGTGAGCGCTACGTTCCTAGTTGCACAAAATAGTGAAGCCACAGATGTATTTTGTGCAACTAGGAACGTAATGCCTACTGCCTCGGA
Acaca.5358	TGCTGTTGACAGTGAGCGACAGGTACAAGATAACAGATATTAGTGAAGCCACAGATGTAATATCTGTTATCTTGTACCTGGTGCCTACTGCCTCGGA
Acaca.5542	TGCTGTTGACAGTGAGCGACAGGTTGAGAATTCTCACTTATAGTGAAGCCACAGATGTATAAGTGAGAATTCTCAACCTGGTGCCTACTGCCTCGGA
Acacb.2602	TGCTGTTGACAGTGAGCGCCCGGATCACTATCGGCAATAATAGTGAAGCCACAGATGTATTATTGCCGATAGTGATCCGGTTGCCTACTGCCTCGGA
Acacb.343	TGCTGTTGACAGTGAGCGACCCAGAGGTTCCAGATGCTAATAGTGAAGCCACAGATGTATTAGCATCTGGAACCTCTGGGCTGCCTACTGCCTCGGA
Acacb.5615	TGCTGTTGACAGTGAGCGACACATCGAAGATGAAGGCGAATAGTGAAGCCACAGATGTATTCGCCTTCATCTTCGATGTGCTGCCTACTGCCTCGGA
Acacb.6688	TGCTGTTGACAGTGAGCGCCCGGAAGAAAGATCTGGTGAATAGTGAAGCCACAGATGTATTCACCAGATCTTTCTTCCGGATGCCTACTGCCTCGGA
Acacb.7903	TGCTGTTGACAGTGAGCGCTAGAGAGGTTCTCCAGAGATATAGTGAAGCCACAGATGTATATCTCTGGAGAACCTCTCTAATGCCTACTGCCTCGGA
Acadl.1001	TGCTGTTGACAGTGAGCGCCAGACGGTGCAGCATAAACTATAGTGAAGCCACAGATGTATAGTTTATGCTGCACCGTCTGTTGCCTACTGCCTCGGA
Acadl.1010	TGCTGTTGACAGTGAGCGACAGCATAAACTAGCAGAATTATAGTGAAGCCACAGATGTATAATTCTGCTAGTTTATGCTGCTGCCTACTGCCTCGGA
Acadl.1250	TGCTGTTGACAGTGAGCGATACGGTGGTACCAACGAAATATAGTGAAGCCACAGATGTATATTTCGTTGGTACCACCGTAGTGCCTACTGCCTCGGA
Acadl.211	TGCTGTTGACAGTGAGCGCAAGGAAGTTTTTCCAAGAAGATAGTGAAGCCACAGATGTATCTTCTTGGAAAAACTTCCTTATGCCTACTGCCTCGGA
Acadl.592	TGCTGTTGACAGTGAGCGATGGGAGTGATTGGATTCTCAATAGTGAAGCCACAGATGTATTGAGAATCCAATCACTCCCAGTGCCTACTGCCTCGGA
Acadm.1187	TGCTGTTGACAGTGAGCGCCGCCAAGATCTATCAGATTTATAGTGAAGCCACAGATGTATAAATCTGATAGATCTTGGCGTTGCCTACTGCCTCGGA
Acadm.139	TGCTGTTGACAGTGAGCGAAGCAGAAAGAGTTTCAAGCAATAGTGAAGCCACAGATGTATTGCTTGAAACTCTTTCTGCTGTGCCTACTGCCTCGGA
Acadm.1588	TGCTGTTGACAGTGAGCGAAAGGAAGAACTCATGATTCTATAGTGAAGCCACAGATGTATAGAATCATGAGTTCTTCCTTGTGCCTACTGCCTCGGA
Acadm.524	TGCTGTTGACAGTGAGCGCTAAGACCAAAGCAGAGAAGAATAGTGAAGCCACAGATGTATTCTTCTCTGCTTTGGTCTTAATGCCTACTGCCTCGGA
Acadm.569	TGCTGTTGACAGTGAGCGACCAGAAGATGTGGATAACCAATAGTGAAGCCACAGATGTATTGGTTATCCACATCTTCTGGCTGCCTACTGCCTCGGA
Acads.1034	TGCTGTTGACAGTGAGCGATGCTGCCATGTTGAAAGACAATAGTGAAGCCACAGATGTATTGTCTTTCAACATGGCAGCACTGCCTACTGCCTCGGA
Acads.1037	TGCTGTTGACAGTGAGCGATGCCATGTTGAAAGACAACAATAGTGAAGCCACAGATGTATTGTTGTCTTTCAACATGGCAGTGCCTACTGCCTCGGA
Acads.1040	TGCTGTTGACAGTGAGCGACATGTTGAAAGACAACAAGAATAGTGAAGCCACAGATGTATTCTTGTTGTCTTTCAACATGGTGCCTACTGCCTCGGA
Acads.110	TGCTGTTGACAGTGAGCGAGCGACGGTTACACACTGTTTATAGTGAAGCCACAGATGTATAAACAGTGTGTAACCGTCGCCTGCCTACTGCCTCGGA
Acads.1199	TGCTGTTGACAGTGAGCGACCGCATCACTGAGATCTACGATAGTGAAGCCACAGATGTATCGTAGATCTCAGTGATGCGGGTGCCTACTGCCTCGGA
Acadvl.1005	TGCTGTTGACAGTGAGCGCCACGTCAGAGGTGTACTTTGATAGTGAAGCCACAGATGTATCAAAGTACACCTCTGACGTGTTGCCTACTGCCTCGGA
Acadvl.1071	TGCTGTTGACAGTGAGCGCTGGCTTCAAGGTTGCTGTCAATAGTGAAGCCACAGATGTATTGACAGCAACCTTGAAGCCATTGCCTACTGCCTCGGA
Acadvl.1162	TGCTGTTGACAGTGAGCGAGCGGTTGATCATGCTACTAATTAGTGAAGCCACAGATGTAATTAGTAGCATGATCAACCGCCTGCCTACTGCCTCGGA
Acadvl.1511	TGCTGTTGACAGTGAGCGAAAGGCTGTATGGACAAAGGAATAGTGAAGCCACAGATGTATTCCTTTGTCCATACAGCCTTGTGCCTACTGCCTCGGA
Acadvl.1735	TGCTGTTGACAGTGAGCGAAAGCTGGTGAAACACAAGAAATAGTGAAGCCACAGATGTATTTCTTGTGTTTCACCAGCTTGTGCCTACTGCCTCGGA
Acat1.2474	TGCTGTTGACAGTGAGCGCCAGAATTACTGTAATGAGAAATAGTGAAGCCACAGATGTATTTCTCATTACAGTAATTCTGTTGCCTACTGCCTCGGA
Acat1.2848	TGCTGTTGACAGTGAGCGACAGCTTGTCAGAGAAGACAAATAGTGAAGCCACAGATGTATTTGTCTTCTCTGACAAGCTGCTGCCTACTGCCTCGGA
Acat1.2861	TGCTGTTGACAGTGAGCGAAAGACAAAGAATGTCACTAAATAGTGAAGCCACAGATGTATTTAGTGACATTCTTTGTCTTCTGCCTACTGCCTCGGA
Acat1.2867	TGCTGTTGACAGTGAGCGCAAGAATGTCACTAAACATCAATAGTGAAGCCACAGATGTATTGATGTTTAGTGACATTCTTTTGCCTACTGCCTCGGA
Acat1.3329	TGCTGTTGACAGTGAGCGCAAGGGATGTTAAAGCGTTCAATAGTGAAGCCACAGATGTATTGAACGCTTTAACATCCCTTTTGCCTACTGCCTCGGA
Acat2.1078	TGCTGTTGACAGTGAGCGACCCGAGAAGGTCAACATCGATTAGTGAAGCCACAGATGTAATCGATGTTGACCTTCTCGGGGTGCCTACTGCCTCGGA
Acat2.1721	TGCTGTTGACAGTGAGCGCCGGCTTCTGTTACGAACTTCATAGTGAAGCCACAGATGTATGAAGTTCGTAACAGAAGCCGATGCCTACTGCCTCGGA
Acat2.1814	TGCTGTTGACAGTGAGCGCCAAGACCAATCCTGTAGTGAATAGTGAAGCCACAGATGTATTCACTACAGGATTGGTCTTGATGCCTACTGCCTCGGA
Acat2.1815	TGCTGTTGACAGTGAGCGAAAGACCAATCCTGTAGTGAAATAGTGAAGCCACAGATGTATTTCACTACAGGATTGGTCTTGTGCCTACTGCCTCGGA
Acat2.1880	TGCTGTTGACAGTGAGCGCCCAGCTGTTCTAGTCAGAAGATAGTGAAGCCACAGATGTATCTTCTGACTAGAACAGCTGGATGCCTACTGCCTCGGA
Acer2.1308	TGCTGTTGACAGTGAGCGACCGGGAGAAACTGTCCTTCAATAGTGAAGCCACAGATGTATTGAAGGACAGTTTCTCCCGGCTGCCTACTGCCTCGGA
Acer2.1834	TGCTGTTGACAGTGAGCGCCCGGCTTTTGTTTTCATAATATAGTGAAGCCACAGATGTATATTATGAAAACAAAAGCCGGATGCCTACTGCCTCGGA
Acer2.2181	TGCTGTTGACAGTGAGCGATAGGATCTCTTACTCTGTTTATAGTGAAGCCACAGATGTATAAACAGAGTAAGAGATCCTAGTGCCTACTGCCTCGGA
Acer2.3552	TGCTGTTGACAGTGAGCGCCAGTGTTGTGTTGAGGATCAATAGTGAAGCCACAGATGTATTGATCCTCAACACAACACTGTTGCCTACTGCCTCGGA
Acer2.3936	TGCTGTTGACAGTGAGCGCCCGGTCAGATTTAAAACTATTTAGTGAAGCCACAGATGTAAATAGTTTTAAATCTGACCGGATGCCTACTGCCTCGGA
Acly.3028	TGCTGTTGACAGTGAGCGACCGCAGCAAAGATGTTCAGTATAGTGAAGCCACAGATGTATACTGAACATCTTTGCTGCGGCTGCCTACTGCCTCGGA
Acly.3029	TGCTGTTGACAGTGAGCGACGCAGCAAAGATGTTCAGTAATAGTGAAGCCACAGATGTATTACTGAACATCTTTGCTGCGGTGCCTACTGCCTCGGA
Acly.3131	TGCTGTTGACAGTGAGCGCTCGAGTAAAATCGATAAACAATAGTGAAGCCACAGATGTATTGTTTATCGATTTTACTCGATTGCCTACTGCCTCGGA
Acly.386	TGCTGTTGACAGTGAGCGCCAGCCAGAGCTTGGTTGTCAATAGTGAAGCCACAGATGTATTGACAACCAAGCTCTGGCTGATGCCTACTGCCTCGGA
Acly.4080	TGCTGTTGACAGTGAGCGAACCAGTGTCTACTTATGTCAATAGTGAAGCCACAGATGTATTGACATAAGTAGACACTGGTCTGCCTACTGCCTCGGA
Acot1.1299	TGCTGTTGACAGTGAGCGAAAAGGTACAAATACATTGTAATAGTGAAGCCACAGATGTATTACAATGTATTTGTACCTTTCTGCCTACTGCCTCGGA
Acot1.619	TGCTGTTGACAGTGAGCGACACATGGAGTACTTTGAAGAATAGTGAAGCCACAGATGTATTCTTCAAAGTACTCCATGTGCTGCCTACTGCCTCGGA
Acot1.828	TGCTGTTGACAGTGAGCGACCCTGTGACTATCCTGAGAAATAGTGAAGCCACAGATGTATTTCTCAGGATAGTCACAGGGGTGCCTACTGCCTCGGA
Acot1.850	TGCTGTTGACAGTGAGCGCCAGGTCAAAATGACCAAGGATTAGTGAAGCCACAGATGTAATCCTTGGTCATTTTGACCTGATGCCTACTGCCTCGGA
Acot1.876	TGCTGTTGACAGTGAGCGCCAAGGATGTTGTAGATGCTTTTAGTGAAGCCACAGATGTAAAAGCATCTACAACATCCTTGATGCCTACTGCCTCGGA
Acot2.1402	TGCTGTTGACAGTGAGCGCTAGGGACTGTCCTCTAAAATATAGTGAAGCCACAGATGTATATTTTAGAGGACAGTCCCTAATGCCTACTGCCTCGGA
Acot2.1797	TGCTGTTGACAGTGAGCGATGCCGTAAGACGACAAAGAAATAGTGAAGCCACAGATGTATTTCTTTGTCGTCTTACGGCACTGCCTACTGCCTCGGA
Acot2.1802	TGCTGTTGACAGTGAGCGATAAGACGACAAAGAAATTAAATAGTGAAGCCACAGATGTATTTAATTTCTTTGTCGTCTTACTGCCTACTGCCTCGGA
Acot2.2059	TGCTGTTGACAGTGAGCGCCACACCACATGTGTAATTTTATAGTGAAGCCACAGATGTATAAAATTACACATGTGGTGTGTTGCCTACTGCCTCGGA
Acot2.2061	TGCTGTTGACAGTGAGCGCCACCACATGTGTAATTTTAAATAGTGAAGCCACAGATGTATTTAAAATTACACATGTGGTGTTGCCTACTGCCTCGGA
Acot4.1051	TGCTGTTGACAGTGAGCGACAGCATGATACCAATAGAGAATAGTGAAGCCACAGATGTATTCTCTATTGGTATCATGCTGGTGCCTACTGCCTCGGA
Acot4.1424	TGCTGTTGACAGTGAGCGATAGATTCAAGGTCAAATTTTATAGTGAAGCCACAGATGTATAAAATTTGACCTTGAATCTACTGCCTACTGCCTCGGA
Acot4.1566	TGCTGTTGACAGTGAGCGACAGCCTGTGCTTGTTACAGATTAGTGAAGCCACAGATGTAATCTGTAACAAGCACAGGCTGGTGCCTACTGCCTCGGA
Acot4.1839	TGCTGTTGACAGTGAGCGACCCTACCTAGTTAATACTTTATAGTGAAGCCACAGATGTATAAAGTATTAACTAGGTAGGGCTGCCTACTGCCTCGGA
Acot4.2134	TGCTGTTGACAGTGAGCGCAAAGTTGTGTTTTCTATTCAATAGTGAAGCCACAGATGTATTGAATAGAAAACACAACTTTTTGCCTACTGCCTCGGA
Acot7.1019	TGCTGTTGACAGTGAGCGACAGTATGCAGTCACTTAGAAATAGTGAAGCCACAGATGTATTTCTAAGTGACTGCATACTGGTGCCTACTGCCTCGGA
Acot7.50	TGCTGTTGACAGTGAGCGAAGGGACCATTCTGAAGATGATTAGTGAAGCCACAGATGTAATCATCTTCAGAATGGTCCCTCTGCCTACTGCCTCGGA
Acot7.624	TGCTGTTGACAGTGAGCGACACTGCAAGACCAACATAGTATAGTGAAGCCACAGATGTATACTATGTTGGTCTTGCAGTGGTGCCTACTGCCTCGGA
Acot7.659	TGCTGTTGACAGTGAGCGCTGCCATCAATTTCCACGACAATAGTGAAGCCACAGATGTATTGTCGTGGAAATTGATGGCATTGCCTACTGCCTCGGA
Acot7.713	TGCTGTTGACAGTGAGCGAACGCATGACCTTCACAAGCAATAGTGAAGCCACAGATGTATTGCTTGTGAAGGTCATGCGTCTGCCTACTGCCTCGGA
Acox1.1086	TGCTGTTGACAGTGAGCGATAGAGAGAACATGTTGATGAATAGTGAAGCCACAGATGTATTCATCAACATGTTCTCTCTAGTGCCTACTGCCTCGGA
Acox1.1638	TGCTGTTGACAGTGAGCGACAGGTTCTTGATGAAAATCTATAGTGAAGCCACAGATGTATAGATTTTCATCAAGAACCTGGTGCCTACTGCCTCGGA
Acox1.2499	TGCTGTTGACAGTGAGCGCTCCAGTGTTGTAGGTGCAGTATAGTGAAGCCACAGATGTATACTGCACCTACAACACTGGATTGCCTACTGCCTCGGA
Acox1.2703	TGCTGTTGACAGTGAGCGCAAGGTGTTCTATAGAGCTGGATAGTGAAGCCACAGATGTATCCAGCTCTATAGAACACCTTTTGCCTACTGCCTCGGA
Acox1.3272	TGCTGTTGACAGTGAGCGCCACCAAAGTATTTGACATAAATAGTGAAGCCACAGATGTATTTATGTCAAATACTTTGGTGATGCCTACTGCCTCGGA
Acox3.1777	TGCTGTTGACAGTGAGCGCTCGGAGATACTGCCAAGAGAATAGTGAAGCCACAGATGTATTCTCTTGGCAGTATCTCCGATTGCCTACTGCCTCGGA
Acox3.1892	TGCTGTTGACAGTGAGCGACAGCGATTCCACGAACATATATAGTGAAGCCACAGATGTATATATGTTCGTGGAATCGCTGCTGCCTACTGCCTCGGA
Acox3.2237	TGCTGTTGACAGTGAGCGACCCGAGTTCTCTGCCAACAAATAGTGAAGCCACAGATGTATTTGTTGGCAGAGAACTCGGGCTGCCTACTGCCTCGGA
Acox3.3475	TGCTGTTGACAGTGAGCGACAGATTTCAAAGTATAGACAATAGTGAAGCCACAGATGTATTGTCTATACTTTGAAATCTGCTGCCTACTGCCTCGGA
Acox3.3856	TGCTGTTGACAGTGAGCGAAGGCTACATTATTGAAACAAATAGTGAAGCCACAGATGTATTTGTTTCAATAATGTAGCCTCTGCCTACTGCCTCGGA
Acsl1.2100	TGCTGTTGACAGTGAGCGACAGGAACAAGGATATCAATAATAGTGAAGCCACAGATGTATTATTGATATCCTTGTTCCTGCTGCCTACTGCCTCGGA
Acsl1.2575	TGCTGTTGACAGTGAGCGCACCCATAAAAGTGCTAAGTTATAGTGAAGCCACAGATGTATAACTTAGCACTTTTATGGGTTTGCCTACTGCCTCGGA
Acsl1.3334	TGCTGTTGACAGTGAGCGCCAGGCAAAGCATGTCTTCAAATAGTGAAGCCACAGATGTATTTGAAGACATGCTTTGCCTGATGCCTACTGCCTCGGA
Acsl1.462	TGCTGTTGACAGTGAGCGCCAAGCTCTTGGTGTACTACTATAGTGAAGCCACAGATGTATAGTAGTACACCAAGAGCTTGTTGCCTACTGCCTCGGA
Acsl1.719	TGCTGTTGACAGTGAGCGAAAGGATGCTTCTCTTACTCAATAGTGAAGCCACAGATGTATTGAGTAAGAGAAGCATCCTTGTGCCTACTGCCTCGGA
Acsl3.1368	TGCTGTTGACAGTGAGCGCCAGAAGTGTGGGACTACAATATAGTGAAGCCACAGATGTATATTGTAGTCCCACACTTCTGTTGCCTACTGCCTCGGA
Acsl3.1805	TGCTGTTGACAGTGAGCGCACAGAGCTAGCTAGAACAAAATAGTGAAGCCACAGATGTATTTTGTTCTAGCTAGCTCTGTATGCCTACTGCCTCGGA
Acsl3.2113	TGCTGTTGACAGTGAGCGCTAGGAAAATACTTGAAATGTATAGTGAAGCCACAGATGTATACATTTCAAGTATTTTCCTATTGCCTACTGCCTCGGA
Acsl3.2429	TGCTGTTGACAGTGAGCGAAAGGATAAATAGGAAATATAATAGTGAAGCCACAGATGTATTATATTTCCTATTTATCCTTCTGCCTACTGCCTCGGA
Acsl3.3042	TGCTGTTGACAGTGAGCGCCAGAATGATTGTGTTAAAATATAGTGAAGCCACAGATGTATATTTTAACACAATCATTCTGATGCCTACTGCCTCGGA
Acsl4.1098	TGCTGTTGACAGTGAGCGATAGGACCGAAGGACACATATATAGTGAAGCCACAGATGTATATATGTGTCCTTCGGTCCTAGTGCCTACTGCCTCGGA
Acsl4.1155	TGCTGTTGACAGTGAGCGCCAGCAGAGATATCATGCTTTATAGTGAAGCCACAGATGTATAAAGCATGATATCTCTGCTGTTGCCTACTGCCTCGGA
Acsl4.1868	TGCTGTTGACAGTGAGCGCCAGATTATAGATCGTAAGAAATAGTGAAGCCACAGATGTATTTCTTACGATCTATAATCTGTTGCCTACTGCCTCGGA
Acsl4.2834	TGCTGTTGACAGTGAGCGCTAAGATCATAATTGTCATATATAGTGAAGCCACAGATGTATATATGACAATTATGATCTTAATGCCTACTGCCTCGGA
Acsl4.3072	TGCTGTTGACAGTGAGCGCTGGGAATGTGTTAGAAAGTCATAGTGAAGCCACAGATGTATGACTTTCTAACACATTCCCATTGCCTACTGCCTCGGA
Acsl5.1501	TGCTGTTGACAGTGAGCGCAAGTGTGGAGTTGAGATGTTATAGTGAAGCCACAGATGTATAACATCTCAACTCCACACTTTTGCCTACTGCCTCGGA
Acsl5.185	TGCTGTTGACAGTGAGCGCAAGGAGCTACACAGAGAAAGATAGTGAAGCCACAGATGTATCTTTCTCTGTGTAGCTCCTTTTGCCTACTGCCTCGGA
Acsl5.1897	TGCTGTTGACAGTGAGCGAAGGGTCTATGATAAGGTACAATAGTGAAGCCACAGATGTATTGTACCTTATCATAGACCCTGTGCCTACTGCCTCGGA
Acsl5.2174	TGCTGTTGACAGTGAGCGCCAGGTGGATGTTCAATTACATTAGTGAAGCCACAGATGTAATGTAATTGAACATCCACCTGTTGCCTACTGCCTCGGA
Acsl5.2445	TGCTGTTGACAGTGAGCGCCCGGAAGAAGAATATTTTCAATAGTGAAGCCACAGATGTATTGAAAATATTCTTCTTCCGGTTGCCTACTGCCTCGGA
Acsl6.1073	TGCTGTTGACAGTGAGCGCTCGGATGTATGACAAGATCTTTAGTGAAGCCACAGATGTAAAGATCTTGTCATACATCCGATTGCCTACTGCCTCGGA
Acsl6.1351	TGCTGTTGACAGTGAGCGCCAGCTGGGTGTACCTTCACAATAGTGAAGCCACAGATGTATTGTGAAGGTACACCCAGCTGTTGCCTACTGCCTCGGA
Acsl6.2079	TGCTGTTGACAGTGAGCGCCCGATGAACTTTGCAGCAATATAGTGAAGCCACAGATGTATATTGCTGCAAAGTTCATCGGATGCCTACTGCCTCGGA
Acsl6.2186	TGCTGTTGACAGTGAGCGCCCCAAGAAGTCTCTAACAATATAGTGAAGCCACAGATGTATATTGTTAGAGACTTCTTGGGTTGCCTACTGCCTCGGA
Acsl6.579	TGCTGTTGACAGTGAGCGACAGGGTCTATCAGCTACATCATAGTGAAGCCACAGATGTATGATGTAGCTGATAGACCCTGGTGCCTACTGCCTCGGA
Acsm3.1260	TGCTGTTGACAGTGAGCGCCCGGATGCTTGTTCAGAATGATAGTGAAGCCACAGATGTATCATTCTGAACAAGCATCCGGTTGCCTACTGCCTCGGA
Acsm3.1625	TGCTGTTGACAGTGAGCGATACGAGGGAGTTTCTACATTATAGTGAAGCCACAGATGTATAATGTAGAAACTCCCTCGTAGTGCCTACTGCCTCGGA
Acsm3.2246	TGCTGTTGACAGTGAGCGACAGATGCTGAGATGTCTTAAATAGTGAAGCCACAGATGTATTTAAGACATCTCAGCATCTGGTGCCTACTGCCTCGGA
Acsm3.2275	TGCTGTTGACAGTGAGCGCTAGGAGCAGATTCTAAACTAATAGTGAAGCCACAGATGTATTAGTTTAGAATCTGCTCCTAATGCCTACTGCCTCGGA
Acsm3.2487	TGCTGTTGACAGTGAGCGAAAGGTCAAAGTATAAGAGAAATAGTGAAGCCACAGATGTATTTCTCTTATACTTTGACCTTCTGCCTACTGCCTCGGA
Acss1.2375	TGCTGTTGACAGTGAGCGATCCAGATGTGTTTAGATACAATAGTGAAGCCACAGATGTATTGTATCTAAACACATCTGGAGTGCCTACTGCCTCGGA
Acss1.2376	TGCTGTTGACAGTGAGCGCCCAGATGTGTTTAGATACAAATAGTGAAGCCACAGATGTATTTGTATCTAAACACATCTGGATGCCTACTGCCTCGGA
Acss1.2377	TGCTGTTGACAGTGAGCGACAGATGTGTTTAGATACAAAATAGTGAAGCCACAGATGTATTTTGTATCTAAACACATCTGGTGCCTACTGCCTCGGA
Acss1.341	TGCTGTTGACAGTGAGCGACCAGTTGAATGTGTCTGTCAATAGTGAAGCCACAGATGTATTGACAGACACATTCAACTGGCTGCCTACTGCCTCGGA
Acss1.3545	TGCTGTTGACAGTGAGCGATCGGAATGATTTATAGAAATATAGTGAAGCCACAGATGTATATTTCTATAAATCATTCCGAGTGCCTACTGCCTCGGA
Acss2.1763	TGCTGTTGACAGTGAGCGACAGGATTGATGACATGCTCAATAGTGAAGCCACAGATGTATTGAGCATGTCATCAATCCTGCTGCCTACTGCCTCGGA
Acss2.2066	TGCTGTTGACAGTGAGCGCCCGGAAGATTGCTCAGAATGATAGTGAAGCCACAGATGTATCATTCTGAGCAATCTTCCGGATGCCTACTGCCTCGGA
Acss2.2323	TGCTGTTGACAGTGAGCGCCAGGTCAACCTCACACTGATATAGTGAAGCCACAGATGTATATCAGTGTGAGGTTGACCTGATGCCTACTGCCTCGGA
Acss2.416	TGCTGTTGACAGTGAGCGCTGGCGACAAAGTTGCTTTTTATAGTGAAGCCACAGATGTATAAAAAGCAACTTTGTCGCCAATGCCTACTGCCTCGGA
Acss2.494	TGCTGTTGACAGTGAGCGCCCAGGTGTGTCAGTTCAGCAATAGTGAAGCCACAGATGTATTGCTGAACTGACACACCTGGATGCCTACTGCCTCGGA
Adam28.1441	TGCTGTTGACAGTGAGCGCCCCAAGGAGTGTACTAACAAATAGTGAAGCCACAGATGTATTTGTTAGTACACTCCTTGGGTTGCCTACTGCCTCGGA
Adam28.2338	TGCTGTTGACAGTGAGCGACAGGAGATGAGTCAGATGAAATAGTGAAGCCACAGATGTATTTCATCTGACTCATCTCCTGGTGCCTACTGCCTCGGA
Adam28.333	TGCTGTTGACAGTGAGCGCAAGGTACAAAATGACAGTAAATAGTGAAGCCACAGATGTATTTACTGTCATTTTGTACCTTATGCCTACTGCCTCGGA
Adam28.560	TGCTGTTGACAGTGAGCGAAAGGAGATGAAAAGTATTTTATAGTGAAGCCACAGATGTATAAAATACTTTTCATCTCCTTGTGCCTACTGCCTCGGA
Adam28.726	TGCTGTTGACAGTGAGCGACACCAGGTTGATTAAGTTGAATAGTGAAGCCACAGATGTATTCAACTTAATCAACCTGGTGGTGCCTACTGCCTCGGA
Agpat1.1104	TGCTGTTGACAGTGAGCGCCAAGTGGCTCATCCGATACAATAGTGAAGCCACAGATGTATTGTATCGGATGAGCCACTTGATGCCTACTGCCTCGGA
Agpat1.1218	TGCTGTTGACAGTGAGCGCTGCGTTCTGAGGAGCAATCTATAGTGAAGCCACAGATGTATAGATTGCTCCTCAGAACGCAATGCCTACTGCCTCGGA
Agpat1.1721	TGCTGTTGACAGTGAGCGCCCCACTCTAGACCCATTCCTATAGTGAAGCCACAGATGTATAGGAATGGGTCTAGAGTGGGATGCCTACTGCCTCGGA
Agpat1.1723	TGCTGTTGACAGTGAGCGACACTCTAGACCCATTCCTAAATAGTGAAGCCACAGATGTATTTAGGAATGGGTCTAGAGTGGTGCCTACTGCCTCGGA
Agpat1.1821	TGCTGTTGACAGTGAGCGCCAGCAAGCAACTGAAAATAAATAGTGAAGCCACAGATGTATTTATTTTCAGTTGCTTGCTGTTGCCTACTGCCTCGGA
Agpat2.202	TGCTGTTGACAGTGAGCGCTCGGTCCTTCAAGTACGTGTATAGTGAAGCCACAGATGTATACACGTACTTGAAGGACCGAATGCCTACTGCCTCGGA
Agpat2.271	TGCTGTTGACAGTGAGCGATCCCTGTGTCATCATCTCTAATAGTGAAGCCACAGATGTATTAGAGATGATGACACAGGGACTGCCTACTGCCTCGGA
Agpat2.472	TGCTGTTGACAGTGAGCGACGACCTCATGGTCAAGGAGAATAGTGAAGCCACAGATGTATTCTCCTTGACCATGAGGTCGCTGCCTACTGCCTCGGA
Agpat2.478	TGCTGTTGACAGTGAGCGCCATGGTCAAGGAGAATCTCAATAGTGAAGCCACAGATGTATTGAGATTCTCCTTGACCATGATGCCTACTGCCTCGGA
Agpat2.634	TGCTGTTGACAGTGAGCGCCAATGTCAAGACGAAGCTCTTTAGTGAAGCCACAGATGTAAAGAGCTTCGTCTTGACATTGTTGCCTACTGCCTCGGA
Agpat3.1253	TGCTGTTGACAGTGAGCGCAGGAGTGACTGAGATAGAGAATAGTGAAGCCACAGATGTATTCTCTATCTCAGTCACTCCTATGCCTACTGCCTCGGA
Agpat3.1389	TGCTGTTGACAGTGAGCGACGCGAGGGAAAGAGACACTTATAGTGAAGCCACAGATGTATAAGTGTCTCTTTCCCTCGCGCTGCCTACTGCCTCGGA
Agpat3.2781	TGCTGTTGACAGTGAGCGAACCGAGTCACAGAAGATGCTATAGTGAAGCCACAGATGTATAGCATCTTCTGTGACTCGGTCTGCCTACTGCCTCGGA
Agpat3.2782	TGCTGTTGACAGTGAGCGCCCGAGTCACAGAAGATGCTAATAGTGAAGCCACAGATGTATTAGCATCTTCTGTGACTCGGTTGCCTACTGCCTCGGA
Agpat3.2892	TGCTGTTGACAGTGAGCGCCAGGCTAACTGAGACAATGAATAGTGAAGCCACAGATGTATTCATTGTCTCAGTTAGCCTGATGCCTACTGCCTCGGA
Agpat4.1066	TGCTGTTGACAGTGAGCGCCAGGAGGAATACTACAGGACATAGTGAAGCCACAGATGTATGTCCTGTAGTATTCCTCCTGATGCCTACTGCCTCGGA
Agpat4.1281	TGCTGTTGACAGTGAGCGCTGGCGTGACAGAAATCGACAATAGTGAAGCCACAGATGTATTGTCGATTTCTGTCACGCCAATGCCTACTGCCTCGGA
Agpat4.1312	TGCTGTTGACAGTGAGCGATACGGCAACATCGACAACAAATAGTGAAGCCACAGATGTATTTGTTGTCGATGTTGCCGTAGTGCCTACTGCCTCGGA
Agpat4.744	TGCTGTTGACAGTGAGCGACACACGGTTCACAGAGAAGAATAGTGAAGCCACAGATGTATTCTTCTCTGTGAACCGTGTGCTGCCTACTGCCTCGGA
Agpat4.747	TGCTGTTGACAGTGAGCGAACGGTTCACAGAGAAGAAACATAGTGAAGCCACAGATGTATGTTTCTTCTCTGTGAACCGTGTGCCTACTGCCTCGGA
Agpat5.1152	TGCTGTTGACAGTGAGCGCTAGGTTGCTCATAGAGTTCTATAGTGAAGCCACAGATGTATAGAACTCTATGAGCAACCTATTGCCTACTGCCTCGGA
Agpat5.1778	TGCTGTTGACAGTGAGCGACAGCTCAGACTCTTAATACTATAGTGAAGCCACAGATGTATAGTATTAAGAGTCTGAGCTGCTGCCTACTGCCTCGGA
Agpat5.1783	TGCTGTTGACAGTGAGCGCCAGACTCTTAATACTAAAGTATAGTGAAGCCACAGATGTATACTTTAGTATTAAGAGTCTGATGCCTACTGCCTCGGA
Agpat5.2073	TGCTGTTGACAGTGAGCGCAAGTGTCAGAATAGACTTGAATAGTGAAGCCACAGATGTATTCAAGTCTATTCTGACACTTTTGCCTACTGCCTCGGA
Agpat5.631	TGCTGTTGACAGTGAGCGATACGTACTGAAAGACAAGTTATAGTGAAGCCACAGATGTATAACTTGTCTTTCAGTACGTAGTGCCTACTGCCTCGGA
Agpat6.1789	TGCTGTTGACAGTGAGCGCTGGGTGTGATTCAGAGAGCAATAGTGAAGCCACAGATGTATTGCTCTCTGAATCACACCCATTGCCTACTGCCTCGGA
Agpat6.1952	TGCTGTTGACAGTGAGCGCCACATCAGTGATGATGTTCAATAGTGAAGCCACAGATGTATTGAACATCATCACTGATGTGTTGCCTACTGCCTCGGA
Agpat6.2158	TGCTGTTGACAGTGAGCGAAAGATGCTGTGCAGTTTGCTATAGTGAAGCCACAGATGTATAGCAAACTGCACAGCATCTTCTGCCTACTGCCTCGGA
Agpat6.2233	TGCTGTTGACAGTGAGCGAACGGTGGATTGAAGAGAGAAATAGTGAAGCCACAGATGTATTTCTCTCTTCAATCCACCGTCTGCCTACTGCCTCGGA
Agpat6.2286	TGCTGTTGACAGTGAGCGAAAGCTATATAGCAAGATGATATAGTGAAGCCACAGATGTATATCATCTTGCTATATAGCTTCTGCCTACTGCCTCGGA
Ahcy.1668	TGCTGTTGACAGTGAGCGAAGGCTGGATGTTGCTAGTGATTAGTGAAGCCACAGATGTAATCACTAGCAACATCCAGCCTCTGCCTACTGCCTCGGA
Ahcy.1913	TGCTGTTGACAGTGAGCGCCACAAGGGTTAGGATAGATTATAGTGAAGCCACAGATGTATAATCTATCCTAACCCTTGTGATGCCTACTGCCTCGGA
Ahcy.1922	TGCTGTTGACAGTGAGCGCTAGGATAGATTAACCAAGAAATAGTGAAGCCACAGATGTATTTCTTGGTTAATCTATCCTAATGCCTACTGCCTCGGA
Ahcy.1941	TGCTGTTGACAGTGAGCGCAAGGACAAGTGACAGACTGAATAGTGAAGCCACAGATGTATTCAGTCTGTCACTTGTCCTTTTGCCTACTGCCTCGGA
Ahcy.658	TGCTGTTGACAGTGAGCGCCACCAAGAGCAAGTTTGACAATAGTGAAGCCACAGATGTATTGTCAAACTTGCTCTTGGTGATGCCTACTGCCTCGGA
Aim2.1053	TGCTGTTGACAGTGAGCGCAACGCACAGTTTAAAGATAAATAGTGAAGCCACAGATGTATTTATCTTTAAACTGTGCGTTTTGCCTACTGCCTCGGA
Aim2.1146	TGCTGTTGACAGTGAGCGATCAGTTGTGGTTGATGTTGAATAGTGAAGCCACAGATGTATTCAACATCAACCACAACTGAGTGCCTACTGCCTCGGA
Aim2.1403	TGCTGTTGACAGTGAGCGCCACGTTCTTTGAGGTGTCAAATAGTGAAGCCACAGATGTATTTGACACCTCAAAGAACGTGATGCCTACTGCCTCGGA
Aim2.2480	TGCTGTTGACAGTGAGCGCAAGAAAGATTGTTGATAAATATAGTGAAGCCACAGATGTATATTTATCAACAATCTTTCTTTTGCCTACTGCCTCGGA
Aim2.762	TGCTGTTGACAGTGAGCGAAAGGTAGAAAATAGAAGTCAATAGTGAAGCCACAGATGTATTGACTTCTATTTTCTACCTTCTGCCTACTGCCTCGGA
Ak2.294	TGCTGTTGACAGTGAGCGCTGGAGACTCCTTCGTGCAAAATAGTGAAGCCACAGATGTATTTTGCACGAAGGAGTCTCCAATGCCTACTGCCTCGGA
Ak2.376	TGCTGTTGACAGTGAGCGCCATGGAGAAGAGGAAAGAGAATAGTGAAGCCACAGATGTATTCTCTTTCCTCTTCTCCATGATGCCTACTGCCTCGGA
Ak2.386	TGCTGTTGACAGTGAGCGAAGGAAAGAGAAGCTCGATTCATAGTGAAGCCACAGATGTATGAATCGAGCTTCTCTTTCCTCTGCCTACTGCCTCGGA
Ak2.399	TGCTGTTGACAGTGAGCGATCGATTCAGTCATTGAGTTCATAGTGAAGCCACAGATGTATGAACTCAATGACTGAATCGAGTGCCTACTGCCTCGGA
Ak2.556	TGCTGTTGACAGTGAGCGACAGGTCAGATGACAACGAGAATAGTGAAGCCACAGATGTATTCTCGTTGTCATCTGACCTGCTGCCTACTGCCTCGGA
Aldh18a1.1299	TGCTGTTGACAGTGAGCGACACCTTCTTTTCAGAAGTGAATAGTGAAGCCACAGATGTATTCACTTCTGAAAAGAAGGTGCTGCCTACTGCCTCGGA
Aldh18a1.1444	TGCTGTTGACAGTGAGCGACAGCGGGAAGAGATCCTGTTATAGTGAAGCCACAGATGTATAACAGGATCTCTTCCCGCTGGTGCCTACTGCCTCGGA
Aldh18a1.1849	TGCTGTTGACAGTGAGCGCCAGCTGGTAAACACCAGAGAATAGTGAAGCCACAGATGTATTCTCTGGTGTTTACCAGCTGTTGCCTACTGCCTCGGA
Aldh18a1.2043	TGCTGTTGACAGTGAGCGACCGACTCGTCAGAGACTCTAATAGTGAAGCCACAGATGTATTAGAGTCTCTGACGAGTCGGGTGCCTACTGCCTCGGA
Aldh18a1.3446	TGCTGTTGACAGTGAGCGACAGGACAAAGACTAGAGATTATAGTGAAGCCACAGATGTATAATCTCTAGTCTTTGTCCTGGTGCCTACTGCCTCGGA
Aldh1a3.1385	TGCTGTTGACAGTGAGCGCCAGCAGCAGTGTTCACCAAAATAGTGAAGCCACAGATGTATTTTGGTGAACACTGCTGCTGTTGCCTACTGCCTCGGA
Aldh1a3.148	TGCTGTTGACAGTGAGCGAGAGGTCAAGTTCACCAAGATATAGTGAAGCCACAGATGTATATCTTGGTGAACTTGACCTCCTGCCTACTGCCTCGGA
Aldh1a3.159	TGCTGTTGACAGTGAGCGCCACCAAGATATTTATCAACAATAGTGAAGCCACAGATGTATTGTTGATAAATATCTTGGTGATGCCTACTGCCTCGGA
Aldh1a3.1721	TGCTGTTGACAGTGAGCGAACCCGATCTACTGGAGTTCAATAGTGAAGCCACAGATGTATTGAACTCCAGTAGATCGGGTGTGCCTACTGCCTCGGA
Aldh1a3.745	TGCTGTTGACAGTGAGCGCCCGGGTGTGGTGAACATTGTATAGTGAAGCCACAGATGTATACAATGTTCACCACACCCGGATGCCTACTGCCTCGGA
Aldh1b1.1805	TGCTGTTGACAGTGAGCGCCCCAGTGAAGTGTTACAAGAATAGTGAAGCCACAGATGTATTCTTGTAACACTTCACTGGGATGCCTACTGCCTCGGA
Aldh1b1.1820	TGCTGTTGACAGTGAGCGCCAAGAAGTGTCAACCAATAAATAGTGAAGCCACAGATGTATTTATTGGTTGACACTTCTTGTTGCCTACTGCCTCGGA
Aldh1b1.257	TGCTGTTGACAGTGAGCGCCCCAGAGATTTGCTACAACAATAGTGAAGCCACAGATGTATTGTTGTAGCAAATCTCTGGGTTGCCTACTGCCTCGGA
Aldh1b1.82	TGCTGTTGACAGTGAGCGCCCGGAGAACGCTGATACTAGATAGTGAAGCCACAGATGTATCTAGTATCAGCGTTCTCCGGTTGCCTACTGCCTCGGA
Aldh1b1.88	TGCTGTTGACAGTGAGCGAAACGCTGATACTAGAATTTGATAGTGAAGCCACAGATGTATCAAATTCTAGTATCAGCGTTCTGCCTACTGCCTCGGA
Aldh2.1332	TGCTGTTGACAGTGAGCGACAGGAGAATGTGTATGACGAATAGTGAAGCCACAGATGTATTCGTCATACACATTCTCCTGCTGCCTACTGCCTCGGA
Aldh2.1607	TGCTGTTGACAGTGAGCGAACCAGTGATGCAAATCCTCAATAGTGAAGCCACAGATGTATTGAGGATTTGCATCACTGGTCTGCCTACTGCCTCGGA
Aldh2.1748	TGCTGTTGACAGTGAGCGACACTGTGTGGATCAACTGCTATAGTGAAGCCACAGATGTATAGCAGTTGATCCACACAGTGCTGCCTACTGCCTCGGA
Aldh2.2154	TGCTGTTGACAGTGAGCGCAAGCAGCAAATGAGCAATAAATAGTGAAGCCACAGATGTATTTATTGCTCATTTGCTGCTTATGCCTACTGCCTCGGA
Aldh2.221	TGCTGTTGACAGTGAGCGAAGGCGAGGACTTGTTCTTCAATAGTGAAGCCACAGATGTATTGAAGAACAAGTCCTCGCCTCTGCCTACTGCCTCGGA
Aldh3a2.1666	TGCTGTTGACAGTGAGCGCCACAGATGTACTGCAATCAAATAGTGAAGCCACAGATGTATTTGATTGCAGTACATCTGTGATGCCTACTGCCTCGGA
Aldh3a2.2422	TGCTGTTGACAGTGAGCGCAGAGAGATTCCTACAGATCTATAGTGAAGCCACAGATGTATAGATCTGTAGGAATCTCTCTATGCCTACTGCCTCGGA
Aldh3a2.2863	TGCTGTTGACAGTGAGCGCTAGCAAATAGTTGCTTAAGTATAGTGAAGCCACAGATGTATACTTAAGCAACTATTTGCTATTGCCTACTGCCTCGGA
Aldh3a2.2945	TGCTGTTGACAGTGAGCGCTACTGTTGTTATAGTAAATTATAGTGAAGCCACAGATGTATAATTTACTATAACAACAGTAATGCCTACTGCCTCGGA
Aldh3a2.369	TGCTGTTGACAGTGAGCGCCCGGCTAAGAAGAACCTGCTATAGTGAAGCCACAGATGTATAGCAGGTTCTTCTTAGCCGGTTGCCTACTGCCTCGGA
Aldh5a1.1742	TGCTGTTGACAGTGAGCGATAGGTTATCAGAGTTAATGAATAGTGAAGCCACAGATGTATTCATTAACTCTGATAACCTACTGCCTACTGCCTCGGA
Aldh5a1.1909	TGCTGTTGACAGTGAGCGAAAGGTACAGAGTGAATGTTCATAGTGAAGCCACAGATGTATGAACATTCACTCTGTACCTTGTGCCTACTGCCTCGGA
Aldh5a1.1913	TGCTGTTGACAGTGAGCGATACAGAGTGAATGTTCACATATAGTGAAGCCACAGATGTATATGTGAACATTCACTCTGTACTGCCTACTGCCTCGGA
Aldh5a1.3632	TGCTGTTGACAGTGAGCGCGCGGTGGTTCCTAAACACTAATAGTGAAGCCACAGATGTATTAGTGTTTAGGAACCACCGCATGCCTACTGCCTCGGA
Aldh5a1.3771	TGCTGTTGACAGTGAGCGCCAGGATGTTCATGGTCTGTTTTAGTGAAGCCACAGATGTAAAACAGACCATGAACATCCTGATGCCTACTGCCTCGGA
Aldh7a1.1275	TGCTGTTGACAGTGAGCGACCCAATCCTCTATGTCTTCAATAGTGAAGCCACAGATGTATTGAAGACATAGAGGATTGGGGTGCCTACTGCCTCGGA
Aldh7a1.183	TGCTGTTGACAGTGAGCGCTACGACCTATTGTCCTGCTAATAGTGAAGCCACAGATGTATTAGCAGGACAATAGGTCGTAATGCCTACTGCCTCGGA
Aldh7a1.1943	TGCTGTTGACAGTGAGCGACAGTGGAGAAATGTCTTCTAATAGTGAAGCCACAGATGTATTAGAAGACATTTCTCCACTGCTGCCTACTGCCTCGGA
Aldh7a1.2171	TGCTGTTGACAGTGAGCGACACAACAAAGATAATGCTCTATAGTGAAGCCACAGATGTATAGAGCATTATCTTTGTTGTGGTGCCTACTGCCTCGGA
Aldh7a1.2174	TGCTGTTGACAGTGAGCGAAACAAAGATAATGCTCTAAAATAGTGAAGCCACAGATGTATTTTAGAGCATTATCTTTGTTGTGCCTACTGCCTCGGA
Aldh9a1.1339	TGCTGTTGACAGTGAGCGCCGGGTTTGTCAAGTTGGCAAATAGTGAAGCCACAGATGTATTTGCCAACTTGACAAACCCGATGCCTACTGCCTCGGA
Aldh9a1.1642	TGCTGTTGACAGTGAGCGAAACGTGCTACATTAACAACTATAGTGAAGCCACAGATGTATAGTTGTTAATGTAGCACGTTCTGCCTACTGCCTCGGA
Aldh9a1.1729	TGCTGTTGACAGTGAGCGACCGTGTGACGATTGAGTACTATAGTGAAGCCACAGATGTATAGTACTCAATCGTCACACGGCTGCCTACTGCCTCGGA
Aldh9a1.2325	TGCTGTTGACAGTGAGCGATAGGAAGGTCTACATAGAGAATAGTGAAGCCACAGATGTATTCTCTATGTAGACCTTCCTAGTGCCTACTGCCTCGGA
Aldh9a1.2452	TGCTGTTGACAGTGAGCGCAAACAGCTGTGTTCTAACTAATAGTGAAGCCACAGATGTATTAGTTAGAACACAGCTGTTTATGCCTACTGCCTCGGA
Aldoa.1235	TGCTGTTGACAGTGAGCGACGGTGTTGTCTGTGAATGCTATAGTGAAGCCACAGATGTATAGCATTCACAGACAACACCGCTGCCTACTGCCTCGGA
Aldoa.1280	TGCTGTTGACAGTGAGCGATGCCAATAAACAACTATTTAATAGTGAAGCCACAGATGTATTAAATAGTTGTTTATTGGCAGTGCCTACTGCCTCGGA
Aldoa.266	TGCTGTTGACAGTGAGCGCCCACGAGACACTGTACCAGAATAGTGAAGCCACAGATGTATTCTGGTACAGTGTCTCGTGGATGCCTACTGCCTCGGA
Aldoa.558	TGCTGTTGACAGTGAGCGATGCCAGCAGAATGGCATTGTATAGTGAAGCCACAGATGTATACAATGCCATTCTGCTGGCAGTGCCTACTGCCTCGGA
Aldoa.872	TGCTGTTGACAGTGAGCGCCAACCTCAATGCTATCAACAATAGTGAAGCCACAGATGTATTGTTGATAGCATTGAGGTTGATGCCTACTGCCTCGGA
Aldob.1370	TGCTGTTGACAGTGAGCGACAGAACATTCATCCAAGAAAATAGTGAAGCCACAGATGTATTTTCTTGGATGAATGTTCTGGTGCCTACTGCCTCGGA
Aldob.1624	TGCTGTTGACAGTGAGCGACCAGATGCTCACTACAGTCAATAGTGAAGCCACAGATGTATTGACTGTAGTGAGCATCTGGGTGCCTACTGCCTCGGA
Aldob.1740	TGCTGTTGACAGTGAGCGAAACAGTCAGTCTAGACTTCTATAGTGAAGCCACAGATGTATAGAAGTCTAGACTGACTGTTCTGCCTACTGCCTCGGA
Aldob.1871	TGCTGTTGACAGTGAGCGCTCCAGGTTTTGTGACACAGAATAGTGAAGCCACAGATGTATTCTGTGTCACAAAACCTGGATTGCCTACTGCCTCGGA
Aldob.343	TGCTGTTGACAGTGAGCGCCAGAAACGTTCTCAAGGAGAATAGTGAAGCCACAGATGTATTCTCCTTGAGAACGTTTCTGATGCCTACTGCCTCGGA
Aldoc.1676	TGCTGTTGACAGTGAGCGCTAGCAAATAAATGAGAGCAAATAGTGAAGCCACAGATGTATTTGCTCTCATTTATTTGCTATTGCCTACTGCCTCGGA
Aldoc.35	TGCTGTTGACAGTGAGCGCAACTCTGTTAGCTGTCAAAGATAGTGAAGCCACAGATGTATCTTTGACAGCTAACAGAGTTATGCCTACTGCCTCGGA
Aldoc.386	TGCTGTTGACAGTGAGCGACAGGTCCTATTCAGTGCTGATTAGTGAAGCCACAGATGTAATCAGCACTGAATAGGACCTGGTGCCTACTGCCTCGGA
Aldoc.43	TGCTGTTGACAGTGAGCGCTAGCTGTCAAAGAGATTGATATAGTGAAGCCACAGATGTATATCAATCTCTTTGACAGCTAATGCCTACTGCCTCGGA
Aldoc.603	TGCTGTTGACAGTGAGCGAAACGCTGTGCTCAGTATAAGATAGTGAAGCCACAGATGTATCTTATACTGAGCACAGCGTTCTGCCTACTGCCTCGGA
Apoc2.165	TGCTGTTGACAGTGAGCGATCGGTTCTTCCTGGCTCTATTTAGTGAAGCCACAGATGTAAATAGAGCCAGGAAGAACCGAGTGCCTACTGCCTCGGA
Apoc2.314	TGCTGTTGACAGTGAGCGCAAGACCTGTACCAGAAGACATTAGTGAAGCCACAGATGTAATGTCTTCTGGTACAGGTCTTTTGCCTACTGCCTCGGA
Apoc2.336	TGCTGTTGACAGTGAGCGCCCCGATCAGCATGGATGAGAATAGTGAAGCCACAGATGTATTCTCATCCATGCTGATCGGGTTGCCTACTGCCTCGGA
Apoc2.359	TGCTGTTGACAGTGAGCGATCAGGGACATGTACAGCAAAATAGTGAAGCCACAGATGTATTTTGCTGTACATGTCCCTGAGTGCCTACTGCCTCGGA
Apoc2.585	TGCTGTTGACAGTGAGCGAAGCCCAGAGTCTTTCAGTGAATAGTGAAGCCACAGATGTATTCACTGAAAGACTCTGGGCTCTGCCTACTGCCTCGGA
Aqp5.1085	TGCTGTTGACAGTGAGCGATGGAGAAAAGGAAGACGAAGATAGTGAAGCCACAGATGTATCTTCGTCTTCCTTTTCTCCAGTGCCTACTGCCTCGGA
Aqp5.1092	TGCTGTTGACAGTGAGCGCAAGGAAGACGAAGAGTTTGGATAGTGAAGCCACAGATGTATCCAAACTCTTCGTCTTCCTTTTGCCTACTGCCTCGGA
Aqp5.1267	TGCTGTTGACAGTGAGCGATCAGACCTCAGAGATTGTGAATAGTGAAGCCACAGATGTATTCACAATCTCTGAGGTCTGAGTGCCTACTGCCTCGGA
Aqp5.1336	TGCTGTTGACAGTGAGCGCTAGCCCTGTTTATCTCTCCAATAGTGAAGCCACAGATGTATTGGAGAGATAAACAGGGCTATTGCCTACTGCCTCGGA
Aqp5.1357	TGCTGTTGACAGTGAGCGCCCCAGTATCTCATGTGCCAAATAGTGAAGCCACAGATGTATTTGGCACATGAGATACTGGGTTGCCTACTGCCTCGGA
Arg1.1062	TGCTGTTGACAGTGAGCGCAACCACCTAAGTGACTGTGAATAGTGAAGCCACAGATGTATTCACAGTCACTTAGGTGGTTTTGCCTACTGCCTCGGA
Arg1.1118	TGCTGTTGACAGTGAGCGCAAGCAGACAGAACTAAGCAAATAGTGAAGCCACAGATGTATTTGCTTAGTTCTGTCTGCTTTTGCCTACTGCCTCGGA
Arg1.1154	TGCTGTTGACAGTGAGCGCAGGGCTTGTTCTTTTAGAAAATAGTGAAGCCACAGATGTATTTTCTAAAAGAACAAGCCCTTTGCCTACTGCCTCGGA
Arg1.1359	TGCTGTTGACAGTGAGCGCCACGGTGATGTTAAGTGTCAATAGTGAAGCCACAGATGTATTGACACTTAACATCACCGTGTTGCCTACTGCCTCGGA
Arg1.1360	TGCTGTTGACAGTGAGCGAACGGTGATGTTAAGTGTCAATTAGTGAAGCCACAGATGTAATTGACACTTAACATCACCGTGTGCCTACTGCCTCGGA
Arg2.1301	TGCTGTTGACAGTGAGCGCCACCAACACTATTACTGTAAATAGTGAAGCCACAGATGTATTTACAGTAATAGTGTTGGTGATGCCTACTGCCTCGGA
Arg2.1305	TGCTGTTGACAGTGAGCGAAACACTATTACTGTAAATGTATAGTGAAGCCACAGATGTATACATTTACAGTAATAGTGTTGTGCCTACTGCCTCGGA
Arg2.1349	TGCTGTTGACAGTGAGCGCCAAGCTATTAATGTTATACATTAGTGAAGCCACAGATGTAATGTATAACATTAATAGCTTGTTGCCTACTGCCTCGGA
Arg2.147	TGCTGTTGACAGTGAGCGCTCCGTCCACTCTGTAGCTATATAGTGAAGCCACAGATGTATATAGCTACAGAGTGGACGGATTGCCTACTGCCTCGGA
Arg2.313	TGCTGTTGACAGTGAGCGACACAAGATGATCCCTACAATATAGTGAAGCCACAGATGTATATTGTAGGGATCATCTTGTGGTGCCTACTGCCTCGGA
Asl.1048	TGCTGTTGACAGTGAGCGCCAAGGACTTACAGGAAGACAATAGTGAAGCCACAGATGTATTGTCTTCCTGTAAGTCCTTGTTGCCTACTGCCTCGGA
Asl.1409	TGCTGTTGACAGTGAGCGAACAGCGAAATCCAGTGTCGAATAGTGAAGCCACAGATGTATTCGACACTGGATTTCGCTGTGTGCCTACTGCCTCGGA
Asl.144	TGCTGTTGACAGTGAGCGCTGGAGAAGTTCAACTCATCTATAGTGAAGCCACAGATGTATAGATGAGTTGAACTTCTCCATTGCCTACTGCCTCGGA
Asl.313	TGCTGTTGACAGTGAGCGACACCTTCAAATTACATCCTAATAGTGAAGCCACAGATGTATTAGGATGTAATTTGAAGGTGCTGCCTACTGCCTCGGA
Asl.34	TGCTGTTGACAGTGAGCGACAGAAGATTCGTAAGACAGAATAGTGAAGCCACAGATGTATTCTGTCTTACGAATCTTCTGGTGCCTACTGCCTCGGA
Aspa.1020	TGCTGTTGACAGTGAGCGCAAGAAGCATTTGCAAAGACAATAGTGAAGCCACAGATGTATTGTCTTTGCAAATGCTTCTTTTGCCTACTGCCTCGGA
Aspa.1069	TGCTGTTGACAGTGAGCGCCCGCTCCACTTTGCACTAAAATAGTGAAGCCACAGATGTATTTTAGTGCAAAGTGGAGCGGATGCCTACTGCCTCGGA
Aspa.127	TGCTGTTGACAGTGAGCGCCAGGATCTTGGTATTTGTTAATAGTGAAGCCACAGATGTATTAACAAATACCAAGATCCTGTTGCCTACTGCCTCGGA
Aspa.1414	TGCTGTTGACAGTGAGCGCCAGACTATATGTTTTCAAGTATAGTGAAGCCACAGATGTATACTTGAAAACATATAGTCTGTTGCCTACTGCCTCGGA
Aspa.556	TGCTGTTGACAGTGAGCGCTCAGATGTTTCACTATATTAATAGTGAAGCCACAGATGTATTAATATAGTGAAACATCTGAATGCCTACTGCCTCGGA
Aspg.1923	TGCTGTTGACAGTGAGCGATAGCTCCTCAGTGAACTCTCATAGTGAAGCCACAGATGTATGAGAGTTCACTGAGGAGCTAGTGCCTACTGCCTCGGA
Aspg.2446	TGCTGTTGACAGTGAGCGAAGCCGATTGGCTACTATGTTATAGTGAAGCCACAGATGTATAACATAGTAGCCAATCGGCTGTGCCTACTGCCTCGGA
Aspg.2484	TGCTGTTGACAGTGAGCGCTAGCGATTGGCTACTATGTTATAGTGAAGCCACAGATGTATAACATAGTAGCCAATCGCTAATGCCTACTGCCTCGGA
Aspg.2675	TGCTGTTGACAGTGAGCGAAAGGTCTTTGTTGAGAAGAATTAGTGAAGCCACAGATGTAATTCTTCTCAACAAAGACCTTCTGCCTACTGCCTCGGA
Aspg.532	TGCTGTTGACAGTGAGCGACAGGGCTTTGTTGTCATCCATTAGTGAAGCCACAGATGTAATGGATGACAACAAAGCCCTGGTGCCTACTGCCTCGGA
Ass1.1049	TGCTGTTGACAGTGAGCGCTCGGGAAGTACGCAAAATCAATAGTGAAGCCACAGATGTATTGATTTTGCGTACTTCCCGATTGCCTACTGCCTCGGA
Ass1.131	TGCTGTTGACAGTGAGCGCCCAAGACAAGATGTCCAGCAATAGTGAAGCCACAGATGTATTGCTGGACATCTTGTCTTGGATGCCTACTGCCTCGGA
Ass1.1431	TGCTGTTGACAGTGAGCGAAGCATTAATTGTTGTGATAAATAGTGAAGCCACAGATGTATTTATCACAACAATTAATGCTGTGCCTACTGCCTCGGA
Ass1.1592	TGCTGTTGACAGTGAGCGAAAAGCATAAAATGACAATTAATAGTGAAGCCACAGATGTATTAATTGTCATTTTATGCTTTCTGCCTACTGCCTCGGA
Ass1.1593	TGCTGTTGACAGTGAGCGCAAGCATAAAATGACAATTAAATAGTGAAGCCACAGATGTATTTAATTGTCATTTTATGCTTTTGCCTACTGCCTCGGA
Atp5a1.1787	TGCTGTTGACAGTGAGCGACAGCAAGATCACAAAGTTTGATAGTGAAGCCACAGATGTATCAAACTTTGTGATCTTGCTGGTGCCTACTGCCTCGGA
Atp5a1.1949	TGCTGTTGACAGTGAGCGACCCTGTCACTGTCACCAGATATAGTGAAGCCACAGATGTATATCTGGTGACAGTGACAGGGCTGCCTACTGCCTCGGA
Atp5a1.2348	TGCTGTTGACAGTGAGCGCCAGCATGGATAGATAATTCAATAGTGAAGCCACAGATGTATTGAATTATCTATCCATGCTGATGCCTACTGCCTCGGA
Atp5a1.537	TGCTGTTGACAGTGAGCGACACGGGCTGAGGAATGTTCAATAGTGAAGCCACAGATGTATTGAACATTCCTCAGCCCGTGCTGCCTACTGCCTCGGA
Atp5a1.641	TGCTGTTGACAGTGAGCGCTGGGAATGACAAGCTAATTAATAGTGAAGCCACAGATGTATTAATTAGCTTGTCATTCCCAATGCCTACTGCCTCGGA
Atp5b.1495	TGCTGTTGACAGTGAGCGACAGCAGATTTTAGCAGGTGAATAGTGAAGCCACAGATGTATTCACCTGCTAAAATCTGCTGGTGCCTACTGCCTCGGA
Atp5b.1727	TGCTGTTGACAGTGAGCGAAAGAGTATTTAAAGTTTTCAATAGTGAAGCCACAGATGTATTGAAAACTTTAAATACTCTTCTGCCTACTGCCTCGGA
Atp5b.1841	TGCTGTTGACAGTGAGCGCTAGAAACAGGATTATTATTAATAGTGAAGCCACAGATGTATTAATAATAATCCTGTTTCTAATGCCTACTGCCTCGGA
Atp5b.339	TGCTGTTGACAGTGAGCGACACGGTCAGAACTATTGCTATTAGTGAAGCCACAGATGTAATAGCAATAGTTCTGACCGTGCTGCCTACTGCCTCGGA
Atp5b.698	TGCTGTTGACAGTGAGCGACCCATGGTGGTTACTCTGTATTAGTGAAGCCACAGATGTAATACAGAGTAACCACCATGGGCTGCCTACTGCCTCGGA
Atp5c1.1032	TGCTGTTGACAGTGAGCGCCAGACAAGAGGTAAAGAAGAATAGTGAAGCCACAGATGTATTCTTCTTTACCTCTTGTCTGATGCCTACTGCCTCGGA
Atp5c1.1123	TGCTGTTGACAGTGAGCGCCAGCAGGATGTTTGTAAATTATAGTGAAGCCACAGATGTATAATTTACAAACATCCTGCTGTTGCCTACTGCCTCGGA
Atp5c1.1126	TGCTGTTGACAGTGAGCGACAGGATGTTTGTAAATTATCTTAGTGAAGCCACAGATGTAAGATAATTTACAAACATCCTGCTGCCTACTGCCTCGGA
Atp5c1.210	TGCTGTTGACAGTGAGCGACAGGAGACTGAAGTCCATCAATAGTGAAGCCACAGATGTATTGATGGACTTCAGTCTCCTGGTGCCTACTGCCTCGGA
Atp5c1.236	TGCTGTTGACAGTGAGCGCTCCAGAAAATTACCAAGTCTATAGTGAAGCCACAGATGTATAGACTTGGTAATTTTCTGGATTGCCTACTGCCTCGGA
Atp5h.368	TGCTGTTGACAGTGAGCGCCAGGATCCAGGAGTATGAGAATAGTGAAGCCACAGATGTATTCTCATACTCCTGGATCCTGATGCCTACTGCCTCGGA
Atp5h.394	TGCTGTTGACAGTGAGCGATGGAGAAAATGAGGAACATAATAGTGAAGCCACAGATGTATTATGTTCCTCATTTTCTCCAGTGCCTACTGCCTCGGA
Atp5h.44	TGCTGTTGACAGTGAGCGATGGGCGTAAACTTGCTCTAAATAGTGAAGCCACAGATGTATTTAGAGCAAGTTTACGCCCAGTGCCTACTGCCTCGGA
Atp5h.449	TGCTGTTGACAGTGAGCGCTGAGATCTTCCCAGAAACCAATAGTGAAGCCACAGATGTATTGGTTTCTGGGAAGATCTCATTGCCTACTGCCTCGGA
Atp5h.45	TGCTGTTGACAGTGAGCGCGGGCGTAAACTTGCTCTAAAATAGTGAAGCCACAGATGTATTTTAGAGCAAGTTTACGCCCATGCCTACTGCCTCGGA
Atp5j.314	TGCTGTTGACAGTGAGCGATCGGGACTCAGTGCAAGTACATAGTGAAGCCACAGATGTATGTACTTGCACTGAGTCCCGAGTGCCTACTGCCTCGGA
Atp5j.322	TGCTGTTGACAGTGAGCGCCAGTGCAAGTACAGAGACTCATAGTGAAGCCACAGATGTATGAGTCTCTGTACTTGCACTGATGCCTACTGCCTCGGA
Atp5j.561	TGCTGTTGACAGTGAGCGCCAGAGAGCTTTATAAGCTTAATAGTGAAGCCACAGATGTATTAAGCTTATAAAGCTCTCTGTTGCCTACTGCCTCGGA
Atp5j.703	TGCTGTTGACAGTGAGCGCCATGAATTAGTTGTACAACTATAGTGAAGCCACAGATGTATAGTTGTACAACTAATTCATGATGCCTACTGCCTCGGA
Atp5j.710	TGCTGTTGACAGTGAGCGCTAGTTGTACAACTAATCAAAATAGTGAAGCCACAGATGTATTTTGATTAGTTGTACAACTAATGCCTACTGCCTCGGA
Atp5k.100	TGCTGTTGACAGTGAGCGAAAGCGCTACAGTTACCTAAAATAGTGAAGCCACAGATGTATTTTAGGTAACTGTAGCGCTTGTGCCTACTGCCTCGGA
Atp5k.151	TGCTGTTGACAGTGAGCGCGCGGAGGAAAAGAAGAGACTATAGTGAAGCCACAGATGTATAGTCTCTTCTTTTCCTCCGCTTGCCTACTGCCTCGGA
Atp5k.163	TGCTGTTGACAGTGAGCGAAAGAGACTAGATGAGTTGAAATAGTGAAGCCACAGATGTATTTCAACTCATCTAGTCTCTTCTGCCTACTGCCTCGGA
Atp5k.240	TGCTGTTGACAGTGAGCGCCAGCGAGCTTGCTTTTCTCTATAGTGAAGCCACAGATGTATAGAGAAAAGCAAGCTCGCTGATGCCTACTGCCTCGGA
Atp5k.33	TGCTGTTGACAGTGAGCGCTCAGGTCTCTCCACTCATCAATAGTGAAGCCACAGATGTATTGATGAGTGGAGAGACCTGAATGCCTACTGCCTCGGA
Atp5l.224	TGCTGTTGACAGTGAGCGCACAGCTATTCAGAGTGTGAAATAGTGAAGCCACAGATGTATTTCACACTCTGAATAGCTGTATGCCTACTGCCTCGGA
Atp5l.225	TGCTGTTGACAGTGAGCGCCAGCTATTCAGAGTGTGAAAATAGTGAAGCCACAGATGTATTTTCACACTCTGAATAGCTGTTGCCTACTGCCTCGGA
Atp5l.325	TGCTGTTGACAGTGAGCGATGAGGTGTGGATGTGGTTTTATAGTGAAGCCACAGATGTATAAAACCACATCCACACCTCAGTGCCTACTGCCTCGGA
Atp5l.327	TGCTGTTGACAGTGAGCGAAGGTGTGGATGTGGTTTTATATAGTGAAGCCACAGATGTATATAAAACCACATCCACACCTCTGCCTACTGCCTCGGA
Atp5l.460	TGCTGTTGACAGTGAGCGATGCTATCTGAATAAAATACTATAGTGAAGCCACAGATGTATAGTATTTTATTCAGATAGCAGTGCCTACTGCCTCGGA
Atp5o.325	TGCTGTTGACAGTGAGCGCCAAGCGCACCGTCAAAGTGAATAGTGAAGCCACAGATGTATTCACTTTGACGGTGCGCTTGATGCCTACTGCCTCGGA
Atp5o.332	TGCTGTTGACAGTGAGCGAACCGTCAAAGTGAAAAGCCTATAGTGAAGCCACAGATGTATAGGCTTTTCACTTTGACGGTGTGCCTACTGCCTCGGA
Atp5o.346	TGCTGTTGACAGTGAGCGCAAGCCTAAATGACATCACGAATAGTGAAGCCACAGATGTATTCGTGATGTCATTTAGGCTTTTGCCTACTGCCTCGGA
Atp5o.347	TGCTGTTGACAGTGAGCGCAGCCTAAATGACATCACGAAATAGTGAAGCCACAGATGTATTTCGTGATGTCATTTAGGCTTTGCCTACTGCCTCGGA
Atp5o.527	TGCTGTTGACAGTGAGCGCGACGCTGTTCTCTCTGAGTTATAGTGAAGCCACAGATGTATAACTCAGAGAGAACAGCGTCATGCCTACTGCCTCGGA
Avil.1254	TGCTGTTGACAGTGAGCGAAAGTTCGATGTGTCTCTGCTATAGTGAAGCCACAGATGTATAGCAGAGACACATCGAACTTGTGCCTACTGCCTCGGA
Avil.1701	TGCTGTTGACAGTGAGCGAAACGACAAATCCAACACCAAATAGTGAAGCCACAGATGTATTTGGTGTTGGATTTGTCGTTCTGCCTACTGCCTCGGA
Avil.2210	TGCTGTTGACAGTGAGCGCCACACCGATTCTGATCATCAATAGTGAAGCCACAGATGTATTGATGATCAGAATCGGTGTGTTGCCTACTGCCTCGGA
Avil.2421	TGCTGTTGACAGTGAGCGACCGGTGGAAGTTCTGCTGAAATAGTGAAGCCACAGATGTATTTCAGCAGAACTTCCACCGGGTGCCTACTGCCTCGGA
Avil.2987	TGCTGTTGACAGTGAGCGCCAGCATGTTCAACTTTACAAATAGTGAAGCCACAGATGTATTTGTAAAGTTGAACATGCTGTTGCCTACTGCCTCGGA
Baat.1279	TGCTGTTGACAGTGAGCGAAGCAAAGTGCATGCTAATCAATAGTGAAGCCACAGATGTATTGATTAGCATGCACTTTGCTGTGCCTACTGCCTCGGA
Baat.1648	TGCTGTTGACAGTGAGCGAAAGGAGAGTACCACAAGAAAATAGTGAAGCCACAGATGTATTTTCTTGTGGTACTCTCCTTCTGCCTACTGCCTCGGA
Baat.1805	TGCTGTTGACAGTGAGCGCTAGCAACTTTCTGTTATGATATAGTGAAGCCACAGATGTATATCATAACAGAAAGTTGCTATTGCCTACTGCCTCGGA
Baat.1832	TGCTGTTGACAGTGAGCGAAGGGAAATTATCAGTGATAAATAGTGAAGCCACAGATGTATTTATCACTGATAATTTCCCTGTGCCTACTGCCTCGGA
Baat.1856	TGCTGTTGACAGTGAGCGCCAGAATACTTTTGTTTATAAATAGTGAAGCCACAGATGTATTTATAAACAAAAGTATTCTGTTGCCTACTGCCTCGGA
Bcat1.1304	TGCTGTTGACAGTGAGCGCCAGAAAGTTGCCAGTGTTCAATAGTGAAGCCACAGATGTATTGAACACTGGCAACTTTCTGTTGCCTACTGCCTCGGA
Bcat1.1990	TGCTGTTGACAGTGAGCGCAAGAATGAACATAGAAGTGTATAGTGAAGCCACAGATGTATACACTTCTATGTTCATTCTTATGCCTACTGCCTCGGA
Bcat1.3702	TGCTGTTGACAGTGAGCGCAGGGTGCTAAAGAATGGATAATAGTGAAGCCACAGATGTATTATCCATTCTTTAGCACCCTTTGCCTACTGCCTCGGA
Bcat1.427	TGCTGTTGACAGTGAGCGCCAGCTTCTACAGATCGACCAATAGTGAAGCCACAGATGTATTGGTCGATCTGTAGAAGCTGATGCCTACTGCCTCGGA
Bcat1.5936	TGCTGTTGACAGTGAGCGACCCGAAGATGTCCTTTTCATATAGTGAAGCCACAGATGTATATGAAAAGGACATCTTCGGGCTGCCTACTGCCTCGGA
Bcl2l14.1029	TGCTGTTGACAGTGAGCGACAGAGGAGAATCAGAGGTCAATAGTGAAGCCACAGATGTATTGACCTCTGATTCTCCTCTGGTGCCTACTGCCTCGGA
Bcl2l14.120	TGCTGTTGACAGTGAGCGATCAGTAGACTGTAATGCAGAATAGTGAAGCCACAGATGTATTCTGCATTACAGTCTACTGACTGCCTACTGCCTCGGA
Bcl2l14.1337	TGCTGTTGACAGTGAGCGACAGCAGACAGTGTCTAGAGAATAGTGAAGCCACAGATGTATTCTCTAGACACTGTCTGCTGGTGCCTACTGCCTCGGA
Bcl2l14.303	TGCTGTTGACAGTGAGCGCTCCAAACAGCATAGAGTTCAATAGTGAAGCCACAGATGTATTGAACTCTATGCTGTTTGGATTGCCTACTGCCTCGGA
Bcl2l14.857	TGCTGTTGACAGTGAGCGCAAGATGGAGAAGACCAAATAATAGTGAAGCCACAGATGTATTATTTGGTCTTCTCCATCTTTTGCCTACTGCCTCGGA
Bdh1.1371	TGCTGTTGACAGTGAGCGCAAGCAGGTTATTGGAATAGAATAGTGAAGCCACAGATGTATTCTATTCCAATAACCTGCTTTTGCCTACTGCCTCGGA
Bdh1.2467	TGCTGTTGACAGTGAGCGAAGGGAACAAAGAGAAGAGCAATAGTGAAGCCACAGATGTATTGCTCTTCTCTTTGTTCCCTGTGCCTACTGCCTCGGA
Bdh1.2690	TGCTGTTGACAGTGAGCGATAGCTCCTGTCTTCAAAGCAATAGTGAAGCCACAGATGTATTGCTTTGAAGACAGGAGCTAGTGCCTACTGCCTCGGA
Bdh1.2869	TGCTGTTGACAGTGAGCGCAAAGAGATTGGTCATAACAAATAGTGAAGCCACAGATGTATTTGTTATGACCAATCTCTTTATGCCTACTGCCTCGGA
Bdh1.300	TGCTGTTGACAGTGAGCGATGGCTGTTTGATGAAGGACAATAGTGAAGCCACAGATGTATTGTCCTTCATCAAACAGCCAGTGCCTACTGCCTCGGA
Bhmt.1561	TGCTGTTGACAGTGAGCGAAAAGTCAGTGTTTGTGTTAATTAGTGAAGCCACAGATGTAATTAACACAAACACTGACTTTCTGCCTACTGCCTCGGA
Bhmt.1635	TGCTGTTGACAGTGAGCGCTAGCATTTTACAGTTACAAAATAGTGAAGCCACAGATGTATTTTGTAACTGTAAAATGCTATTGCCTACTGCCTCGGA
Bhmt.1645	TGCTGTTGACAGTGAGCGCCAGTTACAAAACTATGTTTTATAGTGAAGCCACAGATGTATAAAACATAGTTTTGTAACTGTTGCCTACTGCCTCGGA
Bhmt.656	TGCTGTTGACAGTGAGCGACAAGAGTGAGGTAGAAGTGAATAGTGAAGCCACAGATGTATTCACTTCTACCTCACTCTTGCTGCCTACTGCCTCGGA
Bhmt.692	TGCTGTTGACAGTGAGCGCACAGCTAGAGGTGTTCATGAATAGTGAAGCCACAGATGTATTCATGAACACCTCTAGCTGTTTGCCTACTGCCTCGGA
Bhmt2.1440	TGCTGTTGACAGTGAGCGCTCCCAAGTCAGCAAGAAGCAATAGTGAAGCCACAGATGTATTGCTTCTTGCTGACTTGGGATTGCCTACTGCCTCGGA
Bhmt2.1798	TGCTGTTGACAGTGAGCGCGAGCAAGTTCATCTTGTTCTATAGTGAAGCCACAGATGTATAGAACAAGATGAACTTGCTCTTGCCTACTGCCTCGGA
Bhmt2.1827	TGCTGTTGACAGTGAGCGATATGTTCATGTTTGTTTTGTATAGTGAAGCCACAGATGTATACAAAACAAACATGAACATAGTGCCTACTGCCTCGGA
Bhmt2.2056	TGCTGTTGACAGTGAGCGCTAAGTACTTCCTAGAATATAATAGTGAAGCCACAGATGTATTATATTCTAGGAAGTACTTAATGCCTACTGCCTCGGA
Bhmt2.375	TGCTGTTGACAGTGAGCGACCAGACATCACTCTACAAGTATAGTGAAGCCACAGATGTATACTTGTAGAGTGATGTCTGGCTGCCTACTGCCTCGGA
Bmp8b.2021	TGCTGTTGACAGTGAGCGCCAAGATCTTCCTTCAAAACAATAGTGAAGCCACAGATGTATTGTTTTGAAGGAAGATCTTGATGCCTACTGCCTCGGA
Bmp8b.2022	TGCTGTTGACAGTGAGCGAAAGATCTTCCTTCAAAACAAATAGTGAAGCCACAGATGTATTTGTTTTGAAGGAAGATCTTGTGCCTACTGCCTCGGA
Bmp8b.2414	TGCTGTTGACAGTGAGCGCCACAGCTATGCTACTAAGCATTAGTGAAGCCACAGATGTAATGCTTAGTAGCATAGCTGTGTTGCCTACTGCCTCGGA
Bmp8b.2506	TGCTGTTGACAGTGAGCGCGAGGACTATGACATCTATCAATAGTGAAGCCACAGATGTATTGATAGATGTCATAGTCCTCTTGCCTACTGCCTCGGA
Bmp8b.2705	TGCTGTTGACAGTGAGCGATGCAGGGTTTGTGACAGCTAATAGTGAAGCCACAGATGTATTAGCTGTCACAAACCCTGCACTGCCTACTGCCTCGGA
Car2.1234	TGCTGTTGACAGTGAGCGCTCCGTTGTGCTTACTAACAAATAGTGAAGCCACAGATGTATTTGTTAGTAAGCACAACGGATTGCCTACTGCCTCGGA
Car2.1556	TGCTGTTGACAGTGAGCGCCCCTTCCAAGATCTTATATTATAGTGAAGCCACAGATGTATAATATAAGATCTTGGAAGGGTTGCCTACTGCCTCGGA
Car2.1562	TGCTGTTGACAGTGAGCGACAAGATCTTATATTAAAGAAATAGTGAAGCCACAGATGTATTTCTTTAATATAAGATCTTGGTGCCTACTGCCTCGGA
Car2.1608	TGCTGTTGACAGTGAGCGATAGCAAAGTTATTCTTAAATATAGTGAAGCCACAGATGTATATTTAAGAATAACTTTGCTACTGCCTACTGCCTCGGA
Car2.1740	TGCTGTTGACAGTGAGCGCCACAATGGATAATGTATTTTATAGTGAAGCCACAGATGTATAAAATACATTATCCATTGTGTTGCCTACTGCCTCGGA
Card14.1333	TGCTGTTGACAGTGAGCGAACAGGTGGACTGTGAACTATATAGTGAAGCCACAGATGTATATAGTTCACAGTCCACCTGTGTGCCTACTGCCTCGGA
Card14.1341	TGCTGTTGACAGTGAGCGAACTGTGAACTATACAAAGAAATAGTGAAGCCACAGATGTATTTCTTTGTATAGTTCACAGTCTGCCTACTGCCTCGGA
Card14.2155	TGCTGTTGACAGTGAGCGACCAGATCATGATGGTGGACTATAGTGAAGCCACAGATGTATAGTCCACCATCATGATCTGGGTGCCTACTGCCTCGGA
Card14.2608	TGCTGTTGACAGTGAGCGAACCACAGAAGTTAGTACGAATTAGTGAAGCCACAGATGTAATTCGTACTAACTTCTGTGGTCTGCCTACTGCCTCGGA
Card14.306	TGCTGTTGACAGTGAGCGACAGCGTCTCAGAGTTCAGGTATAGTGAAGCCACAGATGTATACCTGAACTCTGAGACGCTGGTGCCTACTGCCTCGGA
Cat.1029	TGCTGTTGACAGTGAGCGCCACAAGGACTACCCTCTTATATAGTGAAGCCACAGATGTATATAAGAGGGTAGTCCTTGTGATGCCTACTGCCTCGGA
Cat.1527	TGCTGTTGACAGTGAGCGCCAGCTTTTCATTCAGAAGAAATAGTGAAGCCACAGATGTATTTCTTCTGAATGAAAAGCTGATGCCTACTGCCTCGGA
Cat.1538	TGCTGTTGACAGTGAGCGCTCAGAAGAAAGCGGTCAAGAATAGTGAAGCCACAGATGTATTCTTGACCGCTTTCTTCTGAATGCCTACTGCCTCGGA
Cat.1680	TGCTGTTGACAGTGAGCGAAAGGGAAAAGCTAACCTGTAATAGTGAAGCCACAGATGTATTACAGGTTAGCTTTTCCCTTCTGCCTACTGCCTCGGA
Cat.2166	TGCTGTTGACAGTGAGCGCCACACATGAAGAGATGATAAATAGTGAAGCCACAGATGTATTTATCATCTCTTCATGTGTGTTGCCTACTGCCTCGGA
Cav1.1537	TGCTGTTGACAGTGAGCGACAGCGTGTCTATTCAGTTTCATAGTGAAGCCACAGATGTATGAAACTGAATAGACACGCTGGTGCCTACTGCCTCGGA
Cav1.2347	TGCTGTTGACAGTGAGCGATAGATACTCAGTTTTATACAATAGTGAAGCCACAGATGTATTGTATAAAACTGAGTATCTAGTGCCTACTGCCTCGGA
Cav1.351	TGCTGTTGACAGTGAGCGACACCTTCACTGTGACAAAATATAGTGAAGCCACAGATGTATATTTTGTCACAGTGAAGGTGGTGCCTACTGCCTCGGA
Cav1.381	TGCTGTTGACAGTGAGCGCCCGCTTGTTGTCTACGATCTTTAGTGAAGCCACAGATGTAAAGATCGTAGACAACAAGCGGTTGCCTACTGCCTCGGA
Cav1.954	TGCTGTTGACAGTGAGCGAAAAGGTGATGATGTCATACAATAGTGAAGCCACAGATGTATTGTATGACATCATCACCTTTGTGCCTACTGCCTCGGA
Cbs.1138	TGCTGTTGACAGTGAGCGATGGTTCAAGAGCAACGATGAATAGTGAAGCCACAGATGTATTCATCGTTGCTCTTGAACCACTGCCTACTGCCTCGGA
Cbs.1318	TGCTGTTGACAGTGAGCGATCCAAGTTCCTGAGTGACAAATAGTGAAGCCACAGATGTATTTGTCACTCAGGAACTTGGACTGCCTACTGCCTCGGA
Cbs.2041	TGCTGTTGACAGTGAGCGACACAGACTACAATAGCAACAATAGTGAAGCCACAGATGTATTGTTGCTATTGTAGTCTGTGCTGCCTACTGCCTCGGA
Cbs.432	TGCTGTTGACAGTGAGCGACCCTATGGTCAGAATCAACAATAGTGAAGCCACAGATGTATTGTTGATTCTGACCATAGGGGTGCCTACTGCCTCGGA
Cbs.441	TGCTGTTGACAGTGAGCGCCAGAATCAACAAGATCTCAAATAGTGAAGCCACAGATGTATTTGAGATCTTGTTGATTCTGATGCCTACTGCCTCGGA
Ccl5.240	TGCTGTTGACAGTGAGCGACAGTCGTGTTTGTCACTCGAATAGTGAAGCCACAGATGTATTCGAGTGACAAACACGACTGCTGCCTACTGCCTCGGA
Ccl5.284	TGCTGTTGACAGTGAGCGACCAGAGAAGAAGTGGGTTCAATAGTGAAGCCACAGATGTATTGAACCCACTTCTTCTCTGGGTGCCTACTGCCTCGGA
Ccl5.287	TGCTGTTGACAGTGAGCGCGAGAAGAAGTGGGTTCAAGAATAGTGAAGCCACAGATGTATTCTTGAACCCACTTCTTCTCTTGCCTACTGCCTCGGA
Ccl5.289	TGCTGTTGACAGTGAGCGCGAAGAAGTGGGTTCAAGAATATAGTGAAGCCACAGATGTATATTCTTGAACCCACTTCTTCTTGCCTACTGCCTCGGA
Ccl5.488	TGCTGTTGACAGTGAGCGCACCCAAGAAATCAGCATTTCATAGTGAAGCCACAGATGTATGAAATGCTGATTTCTTGGGTTTGCCTACTGCCTCGGA
Ccs.1013	TGCTGTTGACAGTGAGCGCTAAGTGCTGTAGCCTGAACAATAGTGAAGCCACAGATGTATTGTTCAGGCTACAGCACTTATTGCCTACTGCCTCGGA
Ccs.1025	TGCTGTTGACAGTGAGCGACCTGAACAAATTAAATTGTTATAGTGAAGCCACAGATGTATAACAATTTAATTTGTTCAGGCTGCCTACTGCCTCGGA
Ccs.138	TGCTGTTGACAGTGAGCGACAGTGCAGATGAGTTGTCAGATAGTGAAGCCACAGATGTATCTGACAACTCATCTGCACTGCTGCCTACTGCCTCGGA
Ccs.16	TGCTGTTGACAGTGAGCGCCCCACAAAGTAGAGTTGTGTTTAGTGAAGCCACAGATGTAAACACAACTCTACTTTGTGGGATGCCTACTGCCTCGGA
Ccs.914	TGCTGTTGACAGTGAGCGCACAGAGCCTCATGTCAGGTTATAGTGAAGCCACAGATGTATAACCTGACATGAGGCTCTGTTTGCCTACTGCCTCGGA
Cd36.1810	TGCTGTTGACAGTGAGCGCCAGCATATTTCAAAAGATTAATAGTGAAGCCACAGATGTATTAATCTTTTGAAATATGCTGTTGCCTACTGCCTCGGA
Cd36.2417	TGCTGTTGACAGTGAGCGAGAGAGCTGTTATAGTGTTAAATAGTGAAGCCACAGATGTATTTAACACTATAACAGCTCTCCTGCCTACTGCCTCGGA
Cd36.2804	TGCTGTTGACAGTGAGCGCTAGGTTGTTCTACTTCCTTTATAGTGAAGCCACAGATGTATAAAGGAAGTAGAACAACCTATTGCCTACTGCCTCGGA
Cd36.3244	TGCTGTTGACAGTGAGCGCAACGATGTCATTAAAATCAGATAGTGAAGCCACAGATGTATCTGATTTTAATGACATCGTTTTGCCTACTGCCTCGGA
Cd36.425	TGCTGTTGACAGTGAGCGCCAGCAGCAAAATCAAGGTTAATAGTGAAGCCACAGATGTATTAACCTTGATTTTGCTGCTGTTGCCTACTGCCTCGGA
Cd38.2058	TGCTGTTGACAGTGAGCGCTATGTTGTTGTTGTTGCTATTTAGTGAAGCCACAGATGTAAATAGCAACAACAACAACATAATGCCTACTGCCTCGGA
Cd38.2637	TGCTGTTGACAGTGAGCGCCAGCAGAAAGAACCTAACTAATAGTGAAGCCACAGATGTATTAGTTAGGTTCTTTCTGCTGTTGCCTACTGCCTCGGA
Cd38.2872	TGCTGTTGACAGTGAGCGCCACCAGTTTGTGATTGTTGAATAGTGAAGCCACAGATGTATTCAACAATCACAAACTGGTGTTGCCTACTGCCTCGGA
Cd38.2875	TGCTGTTGACAGTGAGCGACAGTTTGTGATTGTTGAACAATAGTGAAGCCACAGATGTATTGTTCAACAATCACAAACTGGTGCCTACTGCCTCGGA
Cd38.359	TGCTGTTGACAGTGAGCGACAACATCACAAGAGAAGACTATAGTGAAGCCACAGATGTATAGTCTTCTCTTGTGATGTTGCTGCCTACTGCCTCGGA
Cd44.2751	TGCTGTTGACAGTGAGCGATGGGATCTTATCATCAGATAATAGTGAAGCCACAGATGTATTATCTGATGATAAGATCCCAGTGCCTACTGCCTCGGA
Cd44.2773	TGCTGTTGACAGTGAGCGACAGGTTTATGGTTTAGCAAAATAGTGAAGCCACAGATGTATTTTGCTAAACCATAAACCTGCTGCCTACTGCCTCGGA
Cd44.2952	TGCTGTTGACAGTGAGCGCCCCACTTTTACTGTTGACTAATAGTGAAGCCACAGATGTATTAGTCAACAGTAAAAGTGGGATGCCTACTGCCTCGGA
Cd44.3051	TGCTGTTGACAGTGAGCGCCAGGTTTGAGTTTATATCAAATAGTGAAGCCACAGATGTATTTGATATAAACTCAAACCTGATGCCTACTGCCTCGGA
Cd44.3480	TGCTGTTGACAGTGAGCGAAAGACTCAGAGCTAAAGATAATAGTGAAGCCACAGATGTATTATCTTTAGCTCTGAGTCTTGTGCCTACTGCCTCGGA
Cd53.1043	TGCTGTTGACAGTGAGCGCCAAGCAGAAGACAAACATTAATAGTGAAGCCACAGATGTATTAATGTTTGTCTTCTGCTTGATGCCTACTGCCTCGGA
Cd53.1281	TGCTGTTGACAGTGAGCGCGAGGTCCAAGTTTAAATGTTATAGTGAAGCCACAGATGTATAACATTTAAACTTGGACCTCTTGCCTACTGCCTCGGA
Cd53.2031	TGCTGTTGACAGTGAGCGCCAGGAGTGTGGAAGTAGCTTATAGTGAAGCCACAGATGTATAAGCTACTTCCACACTCCTGATGCCTACTGCCTCGGA
Cd53.2064	TGCTGTTGACAGTGAGCGCTAGATAGTTGTTTCTTGCATATAGTGAAGCCACAGATGTATATGCAAGAAACAACTATCTATTGCCTACTGCCTCGGA
Cd53.2229	TGCTGTTGACAGTGAGCGCCAGGTAAGACATAAAATGATATAGTGAAGCCACAGATGTATATCATTTTATGTCTTACCTGTTGCCTACTGCCTCGGA
Cd55.1252	TGCTGTTGACAGTGAGCGAAAGAGTTACGAAGAAAGTATATAGTGAAGCCACAGATGTATATACTTTCTTCGTAACTCTTCTGCCTACTGCCTCGGA
Cd55.1372	TGCTGTTGACAGTGAGCGCCAAGATGTGTTAGAAATGTTATAGTGAAGCCACAGATGTATAACATTTCTAACACATCTTGATGCCTACTGCCTCGGA
Cd55.1373	TGCTGTTGACAGTGAGCGAAAGATGTGTTAGAAATGTTAATAGTGAAGCCACAGATGTATTAACATTTCTAACACATCTTGTGCCTACTGCCTCGGA
Cd55.1572	TGCTGTTGACAGTGAGCGCTAGGCTAGATCTATCCTGTTATAGTGAAGCCACAGATGTATAACAGGATAGATCTAGCCTAATGCCTACTGCCTCGGA
Cd55.1783	TGCTGTTGACAGTGAGCGCAAGGAAGACTATACTAACAAATAGTGAAGCCACAGATGTATTTGTTAGTATAGTCTTCCTTTTGCCTACTGCCTCGGA
Cd82.110	TGCTGTTGACAGTGAGCGAAGGCTGTGTCAAAGTCACCAATAGTGAAGCCACAGATGTATTGGTGACTTTGACACAGCCTGTGCCTACTGCCTCGGA
Cd82.1189	TGCTGTTGACAGTGAGCGAAAGTCATATTGTATTGTATTATAGTGAAGCCACAGATGTATAATACAATACAATATGACTTCTGCCTACTGCCTCGGA
Cd82.563	TGCTGTTGACAGTGAGCGACCACTACAACTGGACAGAGAATAGTGAAGCCACAGATGTATTCTCTGTCCAGTTGTAGTGGCTGCCTACTGCCTCGGA
Cd82.624	TGCTGTTGACAGTGAGCGATCCTGCGAGAAGATCAAGGAATAGTGAAGCCACAGATGTATTCCTTGATCTTCTCGCAGGAGTGCCTACTGCCTCGGA
Cd82.651	TGCTGTTGACAGTGAGCGAAACCAGCTCATTGTGAAGAAATAGTGAAGCCACAGATGTATTTCTTCACAATGAGCTGGTTGTGCCTACTGCCTCGGA
Cdhr5.1364	TGCTGTTGACAGTGAGCGCTCCGTGTAGAGGTAGAAGCTATAGTGAAGCCACAGATGTATAGCTTCTACCTCTACACGGATTGCCTACTGCCTCGGA
Cdhr5.1370	TGCTGTTGACAGTGAGCGATAGAGGTAGAAGCTAGCAATATAGTGAAGCCACAGATGTATATTGCTAGCTTCTACCTCTACTGCCTACTGCCTCGGA
Cdhr5.1380	TGCTGTTGACAGTGAGCGCAGCTAGCAATACTGTGACTAATAGTGAAGCCACAGATGTATTAGTCACAGTATTGCTAGCTTTGCCTACTGCCTCGGA
Cdhr5.1410	TGCTGTTGACAGTGAGCGACACCGCTGTTGTTGAGATCCATAGTGAAGCCACAGATGTATGGATCTCAACAACAGCGGTGGTGCCTACTGCCTCGGA
Cdhr5.357	TGCTGTTGACAGTGAGCGCCCAGGCAGATGTGGAGTGTAATAGTGAAGCCACAGATGTATTACACTCCACATCTGCCTGGATGCCTACTGCCTCGGA
Ceacam1.234	TGCTGTTGACAGTGAGCGCGAAGACAACAATGTTCTTCTATAGTGAAGCCACAGATGTATAGAAGAACATTGTTGTCTTCATGCCTACTGCCTCGGA
Ceacam1.334	TGCTGTTGACAGTGAGCGACACGATTTGTACCAAATAGTATAGTGAAGCCACAGATGTATACTATTTGGTACAAATCGTGCTGCCTACTGCCTCGGA
Ceacam1.380	TGCTGTTGACAGTGAGCGCCAGCGGCAGAGAGATAATATATAGTGAAGCCACAGATGTATATATTATCTCTCTGCCGCTGTTGCCTACTGCCTCGGA
Ceacam1.386	TGCTGTTGACAGTGAGCGACAGAGAGATAATATACAGCAATAGTGAAGCCACAGATGTATTGCTGTATATTATCTCTCTGCTGCCTACTGCCTCGGA
Ceacam1.455	TGCTGTTGACAGTGAGCGCCACACTAGATATGACAGATGATAGTGAAGCCACAGATGTATCATCTGTCATATCTAGTGTGTTGCCTACTGCCTCGGA
Ceacam2.15	TGCTGTTGACAGTGAGCGATCAGAGTATGTTCTAGAACAATAGTGAAGCCACAGATGTATTGTTCTAGAACATACTCTGAGTGCCTACTGCCTCGGA
Ceacam2.389	TGCTGTTGACAGTGAGCGAAACAATGTTATTCTAGTTGTTTAGTGAAGCCACAGATGTAAACAACTAGAATAACATTGTTGTGCCTACTGCCTCGGA
Ceacam2.450	TGCTGTTGACAGTGAGCGCAGGGATCTACTACGTCTACAATAGTGAAGCCACAGATGTATTGTAGACGTAGTAGATCCCTTTGCCTACTGCCTCGGA
Ceacam2.495	TGCTGTTGACAGTGAGCGCCAGGCACTAATAAGACTATAATAGTGAAGCCACAGATGTATTATAGTCTTATTAGTGCCTGTTGCCTACTGCCTCGGA
Ceacam2.535	TGCTGTTGACAGTGAGCGACAGAGAGACACTATACAGCAATAGTGAAGCCACAGATGTATTGCTGTATAGTGTCTCTCTGCTGCCTACTGCCTCGGA
Cept1.1652	TGCTGTTGACAGTGAGCGCCCGAGTGTTTGTGATTATTCATAGTGAAGCCACAGATGTATGAATAATCACAAACACTCGGTTGCCTACTGCCTCGGA
Cept1.2421	TGCTGTTGACAGTGAGCGAAGGAGCAGAAGTTCAAGGTTATAGTGAAGCCACAGATGTATAACCTTGAACTTCTGCTCCTCTGCCTACTGCCTCGGA
Cept1.2468	TGCTGTTGACAGTGAGCGATGGGCTATATAAGACACAGAATAGTGAAGCCACAGATGTATTCTGTGTCTTATATAGCCCAGTGCCTACTGCCTCGGA
Cept1.2560	TGCTGTTGACAGTGAGCGCACAGTTATATCTATTGTTTTATAGTGAAGCCACAGATGTATAAAACAATAGATATAACTGTATGCCTACTGCCTCGGA
Cept1.2730	TGCTGTTGACAGTGAGCGCAACTGAGGTACTAGAGACTAATAGTGAAGCCACAGATGTATTAGTCTCTAGTACCTCAGTTTTGCCTACTGCCTCGGA
Clca3.2180	TGCTGTTGACAGTGAGCGCAACTAGTTATGTTCAAGACAATAGTGAAGCCACAGATGTATTGTCTTGAACATAACTAGTTTTGCCTACTGCCTCGGA
Clca3.539	TGCTGTTGACAGTGAGCGCCAACAACGACGAGAAGTTCTATAGTGAAGCCACAGATGTATAGAACTTCTCGTCGTTGTTGTTGCCTACTGCCTCGGA
Clca3.543	TGCTGTTGACAGTGAGCGAAACGACGAGAAGTTCTACTTATAGTGAAGCCACAGATGTATAAGTAGAACTTCTCGTCGTTGTGCCTACTGCCTCGGA
Clca3.544	TGCTGTTGACAGTGAGCGCACGACGAGAAGTTCTACTTATTAGTGAAGCCACAGATGTAATAAGTAGAACTTCTCGTCGTTTGCCTACTGCCTCGGA
Clca3.660	TGCTGTTGACAGTGAGCGCAAGTGTGTAATCGACAGAGTATAGTGAAGCCACAGATGTATACTCTGTCGATTACACACTTTTGCCTACTGCCTCGGA
Clca6.1814	TGCTGTTGACAGTGAGCGAACCAATCACTGTAAATGCTAATAGTGAAGCCACAGATGTATTAGCATTTACAGTGATTGGTGTGCCTACTGCCTCGGA
Clca6.2658	TGCTGTTGACAGTGAGCGACCTGATGAAAGTCCAAGTTTATAGTGAAGCCACAGATGTATAAACTTGGACTTTCATCAGGGTGCCTACTGCCTCGGA
Clca6.2680	TGCTGTTGACAGTGAGCGCCAGGAGTTAGTGTTGCTACTATAGTGAAGCCACAGATGTATAGTAGCAACACTAACTCCTGATGCCTACTGCCTCGGA
Clca6.2753	TGCTGTTGACAGTGAGCGACACAATTTGTATCTTAAAGAATAGTGAAGCCACAGATGTATTCTTTAAGATACAAATTGTGGTGCCTACTGCCTCGGA
Clca6.465	TGCTGTTGACAGTGAGCGCCAAGATGAATATGGAGATTCATAGTGAAGCCACAGATGTATGAATCTCCATATTCATCTTGTTGCCTACTGCCTCGGA
Cldn3.1101	TGCTGTTGACAGTGAGCGACAAGCCGAATGGACAAAGAAATAGTGAAGCCACAGATGTATTTCTTTGTCCATTCGGCTTGGTGCCTACTGCCTCGGA
Cldn3.1196	TGCTGTTGACAGTGAGCGACAGAGACAGGCAAACCATGAATAGTGAAGCCACAGATGTATTCATGGTTTGCCTGTCTCTGCTGCCTACTGCCTCGGA
Cldn3.404	TGCTGTTGACAGTGAGCGAACCGGTCAGATGCAGTGCAAATAGTGAAGCCACAGATGTATTTGCACTGCATCTGACCGGTGTGCCTACTGCCTCGGA
Cldn3.405	TGCTGTTGACAGTGAGCGCCCGGTCAGATGCAGTGCAAAATAGTGAAGCCACAGATGTATTTTGCACTGCATCTGACCGGTTGCCTACTGCCTCGGA
Cldn3.409	TGCTGTTGACAGTGAGCGATCAGATGCAGTGCAAAATGTATAGTGAAGCCACAGATGTATACATTTTGCACTGCATCTGACTGCCTACTGCCTCGGA
Cldn7.222	TGCTGTTGACAGTGAGCGAACCGGCATGATGAGCTGCAAATAGTGAAGCCACAGATGTATTTGCAGCTCATCATGCCGGTGTGCCTACTGCCTCGGA
Cldn7.223	TGCTGTTGACAGTGAGCGCCCGGCATGATGAGCTGCAAAATAGTGAAGCCACAGATGTATTTTGCAGCTCATCATGCCGGTTGCCTACTGCCTCGGA
Cldn7.227	TGCTGTTGACAGTGAGCGACATGATGAGCTGCAAAATGTATAGTGAAGCCACAGATGTATACATTTTGCAGCTCATCATGCTGCCTACTGCCTCGGA
Cldn7.474	TGCTGTTGACAGTGAGCGCCAGATTGTCACAGACTTTTATTAGTGAAGCCACAGATGTAATAAAAGTCTGTGACAATCTGATGCCTACTGCCTCGGA
Cldn7.738	TGCTGTTGACAGTGAGCGACACCTCCAAACATCATGTATATAGTGAAGCCACAGATGTATATACATGATGTTTGGAGGTGGTGCCTACTGCCTCGGA
Clps.150	TGCTGTTGACAGTGAGCGAACGGTGAGATCTGTTTGAACATAGTGAAGCCACAGATGTATGTTCAAACAGATCTCACCGTCTGCCTACTGCCTCGGA
Clps.393	TGCTGTTGACAGTGAGCGCAGCAGTGAGATCACGCAGTTATAGTGAAGCCACAGATGTATAACTGCGTGATCTCACTGCTTTGCCTACTGCCTCGGA
Clps.404	TGCTGTTGACAGTGAGCGCCACGCAGTTAGCTGGGTTATATAGTGAAGCCACAGATGTATATAACCCAGCTAACTGCGTGATGCCTACTGCCTCGGA
Clps.459	TGCTGTTGACAGTGAGCGACAGCCAGCTGTTGGCAATTAATAGTGAAGCCACAGATGTATTAATTGCCAACAGCTGGCTGGTGCCTACTGCCTCGGA
Clps.460	TGCTGTTGACAGTGAGCGAAGCCAGCTGTTGGCAATTAAATAGTGAAGCCACAGATGTATTTAATTGCCAACAGCTGGCTGTGCCTACTGCCTCGGA
Cndp2.1110	TGCTGTTGACAGTGAGCGCCCGGAAGTTGTTAGCGAGCAATAGTGAAGCCACAGATGTATTGCTCGCTAACAACTTCCGGTTGCCTACTGCCTCGGA
Cndp2.1121	TGCTGTTGACAGTGAGCGCTAGCGAGCAAGTTTCAAGCTATAGTGAAGCCACAGATGTATAGCTTGAAACTTGCTCGCTAATGCCTACTGCCTCGGA
Cndp2.2010	TGCTGTTGACAGTGAGCGACAGTTGCAGCTACTACTAATATAGTGAAGCCACAGATGTATATTAGTAGTAGCTGCAACTGGTGCCTACTGCCTCGGA
Cndp2.599	TGCTGTTGACAGTGAGCGACCAGAAAGACAAGTTCTTCAATAGTGAAGCCACAGATGTATTGAAGAACTTGTCTTTCTGGGTGCCTACTGCCTCGGA
Cndp2.600	TGCTGTTGACAGTGAGCGACAGAAAGACAAGTTCTTCAAATAGTGAAGCCACAGATGTATTTGAAGAACTTGTCTTTCTGGTGCCTACTGCCTCGGA
Cpt2.1121	TGCTGTTGACAGTGAGCGAAAGGATCTTGTTCACTTGTCATAGTGAAGCCACAGATGTATGACAAGTGAACAAGATCCTTCTGCCTACTGCCTCGGA
Cpt2.2099	TGCTGTTGACAGTGAGCGCTAGCTTCTTGGTCGATGAAAATAGTGAAGCCACAGATGTATTTTCATCGACCAAGAAGCTAATGCCTACTGCCTCGGA
Cpt2.2304	TGCTGTTGACAGTGAGCGATCAGCTGTATTTATTGTTTAATAGTGAAGCCACAGATGTATTAAACAATAAATACAGCTGAGTGCCTACTGCCTCGGA
Cpt2.358	TGCTGTTGACAGTGAGCGAGAAGACAGAAGTGTTGTGTAATAGTGAAGCCACAGATGTATTACACAACACTTCTGTCTTCCTGCCTACTGCCTCGGA
Cpt2.363	TGCTGTTGACAGTGAGCGCCAGAAGTGTTGTGTAAGGATTTAGTGAAGCCACAGATGTAAATCCTTACACAACACTTCTGTTGCCTACTGCCTCGGA
Crot.1516	TGCTGTTGACAGTGAGCGCCAGAGACTGTGCGATCTTGTATAGTGAAGCCACAGATGTATACAAGATCGCACAGTCTCTGTTGCCTACTGCCTCGGA
Crot.2084	TGCTGTTGACAGTGAGCGAAAGCCTGTTAATGTAGGGTTATAGTGAAGCCACAGATGTATAACCCTACATTAACAGGCTTCTGCCTACTGCCTCGGA
Crot.2213	TGCTGTTGACAGTGAGCGCAAGCAAATCTATATATCTTAATAGTGAAGCCACAGATGTATTAAGATATATAGATTTGCTTTTGCCTACTGCCTCGGA
Crot.2514	TGCTGTTGACAGTGAGCGAAGGCAAAAGGATCAAGTTGTATAGTGAAGCCACAGATGTATACAACTTGATCCTTTTGCCTGTGCCTACTGCCTCGGA
Crot.2520	TGCTGTTGACAGTGAGCGCAAGGATCAAGTTGTATTAGAATAGTGAAGCCACAGATGTATTCTAATACAACTTGATCCTTTTGCCTACTGCCTCGGA
Cth.1430	TGCTGTTGACAGTGAGCGCCAGGTTGTTCTGTTAGTATCATAGTGAAGCCACAGATGTATGATACTAACAGAACAACCTGTTGCCTACTGCCTCGGA
Cth.1717	TGCTGTTGACAGTGAGCGCAAGGTTGTACTTGATACTTGTTAGTGAAGCCACAGATGTAACAAGTATCAAGTACAACCTTTTGCCTACTGCCTCGGA
Cth.683	TGCTGTTGACAGTGAGCGAAGCGATGTTGTCATGGGTTTATAGTGAAGCCACAGATGTATAAACCCATGACAACATCGCTGTGCCTACTGCCTCGGA
Cth.823	TGCTGTTGACAGTGAGCGCCCGGATGGAGAAACATTTCAATAGTGAAGCCACAGATGTATTGAAATGTTTCTCCATCCGGATGCCTACTGCCTCGGA
Cth.883	TGCTGTTGACAGTGAGCGACCGGGTAGAAAAGGTTGTTTATAGTGAAGCCACAGATGTATAAACAACCTTTTCTACCCGGGTGCCTACTGCCTCGGA
Cubn.10172	TGCTGTTGACAGTGAGCGCACCGCAGTTGTTGTTTTCAAATAGTGAAGCCACAGATGTATTTGAAAACAACAACTGCGGTATGCCTACTGCCTCGGA
Cubn.10385	TGCTGTTGACAGTGAGCGCCAGCTGGAAGATTCAAGACAATAGTGAAGCCACAGATGTATTGTCTTGAATCTTCCAGCTGATGCCTACTGCCTCGGA
Cubn.4737	TGCTGTTGACAGTGAGCGAAAGCTACAGATTCTTGTCTTATAGTGAAGCCACAGATGTATAAGACAAGAATCTGTAGCTTCTGCCTACTGCCTCGGA
Cubn.5949	TGCTGTTGACAGTGAGCGACAGTAGATGTTTCTAATGTAATAGTGAAGCCACAGATGTATTACATTAGAAACATCTACTGCTGCCTACTGCCTCGGA
Cubn.6842	TGCTGTTGACAGTGAGCGCCAGCTCCAATTTGAAGATCAATAGTGAAGCCACAGATGTATTGATCTTCAAATTGGAGCTGTTGCCTACTGCCTCGGA
Cxcl5.1105	TGCTGTTGACAGTGAGCGCAAGCTGCTGTGTCATGCAGAATAGTGAAGCCACAGATGTATTCTGCATGACACAGCAGCTTTTGCCTACTGCCTCGGA
Cxcl5.385	TGCTGTTGACAGTGAGCGATACGGTGGAAGTCATAGCTAATAGTGAAGCCACAGATGTATTAGCTATGACTTCCACCGTAGTGCCTACTGCCTCGGA
Cxcl5.386	TGCTGTTGACAGTGAGCGCACGGTGGAAGTCATAGCTAAATAGTGAAGCCACAGATGTATTTAGCTATGACTTCCACCGTATGCCTACTGCCTCGGA
Cxcl5.527	TGCTGTTGACAGTGAGCGCACGGCCAGTGTTCAATAGAAATAGTGAAGCCACAGATGTATTTCTATTGAACACTGGCCGTTTGCCTACTGCCTCGGA
Cxcl5.567	TGCTGTTGACAGTGAGCGACCCAGTGAAGATAAGAAGAAATAGTGAAGCCACAGATGTATTTCTTCTTATCTTCACTGGGGTGCCTACTGCCTCGGA
Cybb.1257	TGCTGTTGACAGTGAGCGACAGTGAAGATGTGTTCAGCTATAGTGAAGCCACAGATGTATAGCTGAACACATCTTCACTGGTGCCTACTGCCTCGGA
Cybb.2238	TGCTGTTGACAGTGAGCGCTAGCTGTTGTTTTCTCTTTAATAGTGAAGCCACAGATGTATTAAAGAGAAAACAACAGCTAATGCCTACTGCCTCGGA
Cybb.2348	TGCTGTTGACAGTGAGCGCCAGAAGTATATTCCAGTTTTATAGTGAAGCCACAGATGTATAAAACTGGAATATACTTCTGTTGCCTACTGCCTCGGA
Cybb.3579	TGCTGTTGACAGTGAGCGAAAGGCTGGTTCTGGTAAATAATAGTGAAGCCACAGATGTATTATTTACCAGAACCAGCCTTGTGCCTACTGCCTCGGA
Cybb.4569	TGCTGTTGACAGTGAGCGATAGCAAAGATACTGTATTTTATAGTGAAGCCACAGATGTATAAAATACAGTATCTTTGCTAGTGCCTACTGCCTCGGA
Cyp26b1.2617	TGCTGTTGACAGTGAGCGAAAGACAGTGTGTCTGGTCTAATAGTGAAGCCACAGATGTATTAGACCAGACACACTGTCTTCTGCCTACTGCCTCGGA
Cyp26b1.2678	TGCTGTTGACAGTGAGCGATAGGCAAAAGATGTAGTTTAATAGTGAAGCCACAGATGTATTAAACTACATCTTTTGCCTAGTGCCTACTGCCTCGGA
Cyp26b1.3075	TGCTGTTGACAGTGAGCGAGAGGCTGTAGCTAGAAAGCAATAGTGAAGCCACAGATGTATTGCTTTCTAGCTACAGCCTCCTGCCTACTGCCTCGGA
Cyp26b1.3082	TGCTGTTGACAGTGAGCGATAGCTAGAAAGCAATGGAGAATAGTGAAGCCACAGATGTATTCTCCATTGCTTTCTAGCTACTGCCTACTGCCTCGGA
Cyp26b1.3543	TGCTGTTGACAGTGAGCGCCAGCATTAGAATCCCAGCAAATAGTGAAGCCACAGATGTATTTGCTGGGATTCTAATGCTGTTGCCTACTGCCTCGGA
Cyp51.1878	TGCTGTTGACAGTGAGCGCTCCGTTACAAACGACGATCAATAGTGAAGCCACAGATGTATTGATCGTCGTTTGTAACGGATTGCCTACTGCCTCGGA
Cyp51.3078	TGCTGTTGACAGTGAGCGATACGCTAGTGATCCTATGAAATAGTGAAGCCACAGATGTATTTCATAGGATCACTAGCGTAGTGCCTACTGCCTCGGA
Cyp51.3648	TGCTGTTGACAGTGAGCGCTAGGTCATAGATGTTACATTTTAGTGAAGCCACAGATGTAAAATGTAACATCTATGACCTAATGCCTACTGCCTCGGA
Cyp51.3702	TGCTGTTGACAGTGAGCGAAAGACTGTTTGTTTCTAAGTATAGTGAAGCCACAGATGTATACTTAGAAACAAACAGTCTTCTGCCTACTGCCTCGGA
Cyp51.4088	TGCTGTTGACAGTGAGCGACACAGACGAGCTATTAAGTTATAGTGAAGCCACAGATGTATAACTTAATAGCTCGTCTGTGGTGCCTACTGCCTCGGA
Dci.153	TGCTGTTGACAGTGAGCGCTGCAGTGATGAAGTTAAGGAATAGTGAAGCCACAGATGTATTCCTTAACTTCATCACTGCAATGCCTACTGCCTCGGA
Dci.222	TGCTGTTGACAGTGAGCGCCAGCCTGGAGAAGCTGGAAAATAGTGAAGCCACAGATGTATTTTCCAGCTTCTCCAGGCTGATGCCTACTGCCTCGGA
Dci.741	TGCTGTTGACAGTGAGCGCGACAAAGAACATGATGCGAAATAGTGAAGCCACAGATGTATTTCGCATCATGTTCTTTGTCATGCCTACTGCCTCGGA
Dci.765	TGCTGTTGACAGTGAGCGACACCGCAGACAACCTGATCAATAGTGAAGCCACAGATGTATTGATCAGGTTGTCTGCGGTGGTGCCTACTGCCTCGGA
Dci.840	TGCTGTTGACAGTGAGCGCCCAGAAGTCCCTACACATGTATAGTGAAGCCACAGATGTATACATGTGTAGGGACTTCTGGATGCCTACTGCCTCGGA
Ddah1.1256	TGCTGTTGACAGTGAGCGAAACCTAGGAAATACAGAACTATAGTGAAGCCACAGATGTATAGTTCTGTATTTCCTAGGTTGTGCCTACTGCCTCGGA
Ddah1.2263	TGCTGTTGACAGTGAGCGACAGGGACATGGTGCTTTACAATAGTGAAGCCACAGATGTATTGTAAAGCACCATGTCCCTGCTGCCTACTGCCTCGGA
Ddah1.2376	TGCTGTTGACAGTGAGCGCCAGGAGACAAAGACTAAGTCATAGTGAAGCCACAGATGTATGACTTAGTCTTTGTCTCCTGATGCCTACTGCCTCGGA
Ddah1.3175	TGCTGTTGACAGTGAGCGATCCGTTGTGTCTCACAAAGATTAGTGAAGCCACAGATGTAATCTTTGTGAGACACAACGGACTGCCTACTGCCTCGGA
Ddah1.3388	TGCTGTTGACAGTGAGCGCCAGCGTGTTCATTGCACTAAATAGTGAAGCCACAGATGTATTTAGTGCAATGAACACGCTGTTGCCTACTGCCTCGGA
Ddc.1402	TGCTGTTGACAGTGAGCGATGGGAACACATCAGTGATCTATAGTGAAGCCACAGATGTATAGATCACTGATGTGTTCCCAGTGCCTACTGCCTCGGA
Ddc.1559	TGCTGTTGACAGTGAGCGATGGCGTCATGTGTGTCTCCAATAGTGAAGCCACAGATGTATTGGAGACACACATGACGCCACTGCCTACTGCCTCGGA
Ddc.1868	TGCTGTTGACAGTGAGCGCAACAACCTATGTGCAATACTATAGTGAAGCCACAGATGTATAGTATTGCACATAGGTTGTTTTGCCTACTGCCTCGGA
Ddc.39	TGCTGTTGACAGTGAGCGAAGGCAAGGAGATGGTGGATTATAGTGAAGCCACAGATGTATAATCCACCATCTCCTTGCCTCTGCCTACTGCCTCGGA
Ddc.43	TGCTGTTGACAGTGAGCGAAAGGAGATGGTGGATTATATATAGTGAAGCCACAGATGTATATATAATCCACCATCTCCTTGTGCCTACTGCCTCGGA
Decr1.1080	TGCTGTTGACAGTGAGCGCCAGGTGAATTCAACTCTCTAATAGTGAAGCCACAGATGTATTAGAGAGTTGAATTCACCTGATGCCTACTGCCTCGGA
Decr1.1201	TGCTGTTGACAGTGAGCGCAGGGACTAGAGTGCTACAGATTAGTGAAGCCACAGATGTAATCTGTAGCACTCTAGTCCCTATGCCTACTGCCTCGGA
Decr1.2309	TGCTGTTGACAGTGAGCGCTGGGATTTAGATGTTGGGAAATAGTGAAGCCACAGATGTATTTCCCAACATCTAAATCCCATTGCCTACTGCCTCGGA
Decr1.456	TGCTGTTGACAGTGAGCGACAGAAGAGATTTCTTCTAAAATAGTGAAGCCACAGATGTATTTTAGAAGAAATCTCTTCTGCTGCCTACTGCCTCGGA
Decr1.568	TGCTGTTGACAGTGAGCGCTCCGGATGTGGTGATAAACAATAGTGAAGCCACAGATGTATTGTTTATCACCACATCCGGATTGCCTACTGCCTCGGA
Degs2.564	TGCTGTTGACAGTGAGCGCCAGCCTTTCTTCTATTCACTATAGTGAAGCCACAGATGTATAGTGAATAGAAGAAAGGCTGATGCCTACTGCCTCGGA
Degs2.565	TGCTGTTGACAGTGAGCGAAGCCTTTCTTCTATTCACTAATAGTGAAGCCACAGATGTATTAGTGAATAGAAGAAAGGCTGTGCCTACTGCCTCGGA
Degs2.687	TGCTGTTGACAGTGAGCGAAAGCCCATAGTCTACCTTCTATAGTGAAGCCACAGATGTATAGAAGGTAGACTATGGGCTTGTGCCTACTGCCTCGGA
Degs2.761	TGCTGTTGACAGTGAGCGATGAGCATTATATGTTCCTGAATAGTGAAGCCACAGATGTATTCAGGAACATATAATGCTCAGTGCCTACTGCCTCGGA
Degs2.785	TGCTGTTGACAGTGAGCGACCACGAGACTTACTCCTACTATAGTGAAGCCACAGATGTATAGTAGGAGTAAGTCTCGTGGCTGCCTACTGCCTCGGA
Dgat1.1141	TGCTGTTGACAGTGAGCGAACCGCGAGTTCTACAGAGATTTAGTGAAGCCACAGATGTAAATCTCTGTAGAACTCGCGGTCTGCCTACTGCCTCGGA
Dgat1.1490	TGCTGTTGACAGTGAGCGCCCACGACTACTACGTGCTCAATAGTGAAGCCACAGATGTATTGAGCACGTAGTAGTCGTGGATGCCTACTGCCTCGGA
Dgat1.1737	TGCTGTTGACAGTGAGCGCAAAGTGCTGTCTAAAACCTTATAGTGAAGCCACAGATGTATAAGGTTTTAGACAGCACTTTATGCCTACTGCCTCGGA
Dgat1.365	TGCTGTTGACAGTGAGCGCTGCAAGGTTATTTTTAGAGAATAGTGAAGCCACAGATGTATTCTCTAAAAATAACCTTGCATTGCCTACTGCCTCGGA
Dgat1.817	TGCTGTTGACAGTGAGCGCACCGAGATCTCTATTACTTCATAGTGAAGCCACAGATGTATGAAGTAATAGAGATCTCGGTATGCCTACTGCCTCGGA
Dhcr24.3092	TGCTGTTGACAGTGAGCGCTAGAATCATATTTTAGCTGAATAGTGAAGCCACAGATGTATTCAGCTAAAATATGATTCTAATGCCTACTGCCTCGGA
Dhcr24.3337	TGCTGTTGACAGTGAGCGAACCCTGCTTGCTGCAGATGAATAGTGAAGCCACAGATGTATTCATCTGCAGCAAGCAGGGTCTGCCTACTGCCTCGGA
Dhcr24.3398	TGCTGTTGACAGTGAGCGACGCCATCATTCCTCAAGTCAATAGTGAAGCCACAGATGTATTGACTTGAGGAATGATGGCGCTGCCTACTGCCTCGGA
Dhcr24.3754	TGCTGTTGACAGTGAGCGCTGGCTGCATGGTTCTCTGTAATAGTGAAGCCACAGATGTATTACAGAGAACCATGCAGCCAATGCCTACTGCCTCGGA
Dhcr24.506	TGCTGTTGACAGTGAGCGAACCAAGAAACAGATTGTTCGATAGTGAAGCCACAGATGTATCGAACAATCTGTTTCTTGGTGTGCCTACTGCCTCGGA
Dhcr7.1129	TGCTGTTGACAGTGAGCGCCACAGGCAATTTCTTCTACAATAGTGAAGCCACAGATGTATTGTAGAAGAAATTGCCTGTGATGCCTACTGCCTCGGA
Dhcr7.117	TGCTGTTGACAGTGAGCGCTAGCTCATAGTCTGTAATGAATAGTGAAGCCACAGATGTATTCATTACAGACTATGAGCTATTGCCTACTGCCTCGGA
Dhcr7.1183	TGCTGTTGACAGTGAGCGCCGGGAAGTGGTTTGACTTCAATAGTGAAGCCACAGATGTATTGAAGTCAAACCACTTCCCGATGCCTACTGCCTCGGA
Dhcr7.2176	TGCTGTTGACAGTGAGCGAACCATCTATTCTGTCTAGATATAGTGAAGCCACAGATGTATATCTAGACAGAATAGATGGTGTGCCTACTGCCTCGGA
Dhcr7.2780	TGCTGTTGACAGTGAGCGACAGGCAGTTCTTTGTATTAAATAGTGAAGCCACAGATGTATTTAATACAAAGAACTGCCTGCTGCCTACTGCCTCGGA
Dram1.1057	TGCTGTTGACAGTGAGCGAACCAACGACACTGTAGCAATATAGTGAAGCCACAGATGTATATTGCTACAGTGTCGTTGGTGTGCCTACTGCCTCGGA
Dram1.1324	TGCTGTTGACAGTGAGCGAAAGAGCACTTATACAATTCAATAGTGAAGCCACAGATGTATTGAATTGTATAAGTGCTCTTGTGCCTACTGCCTCGGA
Dram1.2695	TGCTGTTGACAGTGAGCGCTCCATGCGACTTCTAGTTTTATAGTGAAGCCACAGATGTATAAAACTAGAAGTCGCATGGAATGCCTACTGCCTCGGA
Dram1.357	TGCTGTTGACAGTGAGCGACAGCTACGATGTACACAAGATTAGTGAAGCCACAGATGTAATCTTGTGTACATCGTAGCTGCTGCCTACTGCCTCGGA
Dram1.361	TGCTGTTGACAGTGAGCGATACGATGTACACAAGATACAATAGTGAAGCCACAGATGTATTGTATCTTGTGTACATCGTAGTGCCTACTGCCTCGGA
Dsg2.1197	TGCTGTTGACAGTGAGCGAAAGGAAGTGGACTATGAAGAATAGTGAAGCCACAGATGTATTCTTCATAGTCCACTTCCTTGTGCCTACTGCCTCGGA
Dsg2.1935	TGCTGTTGACAGTGAGCGACAGGTCCTTCAGCTCACTGTATAGTGAAGCCACAGATGTATACAGTGAGCTGAAGGACCTGCTGCCTACTGCCTCGGA
Dsg2.2865	TGCTGTTGACAGTGAGCGACACGAAGTGCACACAGAGAAATAGTGAAGCCACAGATGTATTTCTCTGTGTGCACTTCGTGCTGCCTACTGCCTCGGA
Dsg2.4439	TGCTGTTGACAGTGAGCGACAGGATAAAATTCCTAGTTAATAGTGAAGCCACAGATGTATTAACTAGGAATTTTATCCTGGTGCCTACTGCCTCGGA
Dsg2.5046	TGCTGTTGACAGTGAGCGCCAAGAAGTTGTTTGGATTCTATAGTGAAGCCACAGATGTATAGAATCCAAACAACTTCTTGATGCCTACTGCCTCGGA
Ebp.131	TGCTGTTGACAGTGAGCGAACTGTTGAGAGTCTACACCAATAGTGAAGCCACAGATGTATTGGTGTAGACTCTCAACAGTGTGCCTACTGCCTCGGA
Ebp.1427	TGCTGTTGACAGTGAGCGCCAGCAAAGTCATGAAAATTAATAGTGAAGCCACAGATGTATTAATTTTCATGACTTTGCTGTTGCCTACTGCCTCGGA
Ebp.1716	TGCTGTTGACAGTGAGCGACAGGAAATAAAATGTCTTTTATAGTGAAGCCACAGATGTATAAAAGACATTTTATTTCCTGGTGCCTACTGCCTCGGA
Ebp.291	TGCTGTTGACAGTGAGCGACGGGAACTGATTGGTTGCCTATAGTGAAGCCACAGATGTATAGGCAACCAATCAGTTCCCGGTGCCTACTGCCTCGGA
Ebp.336	TGCTGTTGACAGTGAGCGCCCGGTCACTAGCAAATGTTGATAGTGAAGCCACAGATGTATCAACATTTGCTAGTGACCGGATGCCTACTGCCTCGGA
Echs1.1259	TGCTGTTGACAGTGAGCGACAACTCAAGAATTCAATGAAATAGTGAAGCCACAGATGTATTTCATTGAATTCTTGAGTTGGTGCCTACTGCCTCGGA
Echs1.1278	TGCTGTTGACAGTGAGCGCAAGTAACTACTTCACAGTTTATAGTGAAGCCACAGATGTATAAACTGTGAAGTAGTTACTTTTGCCTACTGCCTCGGA
Echs1.129	TGCTGTTGACAGTGAGCGCTCAGTACATCATCACAGAAAATAGTGAAGCCACAGATGTATTTTCTGTGATGATGTACTGAATGCCTACTGCCTCGGA
Echs1.1422	TGCTGTTGACAGTGAGCGACAGGTTGACCTTGAACTCACATAGTGAAGCCACAGATGTATGTGAGTTCAAGGTCAACCTGGTGCCTACTGCCTCGGA
Echs1.143	TGCTGTTGACAGTGAGCGCCAGAAAAGAAAGGAAAGAATATAGTGAAGCCACAGATGTATATTCTTTCCTTTCTTTTCTGTTGCCTACTGCCTCGGA
Ehf.1084	TGCTGTTGACAGTGAGCGCCAGCAAATGGATTCTGATCAATAGTGAAGCCACAGATGTATTGATCAGAATCCATTTGCTGTTGCCTACTGCCTCGGA
Ehf.1196	TGCTGTTGACAGTGAGCGAAAGGAACACTACAGTTGATAATAGTGAAGCCACAGATGTATTATCAACTGTAGTGTTCCTTCTGCCTACTGCCTCGGA
Ehf.2152	TGCTGTTGACAGTGAGCGACAAGACCTTGAAGTCAATATATAGTGAAGCCACAGATGTATATATTGACTTCAAGGTCTTGCTGCCTACTGCCTCGGA
Ehf.2752	TGCTGTTGACAGTGAGCGCTGCGGTGTTTTCTATGTGCTATAGTGAAGCCACAGATGTATAGCACATAGAAAACACCGCAATGCCTACTGCCTCGGA
Ehf.3192	TGCTGTTGACAGTGAGCGCTCCCAGCTGATTAGACTGTAATAGTGAAGCCACAGATGTATTACAGTCTAATCAGCTGGGAATGCCTACTGCCTCGGA
Ehhadh.1047	TGCTGTTGACAGTGAGCGATAGATACTGCAAAGAAGATAATAGTGAAGCCACAGATGTATTATCTTCTTTGCAGTATCTAGTGCCTACTGCCTCGGA
Ehhadh.1129	TGCTGTTGACAGTGAGCGCCAGGTTCTCCTCATCCACAAATAGTGAAGCCACAGATGTATTTGTGGATGAGGAGAACCTGATGCCTACTGCCTCGGA
Ehhadh.1180	TGCTGTTGACAGTGAGCGCAGCAGTGTTCGAAGATATGAATAGTGAAGCCACAGATGTATTCATATCTTCGAACACTGCTTTGCCTACTGCCTCGGA
Ehhadh.2528	TGCTGTTGACAGTGAGCGCCAAAATGTTGCTAAGAGAATATAGTGAAGCCACAGATGTATATTCTCTTAGCAACATTTTGTTGCCTACTGCCTCGGA
Ehhadh.2559	TGCTGTTGACAGTGAGCGCCCAGTTGACAACCCAGATATATAGTGAAGCCACAGATGTATATATCTGGGTTGTCAACTGGATGCCTACTGCCTCGGA
Elovl1.1013	TGCTGTTGACAGTGAGCGCGAGGTCAGCAATAATCTGTCATAGTGAAGCCACAGATGTATGACAGATTATTGCTGACCTCTTGCCTACTGCCTCGGA
Elovl1.1210	TGCTGTTGACAGTGAGCGCTAGCTCTGGCTTGTTTACAAATAGTGAAGCCACAGATGTATTTGTAAACAAGCCAGAGCTAATGCCTACTGCCTCGGA
Elovl1.1215	TGCTGTTGACAGTGAGCGCCTGGCTTGTTTACAAACAAAATAGTGAAGCCACAGATGTATTTTGTTTGTAAACAAGCCAGATGCCTACTGCCTCGGA
Elovl1.1399	TGCTGTTGACAGTGAGCGACCAAGTCTAGCTCTAGTCAGATAGTGAAGCCACAGATGTATCTGACTAGAGCTAGACTTGGCTGCCTACTGCCTCGGA
Elovl1.192	TGCTGTTGACAGTGAGCGCGAGCTGATGGACACAGTGATATAGTGAAGCCACAGATGTATATCACTGTGTCCATCAGCTCATGCCTACTGCCTCGGA
Elovl2.1018	TGCTGTTGACAGTGAGCGAAAAGTTGTATGTTTTAGCATATAGTGAAGCCACAGATGTATATGCTAAAACATACAACTTTCTGCCTACTGCCTCGGA
Elovl2.1073	TGCTGTTGACAGTGAGCGCCCCAGAATGTATTATAATATATAGTGAAGCCACAGATGTATATATTATAATACATTCTGGGTTGCCTACTGCCTCGGA
Elovl2.2066	TGCTGTTGACAGTGAGCGAAAGCTTCATGAGTTAAATTTATAGTGAAGCCACAGATGTATAAATTTAACTCATGAAGCTTGTGCCTACTGCCTCGGA
Elovl2.3306	TGCTGTTGACAGTGAGCGCAAGTACTTAGATACTATAAAATAGTGAAGCCACAGATGTATTTTATAGTATCTAAGTACTTTTGCCTACTGCCTCGGA
Elovl2.3802	TGCTGTTGACAGTGAGCGCCAGAGATTATTTACCAATAAATAGTGAAGCCACAGATGTATTTATTGGTAAATAATCTCTGATGCCTACTGCCTCGGA
Elovl3.1432	TGCTGTTGACAGTGAGCGCCACACAAACACTCAATAAGAATAGTGAAGCCACAGATGTATTCTTATTGAGTGTTTGTGTGTTGCCTACTGCCTCGGA
Elovl3.1494	TGCTGTTGACAGTGAGCGATAGAAGTTTATTGCTGTTAGATAGTGAAGCCACAGATGTATCTAACAGCAATAAACTTCTAGTGCCTACTGCCTCGGA
Elovl3.1534	TGCTGTTGACAGTGAGCGAAACAGTGAGAAACAAGTCCTATAGTGAAGCCACAGATGTATAGGACTTGTTTCTCACTGTTCTGCCTACTGCCTCGGA
Elovl3.1536	TGCTGTTGACAGTGAGCGCCAGTGAGAAACAAGTCCTAAATAGTGAAGCCACAGATGTATTTAGGACTTGTTTCTCACTGTTGCCTACTGCCTCGGA
Elovl3.640	TGCTGTTGACAGTGAGCGCCACAAGCTTTGGATACAAGAATAGTGAAGCCACAGATGTATTCTTGTATCCAAAGCTTGTGATGCCTACTGCCTCGGA
Elovl4.1575	TGCTGTTGACAGTGAGCGCCAGAGACAGAACAAGAAAATATAGTGAAGCCACAGATGTATATTTTCTTGTTCTGTCTCTGATGCCTACTGCCTCGGA
Elovl4.1724	TGCTGTTGACAGTGAGCGCGAGGACAATGTTGATGTTGTTTAGTGAAGCCACAGATGTAAACAACATCAACATTGTCCTCATGCCTACTGCCTCGGA
Elovl4.1727	TGCTGTTGACAGTGAGCGAGACAATGTTGATGTTGTTGTTTAGTGAAGCCACAGATGTAAACAACAACATCAACATTGTCCTGCCTACTGCCTCGGA
Elovl4.1730	TGCTGTTGACAGTGAGCGAAATGTTGATGTTGTTGTTGATTAGTGAAGCCACAGATGTAATCAACAACAACATCAACATTGTGCCTACTGCCTCGGA
Elovl4.2441	TGCTGTTGACAGTGAGCGAAAGGTGTTACTTACTAATACATAGTGAAGCCACAGATGTATGTATTAGTAAGTAACACCTTGTGCCTACTGCCTCGGA
Elovl5.1054	TGCTGTTGACAGTGAGCGAAAGCAGCGAAAGGATTGACAATAGTGAAGCCACAGATGTATTGTCAATCCTTTCGCTGCTTCTGCCTACTGCCTCGGA
Elovl5.1309	TGCTGTTGACAGTGAGCGCAGGGAATGTTCTTGTAGTATATAGTGAAGCCACAGATGTATATACTACAAGAACATTCCCTTTGCCTACTGCCTCGGA
Elovl5.1364	TGCTGTTGACAGTGAGCGCTAGGTGCTGAATTGTGGTTCATAGTGAAGCCACAGATGTATGAACCACAATTCAGCACCTATTGCCTACTGCCTCGGA
Elovl5.1453	TGCTGTTGACAGTGAGCGATACAATGTTGTTAACAGTAGATAGTGAAGCCACAGATGTATCTACTGTTAACAACATTGTACTGCCTACTGCCTCGGA
Elovl5.2422	TGCTGTTGACAGTGAGCGCTAGGAGATGATTGACAATGTATAGTGAAGCCACAGATGTATACATTGTCAATCATCTCCTAATGCCTACTGCCTCGGA
Elovl6.1459	TGCTGTTGACAGTGAGCGACAGAGCTAAAAGAAAAGATAATAGTGAAGCCACAGATGTATTATCTTTTCTTTTAGCTCTGGTGCCTACTGCCTCGGA
Elovl6.2503	TGCTGTTGACAGTGAGCGAAAGCAAGCTAGACAATGTTAATAGTGAAGCCACAGATGTATTAACATTGTCTAGCTTGCTTCTGCCTACTGCCTCGGA
Elovl6.2597	TGCTGTTGACAGTGAGCGCAAAGTTGTTCAATGTGATATATAGTGAAGCCACAGATGTATATATCACATTGAACAACTTTATGCCTACTGCCTCGGA
Elovl6.2688	TGCTGTTGACAGTGAGCGACACGTAGATTATACACACATATAGTGAAGCCACAGATGTATATGTGTGTATAATCTACGTGGTGCCTACTGCCTCGGA
Elovl6.3008	TGCTGTTGACAGTGAGCGAACCCATGTAGATCAAGTCATATAGTGAAGCCACAGATGTATATGACTTGATCTACATGGGTCTGCCTACTGCCTCGGA
Elovl7.1889	TGCTGTTGACAGTGAGCGATAAGTGTTGGTTAGATATTTATAGTGAAGCCACAGATGTATAAATATCTAACCAACACTTACTGCCTACTGCCTCGGA
Elovl7.3024	TGCTGTTGACAGTGAGCGCTCGGTCAAGTGGAGTTTCTAATAGTGAAGCCACAGATGTATTAGAAACTCCACTTGACCGAATGCCTACTGCCTCGGA
Elovl7.3063	TGCTGTTGACAGTGAGCGCCAGGACTTTATTGTCTTTAAATAGTGAAGCCACAGATGTATTTAAAGACAATAAAGTCCTGATGCCTACTGCCTCGGA
Elovl7.3109	TGCTGTTGACAGTGAGCGACCAGCTATTAAGTATAGTTTATAGTGAAGCCACAGATGTATAAACTATACTTAATAGCTGGGTGCCTACTGCCTCGGA
Elovl7.3720	TGCTGTTGACAGTGAGCGCAGGCGAGTATGTATTATGTAATAGTGAAGCCACAGATGTATTACATAATACATACTCGCCTTTGCCTACTGCCTCGGA
En1.1444	TGCTGTTGACAGTGAGCGACACCAGGAAGCTAAAGAAGAATAGTGAAGCCACAGATGTATTCTTCTTTAGCTTCCTGGTGCTGCCTACTGCCTCGGA
En1.1615	TGCTGTTGACAGTGAGCGCCAAGATCTGGTTCCAAAACAATAGTGAAGCCACAGATGTATTGTTTTGGAACCAGATCTTGATGCCTACTGCCTCGGA
En1.1698	TGCTGTTGACAGTGAGCGAAGGGACTGTACAACCACTCTATAGTGAAGCCACAGATGTATAGAGTGGTTGTACAGTCCCTGTGCCTACTGCCTCGGA
En1.2516	TGCTGTTGACAGTGAGCGCAACCTGTAGTCTGAAATAAAATAGTGAAGCCACAGATGTATTTTATTTCAGACTACAGGTTTTGCCTACTGCCTCGGA
En1.79	TGCTGTTGACAGTGAGCGATAGGAAGATGGCTAGACTTTATAGTGAAGCCACAGATGTATAAAGTCTAGCCATCTTCCTAGTGCCTACTGCCTCGGA
Eno1.1737	TGCTGTTGACAGTGAGCGACCCAGTGGTTTACATGCAAAATAGTGAAGCCACAGATGTATTTTGCATGTAAACCACTGGGGTGCCTACTGCCTCGGA
Eno1.344	TGCTGTTGACAGTGAGCGCCAGGCTGTTGAGCACATCAATTAGTGAAGCCACAGATGTAATTGATGTGCTCAACAGCCTGTTGCCTACTGCCTCGGA
Eno1.447	TGCTGTTGACAGTGAGCGAACGGCACAGAGAATAAATCTATAGTGAAGCCACAGATGTATAGATTTATTCTCTGTGCCGTCTGCCTACTGCCTCGGA
Eno1.448	TGCTGTTGACAGTGAGCGCCGGCACAGAGAATAAATCTAATAGTGAAGCCACAGATGTATTAGATTTATTCTCTGTGCCGTTGCCTACTGCCTCGGA
Eno1.595	TGCTGTTGACAGTGAGCGCCCCGGCTTTCAATGTGATCAATAGTGAAGCCACAGATGTATTGATCACATTGAAAGCCGGGATGCCTACTGCCTCGGA
Eno2.1849	TGCTGTTGACAGTGAGCGAAGGCTTTAGTGTATGTGTTTATAGTGAAGCCACAGATGTATAAACACATACACTAAAGCCTCTGCCTACTGCCTCGGA
Eno2.1855	TGCTGTTGACAGTGAGCGCTAGTGTATGTGTTTACATACATAGTGAAGCCACAGATGTATGTATGTAAACACATACACTAATGCCTACTGCCTCGGA
Eno2.1880	TGCTGTTGACAGTGAGCGACACAGTTTGTTTGTTTGCTTATAGTGAAGCCACAGATGTATAAGCAAACAAACAAACTGTGCTGCCTACTGCCTCGGA
Eno2.2369	TGCTGTTGACAGTGAGCGAACGAAGAGAAACGACTGGATATAGTGAAGCCACAGATGTATATCCAGTCGTTTCTCTTCGTCTGCCTACTGCCTCGGA
Eno2.678	TGCTGTTGACAGTGAGCGAAAGGACAAGTATGGCAAGGATTAGTGAAGCCACAGATGTAATCCTTGCCATACTTGTCCTTGTGCCTACTGCCTCGGA
Epcam.1029	TGCTGTTGACAGTGAGCGCCACCATTGATCTGATGCAAAATAGTGAAGCCACAGATGTATTTTGCATCAGATCAATGGTGATGCCTACTGCCTCGGA
Epcam.1191	TGCTGTTGACAGTGAGCGACGGGCAGACTCTGATTTACTATAGTGAAGCCACAGATGTATAGTAAATCAGAGTCTGCCCGGTGCCTACTGCCTCGGA
Epcam.1329	TGCTGTTGACAGTGAGCGAAAGGAAGAAATCAGCAAAATATAGTGAAGCCACAGATGTATATTTTGCTGATTTCTTCCTTGTGCCTACTGCCTCGGA
Epcam.1636	TGCTGTTGACAGTGAGCGACAGTGTGGTACTCAGAACTTATAGTGAAGCCACAGATGTATAAGTTCTGAGTACCACACTGGTGCCTACTGCCTCGGA
Epcam.1669	TGCTGTTGACAGTGAGCGCAAGAGAGTTGATGCTTATTATTAGTGAAGCCACAGATGTAATAATAAGCATCAACTCTCTTATGCCTACTGCCTCGGA
Ephx1.1065	TGCTGTTGACAGTGAGCGACACCTGGACCAAGTCAGAATATAGTGAAGCCACAGATGTATATTCTGACTTGGTCCAGGTGGTGCCTACTGCCTCGGA
Ephx1.1184	TGCTGTTGACAGTGAGCGCCCCAGCGCTTCTACAAGGAAATAGTGAAGCCACAGATGTATTTCCTTGTAGAAGCGCTGGGATGCCTACTGCCTCGGA
Ephx1.391	TGCTGTTGACAGTGAGCGACAGGTGGAGATCCTCAACCAATAGTGAAGCCACAGATGTATTGGTTGAGGATCTCCACCTGCTGCCTACTGCCTCGGA
Ephx1.528	TGCTGTTGACAGTGAGCGATGGCTCCTTCTATGAGTTCTATAGTGAAGCCACAGATGTATAGAACTCATAGAAGGAGCCAGTGCCTACTGCCTCGGA
Ephx1.684	TGCTGTTGACAGTGAGCGACACTGCGAGGATCTTCTACAATAGTGAAGCCACAGATGTATTGTAGAAGATCCTCGCAGTGGTGCCTACTGCCTCGGA
Eps8l3.1020	TGCTGTTGACAGTGAGCGCTGGGATAACACAAGCAGAGTATAGTGAAGCCACAGATGTATACTCTGCTTGTGTTATCCCATTGCCTACTGCCTCGGA
Eps8l3.1056	TGCTGTTGACAGTGAGCGCGAAGATCAAGTTGAGCTTCAATAGTGAAGCCACAGATGTATTGAAGCTCAACTTGATCTTCTTGCCTACTGCCTCGGA
Eps8l3.1481	TGCTGTTGACAGTGAGCGCACCCTGAATACGAGGACTCAATAGTGAAGCCACAGATGTATTGAGTCCTCGTATTCAGGGTTTGCCTACTGCCTCGGA
Eps8l3.2153	TGCTGTTGACAGTGAGCGCCACCGGTTACTATTTATTTTATAGTGAAGCCACAGATGTATAAAATAAATAGTAACCGGTGATGCCTACTGCCTCGGA
Eps8l3.602	TGCTGTTGACAGTGAGCGATGGAAGAAGAGCTAGAAGAAATAGTGAAGCCACAGATGTATTTCTTCTAGCTCTTCTTCCAGTGCCTACTGCCTCGGA
Erbb3.1871	TGCTGTTGACAGTGAGCGCCCAGAACTACAAGACTGTTTATAGTGAAGCCACAGATGTATAAACAGTCTTGTAGTTCTGGTTGCCTACTGCCTCGGA
Erbb3.2911	TGCTGTTGACAGTGAGCGAACCAAGGTATCTGGTCATCAATAGTGAAGCCACAGATGTATTGATGACCAGATACCTTGGTGTGCCTACTGCCTCGGA
Erbb3.413	TGCTGTTGACAGTGAGCGCCAGCTTACTGAGATTCTGTTATAGTGAAGCCACAGATGTATAACAGAATCTCAGTAAGCTGATGCCTACTGCCTCGGA
Erbb3.443	TGCTGTTGACAGTGAGCGCTACATTGAGAAGAATGACAAATAGTGAAGCCACAGATGTATTTGTCATTCTTCTCAATGTAATGCCTACTGCCTCGGA
Erbb3.786	TGCTGTTGACAGTGAGCGACCCTTGTGTACAACAAGCTAATAGTGAAGCCACAGATGTATTAGCTTGTTGTACACAAGGGGTGCCTACTGCCTCGGA
Esr1.2288	TGCTGTTGACAGTGAGCGAAAGCTACTTGTTGAGACCCAATAGTGAAGCCACAGATGTATTGGGTCTCAACAAGTAGCTTCTGCCTACTGCCTCGGA
Esr1.2659	TGCTGTTGACAGTGAGCGCCAGAAAGTCTATTTCAGTTAATAGTGAAGCCACAGATGTATTAACTGAAATAGACTTTCTGTTGCCTACTGCCTCGGA
Esr1.3346	TGCTGTTGACAGTGAGCGAAACACAGTTCATGATCTTAAATAGTGAAGCCACAGATGTATTTAAGATCATGAACTGTGTTGTGCCTACTGCCTCGGA
Esr1.3545	TGCTGTTGACAGTGAGCGCCCCGGACTTCATGATCTATAATAGTGAAGCCACAGATGTATTATAGATCATGAAGTCCGGGATGCCTACTGCCTCGGA
Esr1.4132	TGCTGTTGACAGTGAGCGATGGGTGTTGAATGACAGACAATAGTGAAGCCACAGATGTATTGTCTGTCATTCAACACCCAGTGCCTACTGCCTCGGA
Etfa.1054	TGCTGTTGACAGTGAGCGACAAGACAATCGTGGCTATTAATAGTGAAGCCACAGATGTATTAATAGCCACGATTGTCTTGCTGCCTACTGCCTCGGA
Etfa.1100	TGCTGTTGACAGTGAGCGACAGGTGGCAGATTATGGAATATAGTGAAGCCACAGATGTATATTCCATAATCTGCCACCTGGTGCCTACTGCCTCGGA
Etfa.1136	TGCTGTTGACAGTGAGCGCAAGGTGGTTCCTGAAATGACATAGTGAAGCCACAGATGTATGTCATTTCAGGAACCACCTTATGCCTACTGCCTCGGA
Etfa.665	TGCTGTTGACAGTGAGCGCAAGGTGTTTTCTGTTCGAGGATAGTGAAGCCACAGATGTATCCTCGAACAGAAAACACCTTTTGCCTACTGCCTCGGA
Etfa.714	TGCTGTTGACAGTGAGCGAGAGGTAGTGCTAGTTCAGAAATAGTGAAGCCACAGATGTATTTCTGAACTAGCACTACCTCCTGCCTACTGCCTCGGA
Etfb.379	TGCTGTTGACAGTGAGCGACAGGCTATTGATGATGACTGTTAGTGAAGCCACAGATGTAACAGTCATCATCAATAGCCTGCTGCCTACTGCCTCGGA
Etfb.53	TGCTGTTGACAGTGAGCGCTCGCTGTGAAGATTCGGGTAATAGTGAAGCCACAGATGTATTACCCGAATCTTCACAGCGAATGCCTACTGCCTCGGA
Etfb.606	TGCTGTTGACAGTGAGCGCAGCCAAGAAGAAGAAGATTGATAGTGAAGCCACAGATGTATCAATCTTCTTCTTCTTGGCTTTGCCTACTGCCTCGGA
Etfb.615	TGCTGTTGACAGTGAGCGCGAAGAAGATTGAAGTGGTCAATAGTGAAGCCACAGATGTATTGACCACTTCAATCTTCTTCTTGCCTACTGCCTCGGA
Etfb.780	TGCTGTTGACAGTGAGCGATCCCTGATACTCTGCAATAAATAGTGAAGCCACAGATGTATTTATTGCAGAGTATCAGGGAGTGCCTACTGCCTCGGA
F5.1063	TGCTGTTGACAGTGAGCGACAGGCTTACATTGACATTAAATAGTGAAGCCACAGATGTATTTAATGTCAATGTAAGCCTGCTGCCTACTGCCTCGGA
F5.1389	TGCTGTTGACAGTGAGCGCCACACTCAAGATCGTGTTCAATAGTGAAGCCACAGATGTATTGAACACGATCTTGAGTGTGTTGCCTACTGCCTCGGA
F5.254	TGCTGTTGACAGTGAGCGCCAGATCCAAGTTTGAATTCTATAGTGAAGCCACAGATGTATAGAATTCAAACTTGGATCTGTTGCCTACTGCCTCGGA
F5.2902	TGCTGTTGACAGTGAGCGCAAGGGTAGTTATGAAATAATATAGTGAAGCCACAGATGTATATTATTTCATAACTACCCTTTTGCCTACTGCCTCGGA
F5.5918	TGCTGTTGACAGTGAGCGAAAGGTGCTAAACACTACCTAATAGTGAAGCCACAGATGTATTAGGTAGTGTTTAGCACCTTGTGCCTACTGCCTCGGA
Fabp3.29	TGCTGTTGACAGTGAGCGAAAGCTAGTGGACAGCAAGAATTAGTGAAGCCACAGATGTAATTCTTGCTGTCCACTAGCTTCTGCCTACTGCCTCGGA
Fabp3.320	TGCTGTTGACAGTGAGCGCAGGGAGCTAGTTGACGGGAAATAGTGAAGCCACAGATGTATTTCCCGTCAACTAGCTCCCTATGCCTACTGCCTCGGA
Fabp3.40	TGCTGTTGACAGTGAGCGCCAGCAAGAATTTTGATGACTATAGTGAAGCCACAGATGTATAGTCATCAAAATTCTTGCTGTTGCCTACTGCCTCGGA
Fabp3.560	TGCTGTTGACAGTGAGCGCTCCTACTATGTATGTGGTTTATAGTGAAGCCACAGATGTATAAACCACATACATAGTAGGAATGCCTACTGCCTCGGA
Fabp3.601	TGCTGTTGACAGTGAGCGCAGGGTGCTCCAAGGTCAATAATAGTGAAGCCACAGATGTATTATTGACCTTGGAGCACCCTTTGCCTACTGCCTCGGA
Fabp4.112	TGCTGTTGACAGTGAGCGCAACTTCGATGATTACATGAAATAGTGAAGCCACAGATGTATTTCATGTAATCATCGAAGTTTTGCCTACTGCCTCGGA
Fabp4.221	TGCTGTTGACAGTGAGCGCTCCGGTCAGAGAGTACTTTTATAGTGAAGCCACAGATGTATAAAAGTACTCTCTGACCGGATTGCCTACTGCCTCGGA
Fabp4.222	TGCTGTTGACAGTGAGCGCCCGGTCAGAGAGTACTTTTAATAGTGAAGCCACAGATGTATTAAAAGTACTCTCTGACCGGATGCCTACTGCCTCGGA
Fabp4.363	TGCTGTTGACAGTGAGCGCTGGAAAGTCGACCACAATAAATAGTGAAGCCACAGATGTATTTATTGTGGTCGACTTTCCATTGCCTACTGCCTCGGA
Fabp4.42	TGCTGTTGACAGTGAGCGCCAGCTCCTCCTCGAAGGTTTATAGTGAAGCCACAGATGTATAAACCTTCGAGGAGGAGCTGTTGCCTACTGCCTCGGA
Fabp7.242	TGCTGTTGACAGTGAGCGCTCCGGACACAATGCACATTCATAGTGAAGCCACAGATGTATGAATGTGCATTGTGTCCGGATTGCCTACTGCCTCGGA
Fabp7.243	TGCTGTTGACAGTGAGCGCCCGGACACAATGCACATTCAATAGTGAAGCCACAGATGTATTGAATGTGCATTGTGTCCGGATGCCTACTGCCTCGGA
Fabp7.287	TGCTGTTGACAGTGAGCGATGGGAGAAGAGTTTGAAGAAATAGTGAAGCCACAGATGTATTTCTTCAAACTCTTCTCCCAGTGCCTACTGCCTCGGA
Fabp7.306	TGCTGTTGACAGTGAGCGCAACCAGCATAGATGACAGAAATAGTGAAGCCACAGATGTATTTCTGTCATCTATGCTGGTTTTGCCTACTGCCTCGGA
Fabp7.529	TGCTGTTGACAGTGAGCGACAGAGTTAGCCAGCTAATGAATAGTGAAGCCACAGATGTATTCATTAGCTGGCTAACTCTGGTGCCTACTGCCTCGGA
Fads1.1580	TGCTGTTGACAGTGAGCGACACTATGAATCTAATGTTTAATAGTGAAGCCACAGATGTATTAAACATTAGATTCATAGTGGTGCCTACTGCCTCGGA
Fads1.2118	TGCTGTTGACAGTGAGCGACAGGTTCCAGAGAGAACATTATAGTGAAGCCACAGATGTATAATGTTCTCTCTGGAACCTGGTGCCTACTGCCTCGGA
Fads1.2217	TGCTGTTGACAGTGAGCGAAAGGAGAAAGAACATAAACAATAGTGAAGCCACAGATGTATTGTTTATGTTCTTTCTCCTTGTGCCTACTGCCTCGGA
Fads1.2293	TGCTGTTGACAGTGAGCGACAGCCTGTAATTCTAAGTTCATAGTGAAGCCACAGATGTATGAACTTAGAATTACAGGCTGGTGCCTACTGCCTCGGA
Fads1.2438	TGCTGTTGACAGTGAGCGCCAGGAAGGTTAGAAACACTAATAGTGAAGCCACAGATGTATTAGTGTTTCTAACCTTCCTGTTGCCTACTGCCTCGGA
Fads2.198	TGCTGTTGACAGTGAGCGACAAGGTCTACAACGTTACCAATAGTGAAGCCACAGATGTATTGGTAACGTTGTAGACCTTGCTGCCTACTGCCTCGGA
Fads2.199	TGCTGTTGACAGTGAGCGAAAGGTCTACAACGTTACCAAATAGTGAAGCCACAGATGTATTTGGTAACGTTGTAGACCTTGTGCCTACTGCCTCGGA
Fads2.265	TGCTGTTGACAGTGAGCGCTCGGGAGAAGATGCTACGGATTAGTGAAGCCACAGATGTAATCCGTAGCATCTTCTCCCGAATGCCTACTGCCTCGGA
Fads2.625	TGCTGTTGACAGTGAGCGACACCTTTCTGTCTATAAGAAATAGTGAAGCCACAGATGTATTTCTTATAGACAGAAAGGTGGTGCCTACTGCCTCGGA
Fads2.822	TGCTGTTGACAGTGAGCGCTGGCAAGAAGAAGCTGAAATATAGTGAAGCCACAGATGTATATTTCAGCTTCTTCTTGCCATTGCCTACTGCCTCGGA
Fam83e.2442	TGCTGTTGACAGTGAGCGCTGGGTCTAGTTTAGAGCTCTATAGTGAAGCCACAGATGTATAGAGCTCTAAACTAGACCCATTGCCTACTGCCTCGGA
Fam83e.253	TGCTGTTGACAGTGAGCGAAAGGTAGACTTCAGACTTCAATAGTGAAGCCACAGATGTATTGAAGTCTGAAGTCTACCTTGTGCCTACTGCCTCGGA
Fam83e.2676	TGCTGTTGACAGTGAGCGACACGACAGAGAAGACATAGATTAGTGAAGCCACAGATGTAATCTATGTCTTCTCTGTCGTGGTGCCTACTGCCTCGGA
Fam83e.2677	TGCTGTTGACAGTGAGCGAACGACAGAGAAGACATAGATATAGTGAAGCCACAGATGTATATCTATGTCTTCTCTGTCGTGTGCCTACTGCCTCGGA
Fam83e.497	TGCTGTTGACAGTGAGCGATGGGTCAGATACCATAGATAATAGTGAAGCCACAGATGTATTATCTATGGTATCTGACCCACTGCCTACTGCCTCGGA
Fasn.2946	TGCTGTTGACAGTGAGCGAAGGCATCAATGTCAACCCTAATAGTGAAGCCACAGATGTATTAGGGTTGACATTGATGCCTGTGCCTACTGCCTCGGA
Fasn.3417	TGCTGTTGACAGTGAGCGCCCCGAACTCCAAGTTATTCGATAGTGAAGCCACAGATGTATCGAATAACTTGGAGTTCGGGTTGCCTACTGCCTCGGA
Fasn.6472	TGCTGTTGACAGTGAGCGACAGGATGTCAACAAGCCCAAATAGTGAAGCCACAGATGTATTTGGGCTTGTTGACATCCTGGTGCCTACTGCCTCGGA
Fasn.7624	TGCTGTTGACAGTGAGCGCAAGCAGTTTCTTGATGTGGAATAGTGAAGCCACAGATGTATTCCACATCAAGAAACTGCTTTTGCCTACTGCCTCGGA
Fasn.8448	TGCTGTTGACAGTGAGCGATGGGAAAGTTTCTAGACTCAATAGTGAAGCCACAGATGTATTGAGTCTAGAAACTTTCCCAGTGCCTACTGCCTCGGA
Fbp1.1267	TGCTGTTGACAGTGAGCGACATGTTGTACATTCCTAGAAATAGTGAAGCCACAGATGTATTTCTAGGAATGTACAACATGCTGCCTACTGCCTCGGA
Fbp1.1341	TGCTGTTGACAGTGAGCGATCACTTCATCCTCATGCTATATAGTGAAGCCACAGATGTATATAGCATGAGGATGAAGTGACTGCCTACTGCCTCGGA
Fbp1.148	TGCTGTTGACAGTGAGCGACACCTTTAGTCAGCACCTTTATAGTGAAGCCACAGATGTATAAAGGTGCTGACTAAAGGTGCTGCCTACTGCCTCGGA
Fbp1.467	TGCTGTTGACAGTGAGCGATACCTGTGTTCTTGTGTCTGATAGTGAAGCCACAGATGTATCAGACACAAGAACACAGGTAGTGCCTACTGCCTCGGA
Fbp1.468	TGCTGTTGACAGTGAGCGCACCTGTGTTCTTGTGTCTGAATAGTGAAGCCACAGATGTATTCAGACACAAGAACACAGGTATGCCTACTGCCTCGGA
Fbp2.1262	TGCTGTTGACAGTGAGCGCTACAGTCAAAGGACTAAAATATAGTGAAGCCACAGATGTATATTTTAGTCCTTTGACTGTATTGCCTACTGCCTCGGA
Fbp2.1264	TGCTGTTGACAGTGAGCGCCAGTCAAAGGACTAAAATAAATAGTGAAGCCACAGATGTATTTATTTTAGTCCTTTGACTGTTGCCTACTGCCTCGGA
Fbp2.183	TGCTGTTGACAGTGAGCGATCGATGCTGACTGCCATCAAATAGTGAAGCCACAGATGTATTTGATGGCAGTCAGCATCGAGTGCCTACTGCCTCGGA
Fbp2.562	TGCTGTTGACAGTGAGCGACGGGTTATGCACTGTATGGTATAGTGAAGCCACAGATGTATACCATACAGTGCATAACCCGCTGCCTACTGCCTCGGA
Fbp2.677	TGCTGTTGACAGTGAGCGCCCGGATTAAGAAGAAAGGGAATAGTGAAGCCACAGATGTATTCCCTTTCTTCTTAATCCGGATGCCTACTGCCTCGGA
Fdft1.1030	TGCTGTTGACAGTGAGCGCCCAGTACATAGAAGAGATTTATAGTGAAGCCACAGATGTATAAATCTCTTCTATGTACTGGTTGCCTACTGCCTCGGA
Fdft1.1068	TGCTGTTGACAGTGAGCGCCAGACCCATCATCAAGCAAAATAGTGAAGCCACAGATGTATTTTGCTTGATGATGGGTCTGATGCCTACTGCCTCGGA
Fdft1.124	TGCTGTTGACAGTGAGCGACAGCAGCTTGAAGACCTGCTATAGTGAAGCCACAGATGTATAGCAGGTCTTCAAGCTGCTGCTGCCTACTGCCTCGGA
Fdft1.127	TGCTGTTGACAGTGAGCGACAGCTTGAAGACCTGCTACAATAGTGAAGCCACAGATGTATTGTAGCAGGTCTTCAAGCTGCTGCCTACTGCCTCGGA
Fdft1.596	TGCTGTTGACAGTGAGCGACCCATAGTTGGTGAAGACATATAGTGAAGCCACAGATGTATATGTCTTCACCAACTATGGGGTGCCTACTGCCTCGGA
Fdps.19	TGCTGTTGACAGTGAGCGACACGCTCAGCTTTTAGGTGTATAGTGAAGCCACAGATGTATACACCTAAAAGCTGAGCGTGCTGCCTACTGCCTCGGA
Fdps.242	TGCTGTTGACAGTGAGCGCCAAGGAGGTCCTAGAGTACAATAGTGAAGCCACAGATGTATTGTACTCTAGGACCTCCTTGATGCCTACTGCCTCGGA
Fdps.680	TGCTGTTGACAGTGAGCGCGAGGTACAAATCGATTGTCAATAGTGAAGCCACAGATGTATTGACAATCGATTTGTACCTCTTGCCTACTGCCTCGGA
Fdps.686	TGCTGTTGACAGTGAGCGCCAAATCGATTGTCAAGTACAATAGTGAAGCCACAGATGTATTGTACTTGACAATCGATTTGTTGCCTACTGCCTCGGA
Fdps.92	TGCTGTTGACAGTGAGCGCTAGCTCCTCTGTCAGAATGAATAGTGAAGCCACAGATGTATTCATTCTGACAGAGGAGCTAATGCCTACTGCCTCGGA
Foxm1.1430	TGCTGTTGACAGTGAGCGAAAGGTGTTGCTATCCAGTGAATAGTGAAGCCACAGATGTATTCACTGGATAGCAACACCTTGTGCCTACTGCCTCGGA
Foxm1.2356	TGCTGTTGACAGTGAGCGCCAGCAAGATCCTTCTAGACATTAGTGAAGCCACAGATGTAATGTCTAGAAGGATCTTGCTGATGCCTACTGCCTCGGA
Foxm1.2766	TGCTGTTGACAGTGAGCGACCAAGTTGTCCTGTAACTATATAGTGAAGCCACAGATGTATATAGTTACAGGACAACTTGGGTGCCTACTGCCTCGGA
Foxm1.2767	TGCTGTTGACAGTGAGCGACAAGTTGTCCTGTAACTATAATAGTGAAGCCACAGATGTATTATAGTTACAGGACAACTTGGTGCCTACTGCCTCGGA
Foxm1.3252	TGCTGTTGACAGTGAGCGACCCACTCTACAAGCTACAGAATAGTGAAGCCACAGATGTATTCTGTAGCTTGTAGAGTGGGGTGCCTACTGCCTCGGA
Foxo1.2382	TGCTGTTGACAGTGAGCGACACACAGTGTCAAGACTACAATAGTGAAGCCACAGATGTATTGTAGTCTTGACACTGTGTGGTGCCTACTGCCTCGGA
Foxo1.3199	TGCTGTTGACAGTGAGCGCCCGAAGTGTAATGTTTTCTTATAGTGAAGCCACAGATGTATAAGAAAACATTACACTTCGGTTGCCTACTGCCTCGGA
Foxo1.3446	TGCTGTTGACAGTGAGCGACAGGAAAGTTATGTATAGTTATAGTGAAGCCACAGATGTATAACTATACATAACTTTCCTGCTGCCTACTGCCTCGGA
Foxo1.4238	TGCTGTTGACAGTGAGCGAACCAAATTGTTTGTAGTGTTATAGTGAAGCCACAGATGTATAACACTACAAACAATTTGGTCTGCCTACTGCCTCGGA
Foxo1.5304	TGCTGTTGACAGTGAGCGATAGAGTGTGCATTGTGCTTTATAGTGAAGCCACAGATGTATAAAGCACAATGCACACTCTACTGCCTACTGCCTCGGA
Fuca1.1188	TGCTGTTGACAGTGAGCGCCGGTTGTGTGGTACACTACTATAGTGAAGCCACAGATGTATAGTAGTGTACCACACAACCGTTGCCTACTGCCTCGGA
Fuca1.1939	TGCTGTTGACAGTGAGCGACAAGTAGATTGTACCTATCAATAGTGAAGCCACAGATGTATTGATAGGTACAATCTACTTGGTGCCTACTGCCTCGGA
Fuca1.2435	TGCTGTTGACAGTGAGCGCAAAGATGGAAGTAAATTTGTATAGTGAAGCCACAGATGTATACAAATTTACTTCCATCTTTTTGCCTACTGCCTCGGA
Fuca1.304	TGCTGTTGACAGTGAGCGCCCAGCGCTTCATGACAGAAAATAGTGAAGCCACAGATGTATTTTCTGTCATGAAGCGCTGGTTGCCTACTGCCTCGGA
Fuca1.607	TGCTGTTGACAGTGAGCGCTCCACTCTACCTACTTGATAATAGTGAAGCCACAGATGTATTATCAAGTAGGTAGAGTGGATTGCCTACTGCCTCGGA
Fuca2.1268	TGCTGTTGACAGTGAGCGACGGATGTGTGGTACACATCTATAGTGAAGCCACAGATGTATAGATGTGTACCACACATCCGGTGCCTACTGCCTCGGA
Fuca2.1667	TGCTGTTGACAGTGAGCGCTCCCTTCTTGTTCTTCCTAAATAGTGAAGCCACAGATGTATTTAGGAAGAACAAGAAGGGAATGCCTACTGCCTCGGA
Fuca2.2062	TGCTGTTGACAGTGAGCGATAGGACTGTGAGGAAATATAATAGTGAAGCCACAGATGTATTATATTTCCTCACAGTCCTAGTGCCTACTGCCTCGGA
Fuca2.2407	TGCTGTTGACAGTGAGCGCCAGGTTGTAAACCTAGTTGAATAGTGAAGCCACAGATGTATTCAACTAGGTTTACAACCTGTTGCCTACTGCCTCGGA
Fuca2.3357	TGCTGTTGACAGTGAGCGACACTGTGTTCCTGTAAAATAATAGTGAAGCCACAGATGTATTATTTTACAGGAACACAGTGGTGCCTACTGCCTCGGA
Fut2.1032	TGCTGTTGACAGTGAGCGCTACCATCTACCTAGCCAACTATAGTGAAGCCACAGATGTATAGTTGGCTAGGTAGATGGTATTGCCTACTGCCTCGGA
Fut2.2199	TGCTGTTGACAGTGAGCGACAGATGTTTCAGAGTGTCTTATAGTGAAGCCACAGATGTATAAGACACTCTGAAACATCTGGTGCCTACTGCCTCGGA
Fut2.248	TGCTGTTGACAGTGAGCGACGGTTCAAATGTCCTCACCAATAGTGAAGCCACAGATGTATTGGTGAGGACATTTGAACCGCTGCCTACTGCCTCGGA
Fut2.2511	TGCTGTTGACAGTGAGCGACAGCCTGGTCTATATCCTAAATAGTGAAGCCACAGATGTATTTAGGATATAGACCAGGCTGGTGCCTACTGCCTCGGA
Fut2.2531	TGCTGTTGACAGTGAGCGCAACCCTGTCTCAAAAGATAAATAGTGAAGCCACAGATGTATTTATCTTTTGAGACAGGGTTTTGCCTACTGCCTCGGA
G6pc.1016	TGCTGTTGACAGTGAGCGACCAGGTTGAGTTGATCTTCTATAGTGAAGCCACAGATGTATAGAAGATCAACTCAACCTGGGTGCCTACTGCCTCGGA
G6pc.1544	TGCTGTTGACAGTGAGCGCCCAGATGCAATCTATGTCTAATAGTGAAGCCACAGATGTATTAGACATAGATTGCATCTGGTTGCCTACTGCCTCGGA
G6pc.1571	TGCTGTTGACAGTGAGCGCTCAGTTGTGTCTGTGTTTTTATAGTGAAGCCACAGATGTATAAAAACACAGACACAACTGAATGCCTACTGCCTCGGA
G6pc.356	TGCTGTTGACAGTGAGCGCCAGCTCCGTGCCTATAATAAATAGTGAAGCCACAGATGTATTTATTATAGGCACGGAGCTGTTGCCTACTGCCTCGGA
G6pc.436	TGCTGTTGACAGTGAGCGACAGCAGGTGTATACTATGTTATAGTGAAGCCACAGATGTATAACATAGTATACACCTGCTGCTGCCTACTGCCTCGGA
G6pd2.1138	TGCTGTTGACAGTGAGCGAAAAGCTGAAGTGAGACTGCAATAGTGAAGCCACAGATGTATTGCAGTCTCACTTCAGCTTTGTGCCTACTGCCTCGGA
G6pd2.1245	TGCTGTTGACAGTGAGCGCCACAACGATGATGACCAAGAATAGTGAAGCCACAGATGTATTCTTGGTCATCATCGTTGTGTTGCCTACTGCCTCGGA
G6pd2.211	TGCTGTTGACAGTGAGCGACGGGATGGTCTTCTACCCAAATAGTGAAGCCACAGATGTATTTGGGTAGAAGACCATCCCGGTGCCTACTGCCTCGGA
G6pd2.267	TGCTGTTGACAGTGAGCGCCACAGTGGATGACATCCAAAATAGTGAAGCCACAGATGTATTTTGGATGTCATCCACTGTGATGCCTACTGCCTCGGA
G6pd2.576	TGCTGTTGACAGTGAGCGCGAGCTCCAATCAATTGTCTAATAGTGAAGCCACAGATGTATTAGACAATTGATTGGAGCTCTTGCCTACTGCCTCGGA
G6pdx.1116	TGCTGTTGACAGTGAGCGCCAGGGATGTTATGCAGAACCATAGTGAAGCCACAGATGTATGGTTCTGCATAACATCCCTGATGCCTACTGCCTCGGA
G6pdx.1211	TGCTGTTGACAGTGAGCGCAGGTCAAAGTGTTGAAGTGTATAGTGAAGCCACAGATGTATACACTTCAACACTTTGACCTTTGCCTACTGCCTCGGA
G6pdx.1551	TGCTGTTGACAGTGAGCGCCACCAAGATGATGACCAAGAATAGTGAAGCCACAGATGTATTCTTGGTCATCATCTTGGTGTTGCCTACTGCCTCGGA
G6pdx.1600	TGCTGTTGACAGTGAGCGATCGGAGCTGGATCTAACTTATTAGTGAAGCCACAGATGTAATAAGTTAGATCCAGCTCCGACTGCCTACTGCCTCGGA
G6pdx.2099	TGCTGTTGACAGTGAGCGCCCCAGCTACATTCCTCAAATATAGTGAAGCCACAGATGTATATTTGAGGAATGTAGCTGGGTTGCCTACTGCCTCGGA
Galnt3.1505	TGCTGTTGACAGTGAGCGACACATTGGAAGTTACGATGAATAGTGAAGCCACAGATGTATTCATCGTAACTTCCAATGTGCTGCCTACTGCCTCGGA
Galnt3.1667	TGCTGTTGACAGTGAGCGACAGGTGATTGCTCGTAACCAATAGTGAAGCCACAGATGTATTGGTTACGAGCAATCACCTGCTGCCTACTGCCTCGGA
Galnt3.1874	TGCTGTTGACAGTGAGCGACCAGACCTTAATCCTGTTATATAGTGAAGCCACAGATGTATATAACAGGATTAAGGTCTGGCTGCCTACTGCCTCGGA
Galnt3.2347	TGCTGTTGACAGTGAGCGCCACTGTAGTTGTTGAAAATTATAGTGAAGCCACAGATGTATAATTTTCAACAACTACAGTGTTGCCTACTGCCTCGGA
Galnt3.2733	TGCTGTTGACAGTGAGCGACAGGAACTTTTTATCAATCTATAGTGAAGCCACAGATGTATAGATTGATAAAAAGTTCCTGGTGCCTACTGCCTCGGA
Gapdh.171	TGCTGTTGACAGTGAGCGCCATGGTCTACATGTTCCAGTATAGTGAAGCCACAGATGTATACTGGAACATGTAGACCATGTTGCCTACTGCCTCGGA
Gapdh.39	TGCTGTTGACAGTGAGCGATCCCGTAGACAAAATGGTGAATAGTGAAGCCACAGATGTATTCACCATTTTGTCTACGGGACTGCCTACTGCCTCGGA
Gapdh.454	TGCTGTTGACAGTGAGCGACACGAGAAATATGACAACTCATAGTGAAGCCACAGATGTATGAGTTGTCATATTTCTCGTGGTGCCTACTGCCTCGGA
Gapdh.472	TGCTGTTGACAGTGAGCGATCACTCAAGATTGTCAGCAATTAGTGAAGCCACAGATGTAATTGCTGACAATCTTGAGTGAGTGCCTACTGCCTCGGA
Gapdh.529	TGCTGTTGACAGTGAGCGAAAGGTCATCCATGACAACTTTTAGTGAAGCCACAGATGTAAAAGTTGTCATGGATGACCTTGTGCCTACTGCCTCGGA
Gatm.1038	TGCTGTTGACAGTGAGCGCCAGATTGATCTTTTCAAGAAATAGTGAAGCCACAGATGTATTTCTTGAAAAGATCAATCTGATGCCTACTGCCTCGGA
Gatm.2150	TGCTGTTGACAGTGAGCGCAAGGTTGATGTTCAATATCTATAGTGAAGCCACAGATGTATAGATATTGAACATCAACCTTTTGCCTACTGCCTCGGA
Gatm.502	TGCTGTTGACAGTGAGCGCTCGACTGGTCACTCAAGTATATAGTGAAGCCACAGATGTATATACTTGAGTGACCAGTCGATTGCCTACTGCCTCGGA
Gatm.640	TGCTGTTGACAGTGAGCGCACCGAGCGTACAGGTCAATTATAGTGAAGCCACAGATGTATAATTGACCTGTACGCTCGGTATGCCTACTGCCTCGGA
Gatm.650	TGCTGTTGACAGTGAGCGCCAGGTCAATTATCAAAGACTATAGTGAAGCCACAGATGTATAGTCTTTGATAATTGACCTGTTGCCTACTGCCTCGGA
Gch1.2364	TGCTGTTGACAGTGAGCGATAGCCTGTGCTTGGTATTTTATAGTGAAGCCACAGATGTATAAAATACCAAGCACAGGCTACTGCCTACTGCCTCGGA
Gch1.2419	TGCTGTTGACAGTGAGCGAACCAAAGAGATTGTTAGCTATTAGTGAAGCCACAGATGTAATAGCTAACAATCTCTTTGGTCTGCCTACTGCCTCGGA
Gch1.2654	TGCTGTTGACAGTGAGCGCTAGGAATTTGATGTAATTAAATAGTGAAGCCACAGATGTATTTAATTACATCAAATTCCTAATGCCTACTGCCTCGGA
Gch1.2728	TGCTGTTGACAGTGAGCGAAAGGTTCTATTTAAATGATTATAGTGAAGCCACAGATGTATAATCATTTAAATAGAACCTTCTGCCTACTGCCTCGGA
Gch1.590	TGCTGTTGACAGTGAGCGACAAGTCCTTGGTCTCAGTAAATAGTGAAGCCACAGATGTATTTACTGAGACCAAGGACTTGCTGCCTACTGCCTCGGA
Gck.355	TGCTGTTGACAGTGAGCGATGCGGAGATGCTCTTTGACTATAGTGAAGCCACAGATGTATAGTCAAAGAGCATCTCCGCAGTGCCTACTGCCTCGGA
Gck.406	TGCTGTTGACAGTGAGCGCCAAGCATCAGATGAAACACAATAGTGAAGCCACAGATGTATTGTGTTTCATCTGATGCTTGTTGCCTACTGCCTCGGA
Gck.413	TGCTGTTGACAGTGAGCGCCAGATGAAACACAAGAAACTATAGTGAAGCCACAGATGTATAGTTTCTTGTGTTTCATCTGATGCCTACTGCCTCGGA
Gck.463	TGCTGTTGACAGTGAGCGCAAGGCACGAAGACATAGACAATAGTGAAGCCACAGATGTATTGTCTATGTCTTCGTGCCTTATGCCTACTGCCTCGGA
Gck.625	TGCTGTTGACAGTGAGCGACACAATGATCTCCTGCTACTATAGTGAAGCCACAGATGTATAGTAGCAGGAGATCATTGTGGTGCCTACTGCCTCGGA
Gclc.1623	TGCTGTTGACAGTGAGCGATAGGGTGATCCTCTCATACAATAGTGAAGCCACAGATGTATTGTATGAGAGGATCACCCTAGTGCCTACTGCCTCGGA
Gclc.1669	TGCTGTTGACAGTGAGCGAAAGGTTGACGAGAACATGAAATAGTGAAGCCACAGATGTATTTCATGTTCTCGTCAACCTTGTGCCTACTGCCTCGGA
Gclc.1998	TGCTGTTGACAGTGAGCGACAGGTGGATGAGAGAGTTCATTAGTGAAGCCACAGATGTAATGAACTCTCTCATCCACCTGGTGCCTACTGCCTCGGA
Gclc.2035	TGCTGTTGACAGTGAGCGATACAAGCAAGACAGTGTAATATAGTGAAGCCACAGATGTATATTACACTGTCTTGCTTGTAGTGCCTACTGCCTCGGA
Gclc.2408	TGCTGTTGACAGTGAGCGCAACATTGTATCTAAAGTCATATAGTGAAGCCACAGATGTATATGACTTTAGATACAATGTTATGCCTACTGCCTCGGA
Gclm.1184	TGCTGTTGACAGTGAGCGCAGGCTACATTCTGCAAGCCAATAGTGAAGCCACAGATGTATTGGCTTGCAGAATGTAGCCTTTGCCTACTGCCTCGGA
Gclm.1424	TGCTGTTGACAGTGAGCGCCCACTGTATTCTAATCATTAATAGTGAAGCCACAGATGTATTAATGATTAGAATACAGTGGTTGCCTACTGCCTCGGA
Gclm.619	TGCTGTTGACAGTGAGCGCCCCATGCAGTGGAGAAGATAATAGTGAAGCCACAGATGTATTATCTTCTCCACTGCATGGGATGCCTACTGCCTCGGA
Gclm.785	TGCTGTTGACAGTGAGCGATCCGATTGAAGATGGAGTTAATAGTGAAGCCACAGATGTATTAACTCCATCTTCAATCGGAGTGCCTACTGCCTCGGA
Gclm.786	TGCTGTTGACAGTGAGCGCCCGATTGAAGATGGAGTTAATTAGTGAAGCCACAGATGTAATTAACTCCATCTTCAATCGGATGCCTACTGCCTCGGA
Gdf10.2023	TGCTGTTGACAGTGAGCGCAACGTGTGTCCTCAAATGTCATAGTGAAGCCACAGATGTATGACATTTGAGGACACACGTTATGCCTACTGCCTCGGA
Gdf10.2024	TGCTGTTGACAGTGAGCGCACGTGTGTCCTCAAATGTCAATAGTGAAGCCACAGATGTATTGACATTTGAGGACACACGTTTGCCTACTGCCTCGGA
Gdf10.2241	TGCTGTTGACAGTGAGCGCCACGGTTGATTTCTTCTTTTATAGTGAAGCCACAGATGTATAAAAGAAGAAATCAACCGTGATGCCTACTGCCTCGGA
Gdf10.2242	TGCTGTTGACAGTGAGCGAACGGTTGATTTCTTCTTTTAATAGTGAAGCCACAGATGTATTAAAAGAAGAAATCAACCGTGTGCCTACTGCCTCGGA
Gdf10.2340	TGCTGTTGACAGTGAGCGATGGGTTGTCTAAGCATGTGTATAGTGAAGCCACAGATGTATACACATGCTTAGACAACCCACTGCCTACTGCCTCGGA
Gfpt1.1152	TGCTGTTGACAGTGAGCGACAGAATCTGTTGTGAACACAATAGTGAAGCCACAGATGTATTGTGTTCACAACAGATTCTGGTGCCTACTGCCTCGGA
Gfpt1.4108	TGCTGTTGACAGTGAGCGACAAGCTAGAATAAATACTAAATAGTGAAGCCACAGATGTATTTAGTATTTATTCTAGCTTGGTGCCTACTGCCTCGGA
Gfpt1.5398	TGCTGTTGACAGTGAGCGCTAGGATATTCTAGAGCAATAATAGTGAAGCCACAGATGTATTATTGCTCTAGAATATCCTAATGCCTACTGCCTCGGA
Gfpt1.5408	TGCTGTTGACAGTGAGCGATAGAGCAATAAAAGAGACTAATAGTGAAGCCACAGATGTATTAGTCTCTTTTATTGCTCTAGTGCCTACTGCCTCGGA
Gfpt1.5623	TGCTGTTGACAGTGAGCGATGGGTTGTGTGTACAGTAATATAGTGAAGCCACAGATGTATATTACTGTACACACAACCCACTGCCTACTGCCTCGGA
Gfpt2.2430	TGCTGTTGACAGTGAGCGCAACCAACACTAGCTAGTTTTATAGTGAAGCCACAGATGTATAAAACTAGCTAGTGTTGGTTATGCCTACTGCCTCGGA
Gfpt2.2439	TGCTGTTGACAGTGAGCGATAGCTAGTTTTAAAAGTCGAATAGTGAAGCCACAGATGTATTCGACTTTTAAAACTAGCTAGTGCCTACTGCCTCGGA
Gfpt2.2845	TGCTGTTGACAGTGAGCGACGGCTCCCTGTTCATAGTAAATAGTGAAGCCACAGATGTATTTACTATGAACAGGGAGCCGGTGCCTACTGCCTCGGA
Gfpt2.2932	TGCTGTTGACAGTGAGCGACACAATCAATGTACTATGCAATAGTGAAGCCACAGATGTATTGCATAGTACATTGATTGTGCTGCCTACTGCCTCGGA
Gfpt2.443	TGCTGTTGACAGTGAGCGCCGGGATCATCACTAATTACAATAGTGAAGCCACAGATGTATTGTAATTAGTGATGATCCCGTTGCCTACTGCCTCGGA
Ggct.1103	TGCTGTTGACAGTGAGCGCCAGCTCATAGAGTCTGTGTTATAGTGAAGCCACAGATGTATAACACAGACTCTATGAGCTGATGCCTACTGCCTCGGA
Ggct.1200	TGCTGTTGACAGTGAGCGATGGGATTATAGTCTTGTGCTATAGTGAAGCCACAGATGTATAGCACAAGACTATAATCCCAGTGCCTACTGCCTCGGA
Ggct.339	TGCTGTTGACAGTGAGCGATGGAGTCTATGTTGTAATAGATAGTGAAGCCACAGATGTATCTATTACAACATAGACTCCACTGCCTACTGCCTCGGA
Ggct.399	TGCTGTTGACAGTGAGCGACCGAAGTTACCTGATGACGAATAGTGAAGCCACAGATGTATTCGTCATCAGGTAACTTCGGCTGCCTACTGCCTCGGA
Ggct.493	TGCTGTTGACAGTGAGCGCCAGGAATATCAAGAGAAATTATAGTGAAGCCACAGATGTATAATTTCTCTTGATATTCCTGTTGCCTACTGCCTCGGA
Ggps1.1096	TGCTGTTGACAGTGAGCGATAAGATGTTCACAGAAGAAAATAGTGAAGCCACAGATGTATTTTCTTCTGTGAACATCTTACTGCCTACTGCCTCGGA
Ggps1.2222	TGCTGTTGACAGTGAGCGAAAGGAAGAAAATAATAGAAAATAGTGAAGCCACAGATGTATTTTCTATTATTTTCTTCCTTCTGCCTACTGCCTCGGA
Ggps1.2308	TGCTGTTGACAGTGAGCGAAAGGTTATACTCAGCTATATATAGTGAAGCCACAGATGTATATATAGCTGAGTATAACCTTGTGCCTACTGCCTCGGA
Ggps1.353	TGCTGTTGACAGTGAGCGAAAGCTACAGATTATCATTGAATAGTGAAGCCACAGATGTATTCAATGATAATCTGTAGCTTGTGCCTACTGCCTCGGA
Ggps1.710	TGCTGTTGACAGTGAGCGACAGCTGTTCTCTGATTACAAATAGTGAAGCCACAGATGTATTTGTAATCAGAGAACAGCTGCTGCCTACTGCCTCGGA
Ggt1.1346	TGCTGTTGACAGTGAGCGACACTAGTACCATCAACCTCTATAGTGAAGCCACAGATGTATAGAGGTTGATGGTACTAGTGGTGCCTACTGCCTCGGA
Ggt1.1520	TGCTGTTGACAGTGAGCGATCCCTCAATCATCCTGGATAATAGTGAAGCCACAGATGTATTATCCAGGATGATTGAGGGACTGCCTACTGCCTCGGA
Ggt1.1697	TGCTGTTGACAGTGAGCGAAACGGTAGAGAAAGACATTGATAGTGAAGCCACAGATGTATCAATGTCTTTCTCTACCGTTGTGCCTACTGCCTCGGA
Ggt1.1698	TGCTGTTGACAGTGAGCGCACGGTAGAGAAAGACATTGATTAGTGAAGCCACAGATGTAATCAATGTCTTTCTCTACCGTTTGCCTACTGCCTCGGA
Ggt1.419	TGCTGTTGACAGTGAGCGACGGCCTGTTCTTCACCATCTATAGTGAAGCCACAGATGTATAGATGGTGAAGAACAGGCCGCTGCCTACTGCCTCGGA
Ggt5.1606	TGCTGTTGACAGTGAGCGAAACAACGAGCTTCTAGACTTATAGTGAAGCCACAGATGTATAAGTCTAGAAGCTCGTTGTTCTGCCTACTGCCTCGGA
Ggt5.3261	TGCTGTTGACAGTGAGCGACACCAAGGATACAATATAATATAGTGAAGCCACAGATGTATATTATATTGTATCCTTGGTGCTGCCTACTGCCTCGGA
Ggt5.3296	TGCTGTTGACAGTGAGCGACAGGCAGAACACTCACATATATAGTGAAGCCACAGATGTATATATGTGAGTGTTCTGCCTGCTGCCTACTGCCTCGGA
Ggt5.4004	TGCTGTTGACAGTGAGCGCCAGATCAAAGAGGTAACCTAATAGTGAAGCCACAGATGTATTAGGTTACCTCTTTGATCTGATGCCTACTGCCTCGGA
Ggt5.4078	TGCTGTTGACAGTGAGCGCTGGGTTCTAAGAGGAACTTAATAGTGAAGCCACAGATGTATTAAGTTCCTCTTAGAACCCAATGCCTACTGCCTCGGA
Ggt7.1093	TGCTGTTGACAGTGAGCGAAGGAGGACTTCAGCAACTATATAGTGAAGCCACAGATGTATATAGTTGCTGAAGTCCTCCTCTGCCTACTGCCTCGGA
Ggt7.1318	TGCTGTTGACAGTGAGCGAGAGACCCTGTCTATGATTCTATAGTGAAGCCACAGATGTATAGAATCATAGACAGGGTCTCCTGCCTACTGCCTCGGA
Ggt7.1976	TGCTGTTGACAGTGAGCGCCACCTTCATCATCGGTGTGAATAGTGAAGCCACAGATGTATTCACACCGATGATGAAGGTGTTGCCTACTGCCTCGGA
Ggt7.2341	TGCTGTTGACAGTGAGCGAAAGGGTCTCACTATCCCAACATAGTGAAGCCACAGATGTATGTTGGGATAGTGAGACCCTTGTGCCTACTGCCTCGGA
Ggt7.419	TGCTGTTGACAGTGAGCGCGGCGCTGGTCATGCAAATCTATAGTGAAGCCACAGATGTATAGATTTGCATGACCAGCGCCATGCCTACTGCCTCGGA
Gjb1.1185	TGCTGTTGACAGTGAGCGAAAGGTGTTTCCAATTAGGAAATAGTGAAGCCACAGATGTATTTCCTAATTGGAAACACCTTCTGCCTACTGCCTCGGA
Gjb1.1460	TGCTGTTGACAGTGAGCGATCTGCAAGTGTTACACATTAATAGTGAAGCCACAGATGTATTAATGTGTAACACTTGCAGAGTGCCTACTGCCTCGGA
Gjb1.338	TGCTGTTGACAGTGAGCGACACATAGAAAAGAAAATGCTATAGTGAAGCCACAGATGTATAGCATTTTCTTTTCTATGTGCTGCCTACTGCCTCGGA
Gjb1.634	TGCTGTTGACAGTGAGCGACGGCATCTGCATTATCCTCAATAGTGAAGCCACAGATGTATTGAGGATAATGCAGATGCCGGTGCCTACTGCCTCGGA
Gjb1.769	TGCTGTTGACAGTGAGCGCCAAGCAGAATGAGATCAACAATAGTGAAGCCACAGATGTATTGTTGATCTCATTCTGCTTGTTGCCTACTGCCTCGGA
Glrx.1042	TGCTGTTGACAGTGAGCGCAAGGTGATTAATTGTCCAGAATAGTGAAGCCACAGATGTATTCTGGACAATTAATCACCTTTTGCCTACTGCCTCGGA
Glrx.1286	TGCTGTTGACAGTGAGCGAAGGAGGATTCATTACTATTAATAGTGAAGCCACAGATGTATTAATAGTAATGAATCCTCCTCTGCCTACTGCCTCGGA
Glrx.169	TGCTGTTGACAGTGAGCGAACCCAAGAAATCCTCAGTCAATAGTGAAGCCACAGATGTATTGACTGAGGATTTCTTGGGTCTGCCTACTGCCTCGGA
Glrx.250	TGCTGTTGACAGTGAGCGCGCGATTCAAGATTATTTACAATAGTGAAGCCACAGATGTATTGTAAATAATCTTGAATCGCATGCCTACTGCCTCGGA
Glrx.323	TGCTGTTGACAGTGAGCGCTAGGCGGATGCAGTGATCTAATAGTGAAGCCACAGATGTATTAGATCACTGCATCCGCCTATTGCCTACTGCCTCGGA
Glrx2.1131	TGCTGTTGACAGTGAGCGCCAGGAATTAGAGTTTAGACTATAGTGAAGCCACAGATGTATAGTCTAAACTCTAATTCCTGTTGCCTACTGCCTCGGA
Glrx2.1411	TGCTGTTGACAGTGAGCGACCGACCGATGACCTAGAGAAATAGTGAAGCCACAGATGTATTTCTCTAGGTCATCGGTCGGGTGCCTACTGCCTCGGA
Glrx2.1531	TGCTGTTGACAGTGAGCGCAACTAGGAAGACACTGTTCAATAGTGAAGCCACAGATGTATTGAACAGTGTCTTCCTAGTTATGCCTACTGCCTCGGA
Glrx2.1724	TGCTGTTGACAGTGAGCGCCACGTTGGAAATGTTATCAAATAGTGAAGCCACAGATGTATTTGATAACATTTCCAACGTGATGCCTACTGCCTCGGA
Glrx2.3082	TGCTGTTGACAGTGAGCGAAAGAGGATGTGTGGTACATAATAGTGAAGCCACAGATGTATTATGTACCACACATCCTCTTGTGCCTACTGCCTCGGA
Gls.1198	TGCTGTTGACAGTGAGCGAAAGTGGATTAAGATTCAACAATAGTGAAGCCACAGATGTATTGTTGAATCTTAATCCACTTGTGCCTACTGCCTCGGA
Gls.1431	TGCTGTTGACAGTGAGCGCTAGGATATTACTTAAAAGAAATAGTGAAGCCACAGATGTATTTCTTTTAAGTAATATCCTATTGCCTACTGCCTCGGA
Gls.675	TGCTGTTGACAGTGAGCGCTGGAAGATTTGCTGTTCTATATAGTGAAGCCACAGATGTATATAGAACAGCAAATCTTCCAATGCCTACTGCCTCGGA
Gls.785	TGCTGTTGACAGTGAGCGAAAAGAGTGTATGGATATGTTATAGTGAAGCCACAGATGTATAACATATCCATACACTCTTTCTGCCTACTGCCTCGGA
Gls.786	TGCTGTTGACAGTGAGCGCAAGAGTGTATGGATATGTTAATAGTGAAGCCACAGATGTATTAACATATCCATACACTCTTTTGCCTACTGCCTCGGA
Gls2.1679	TGCTGTTGACAGTGAGCGCAGGGCACATTGAAGTTGTCAATAGTGAAGCCACAGATGTATTGACAACTTCAATGTGCCCTTTGCCTACTGCCTCGGA
Gls2.2030	TGCTGTTGACAGTGAGCGACCAGTGTTTTCTGAGAATCAATAGTGAAGCCACAGATGTATTGATTCTCAGAAAACACTGGCTGCCTACTGCCTCGGA
Gls2.2031	TGCTGTTGACAGTGAGCGACAGTGTTTTCTGAGAATCAAATAGTGAAGCCACAGATGTATTTGATTCTCAGAAAACACTGGTGCCTACTGCCTCGGA
Gls2.2356	TGCTGTTGACAGTGAGCGCGACAGAGTATTTTGTGTTCAATAGTGAAGCCACAGATGTATTGAACACAAAATACTCTGTCTTGCCTACTGCCTCGGA
Gls2.920	TGCTGTTGACAGTGAGCGACCTGATCAAGATGGACTGTAATAGTGAAGCCACAGATGTATTACAGTCCATCTTGATCAGGGTGCCTACTGCCTCGGA
Glud1.1321	TGCTGTTGACAGTGAGCGACAGCGAGAAGCAGTTGACCAATAGTGAAGCCACAGATGTATTGGTCAACTGCTTCTCGCTGGTGCCTACTGCCTCGGA
Glud1.1955	TGCTGTTGACAGTGAGCGCAACGGACACTGTTCTGAACAATAGTGAAGCCACAGATGTATTGTTCAGAACAGTGTCCGTTATGCCTACTGCCTCGGA
Glud1.1996	TGCTGTTGACAGTGAGCGCTAAGAGAAAGAGATTAAGTTATAGTGAAGCCACAGATGTATAACTTAATCTCTTTCTCTTAATGCCTACTGCCTCGGA
Glud1.2648	TGCTGTTGACAGTGAGCGAAAGGTCTATTCTGTTGAGTAATAGTGAAGCCACAGATGTATTACTCAACAGAATAGACCTTCTGCCTACTGCCTCGGA
Glud1.3001	TGCTGTTGACAGTGAGCGCAAAGCAGTTATTAAAAGTCTATAGTGAAGCCACAGATGTATAGACTTTTAATAACTGCTTTTTGCCTACTGCCTCGGA
Gmfg.468	TGCTGTTGACAGTGAGCGAAAGGCTCAGATTGATAGGATATAGTGAAGCCACAGATGTATATCCTATCAATCTGAGCCTTCTGCCTACTGCCTCGGA
Gmfg.491	TGCTGTTGACAGTGAGCGAAACATCCAAGAGCGAAATAAATAGTGAAGCCACAGATGTATTTATTTCGCTCTTGGATGTTCTGCCTACTGCCTCGGA
Gmfg.497	TGCTGTTGACAGTGAGCGACAAGAGCGAAATAAAGGTTAATAGTGAAGCCACAGATGTATTAACCTTTATTTCGCTCTTGGTGCCTACTGCCTCGGA
Gmfg.535	TGCTGTTGACAGTGAGCGCAACGACATGGTATCTGCAAAATAGTGAAGCCACAGATGTATTTTGCAGATACCATGTCGTTATGCCTACTGCCTCGGA
Gmfg.657	TGCTGTTGACAGTGAGCGCCAGACACCTGTTTCTCAGAAATAGTGAAGCCACAGATGTATTTCTGAGAAACAGGTGTCTGTTGCCTACTGCCTCGGA
Gnpnat1.1107	TGCTGTTGACAGTGAGCGAAAGGTACAACAGCTTAAATAATAGTGAAGCCACAGATGTATTATTTAAGCTGTTGTACCTTGTGCCTACTGCCTCGGA
Gnpnat1.119	TGCTGTTGACAGTGAGCGATGGAGTCAGAATACAGCTATATAGTGAAGCCACAGATGTATATAGCTGTATTCTGACTCCAGTGCCTACTGCCTCGGA
Gnpnat1.1617	TGCTGTTGACAGTGAGCGCCAGCTTCAGTCTATTAGGTTATAGTGAAGCCACAGATGTATAACCTAATAGACTGAAGCTGATGCCTACTGCCTCGGA
Gnpnat1.496	TGCTGTTGACAGTGAGCGCAAGCAAGAAATTGAACTGTTATAGTGAAGCCACAGATGTATAACAGTTCAATTTCTTGCTTATGCCTACTGCCTCGGA
Gnpnat1.601	TGCTGTTGACAGTGAGCGATCGGAGGTTCCTAAAGTAAAATAGTGAAGCCACAGATGTATTTTACTTTAGGAACCTCCGACTGCCTACTGCCTCGGA
Got1.1010	TGCTGTTGACAGTGAGCGACAGATGGAGAAGATTGTACGATAGTGAAGCCACAGATGTATCGTACAATCTTCTCCATCTGGTGCCTACTGCCTCGGA
Got1.1592	TGCTGTTGACAGTGAGCGCAACCAGAGTAGATTAAAGTTATAGTGAAGCCACAGATGTATAACTTTAATCTACTCTGGTTTTGCCTACTGCCTCGGA
Got1.1593	TGCTGTTGACAGTGAGCGCACCAGAGTAGATTAAAGTTATTAGTGAAGCCACAGATGTAATAACTTTAATCTACTCTGGTTTGCCTACTGCCTCGGA
Got1.1963	TGCTGTTGACAGTGAGCGCACGGTATTTGCTCTTGTGATATAGTGAAGCCACAGATGTATATCACAAGAGCAAATACCGTTTGCCTACTGCCTCGGA
Got1.325	TGCTGTTGACAGTGAGCGCACAGAAGATTGCTAACGACAATAGTGAAGCCACAGATGTATTGTCGTTAGCAATCTTCTGTTTGCCTACTGCCTCGGA
Got2.1582	TGCTGTTGACAGTGAGCGATCCAGCTTTTCTGAAAGTTTATAGTGAAGCCACAGATGTATAAACTTTCAGAAAAGCTGGAGTGCCTACTGCCTCGGA
Got2.1655	TGCTGTTGACAGTGAGCGCTAGGTCAGACGCTTTACCTAATAGTGAAGCCACAGATGTATTAGGTAAAGCGTCTGACCTATTGCCTACTGCCTCGGA
Got2.1826	TGCTGTTGACAGTGAGCGCTACAGAAATTATGCTTTACAATAGTGAAGCCACAGATGTATTGTAAAGCATAATTTCTGTAATGCCTACTGCCTCGGA
Got2.214	TGCTGTTGACAGTGAGCGCCAAGAGAGATACCAACAGCAATAGTGAAGCCACAGATGTATTGCTGTTGGTATCTCTCTTGATGCCTACTGCCTCGGA
Got2.223	TGCTGTTGACAGTGAGCGCTACCAACAGCAAGAAGATGAATAGTGAAGCCACAGATGTATTCATCTTCTTGCTGTTGGTATTGCCTACTGCCTCGGA
Gpa33.126	TGCTGTTGACAGTGAGCGATGGTGTGGATGTTCTGTGCAATAGTGAAGCCACAGATGTATTGCACAGAACATCCACACCACTGCCTACTGCCTCGGA
Gpa33.1491	TGCTGTTGACAGTGAGCGAACGCAATATTTTGTTGAATGATAGTGAAGCCACAGATGTATCATTCAACAAAATATTGCGTGTGCCTACTGCCTCGGA
Gpa33.1511	TGCTGTTGACAGTGAGCGAAAGGGAAGAAATCAACGATAATAGTGAAGCCACAGATGTATTATCGTTGATTTCTTCCCTTCTGCCTACTGCCTCGGA
Gpa33.1531	TGCTGTTGACAGTGAGCGCAGGTGTAGTTTCTGTGATTTATAGTGAAGCCACAGATGTATAAATCACAGAAACTACACCTTTGCCTACTGCCTCGGA
Gpa33.313	TGCTGTTGACAGTGAGCGCCACCTGGAATTTTGTGACAAATAGTGAAGCCACAGATGTATTTGTCACAAAATTCCAGGTGATGCCTACTGCCTCGGA
Gpam.1464	TGCTGTTGACAGTGAGCGCCCGAATGATGTTGCTGATGAATAGTGAAGCCACAGATGTATTCATCAGCAACATCATTCGGTTGCCTACTGCCTCGGA
Gpam.1534	TGCTGTTGACAGTGAGCGCTCCGACGAAGGCTGATTGCAATAGTGAAGCCACAGATGTATTGCAATCAGCCTTCGTCGGAATGCCTACTGCCTCGGA
Gpam.1844	TGCTGTTGACAGTGAGCGCCCCGTCAGTCTTTGAACTCAATAGTGAAGCCACAGATGTATTGAGTTCAAAGACTGACGGGATGCCTACTGCCTCGGA
Gpam.2544	TGCTGTTGACAGTGAGCGCAAGCGAGTGTCTGTTCTAGAATAGTGAAGCCACAGATGTATTCTAGAACAGACACTCGCTTTTGCCTACTGCCTCGGA
Gpam.2594	TGCTGTTGACAGTGAGCGCCCGGCAGAAACTCCTAGAGTATAGTGAAGCCACAGATGTATACTCTAGGAGTTTCTGCCGGTTGCCTACTGCCTCGGA
Gpd2.1801	TGCTGTTGACAGTGAGCGACACGAGATTTCTGTACTATGATAGTGAAGCCACAGATGTATCATAGTACAGAAATCTCGTGGTGCCTACTGCCTCGGA
Gpd2.1913	TGCTGTTGACAGTGAGCGCCACAAGTTTGATGAAGATGAATAGTGAAGCCACAGATGTATTCATCTTCATCAAACTTGTGATGCCTACTGCCTCGGA
Gpd2.3376	TGCTGTTGACAGTGAGCGAAAGATAGACATCAGACATATATAGTGAAGCCACAGATGTATATATGTCTGATGTCTATCTTGTGCCTACTGCCTCGGA
Gpd2.4115	TGCTGTTGACAGTGAGCGACAGATATATCACAACATTCTATAGTGAAGCCACAGATGTATAGAATGTTGTGATATATCTGCTGCCTACTGCCTCGGA
Gpd2.4773	TGCTGTTGACAGTGAGCGACCAGTTGTGATGACAGCGATATAGTGAAGCCACAGATGTATATCGCTGTCATCACAACTGGGTGCCTACTGCCTCGGA
Gpi1.1998	TGCTGTTGACAGTGAGCGACAGCTAGAATAAAGACACCTATAGTGAAGCCACAGATGTATAGGTGTCTTTATTCTAGCTGGTGCCTACTGCCTCGGA
Gpi1.213	TGCTGTTGACAGTGAGCGCCAGCTTGAACCTCAACACCAATAGTGAAGCCACAGATGTATTGGTGTTGAGGTTCAAGCTGATGCCTACTGCCTCGGA
Gpi1.2618	TGCTGTTGACAGTGAGCGCCAGCTACAATGTACTCACATATAGTGAAGCCACAGATGTATATGTGAGTACATTGTAGCTGTTGCCTACTGCCTCGGA
Gpi1.2696	TGCTGTTGACAGTGAGCGCACCCTTCAAAAGACAGTTTTATAGTGAAGCCACAGATGTATAAAACTGTCTTTTGAAGGGTATGCCTACTGCCTCGGA
Gpi1.2718	TGCTGTTGACAGTGAGCGACAGGGTGTCATTACTGTCACATAGTGAAGCCACAGATGTATGTGACAGTAATGACACCCTGCTGCCTACTGCCTCGGA
Gpt.1077	TGCTGTTGACAGTGAGCGATGGCTATGTGGAAGTGGTAAATAGTGAAGCCACAGATGTATTTACCACTTCCACATAGCCACTGCCTACTGCCTCGGA
Gpt.1697	TGCTGTTGACAGTGAGCGATCCCTGCAGGTCCCTAATAAATAGTGAAGCCACAGATGTATTTATTAGGGACCTGCAGGGACTGCCTACTGCCTCGGA
Gpt.266	TGCTGTTGACAGTGAGCGAAGGGTGTGAAGAAGCCTTTTATAGTGAAGCCACAGATGTATAAAAGGCTTCTTCACACCCTGTGCCTACTGCCTCGGA
Gpt.807	TGCTGTTGACAGTGAGCGATCGAGTACTATGCGTCATCAATAGTGAAGCCACAGATGTATTGATGACGCATAGTACTCGAGTGCCTACTGCCTCGGA
Gpt.922	TGCTGTTGACAGTGAGCGCGAGGTATACCAAGACAATGTATAGTGAAGCCACAGATGTATACATTGTCTTGGTATACCTCATGCCTACTGCCTCGGA
Gpt2.1351	TGCTGTTGACAGTGAGCGAACAGAAGATCTGTTTAACCAATAGTGAAGCCACAGATGTATTGGTTAAACAGATCTTCTGTCTGCCTACTGCCTCGGA
Gpt2.1478	TGCTGTTGACAGTGAGCGACAGACATGTTCTACTGCATGATAGTGAAGCCACAGATGTATCATGCAGTAGAACATGTCTGGTGCCTACTGCCTCGGA
Gpt2.2270	TGCTGTTGACAGTGAGCGACAGCTCAAATTGCACTAGCTATAGTGAAGCCACAGATGTATAGCTAGTGCAATTTGAGCTGGTGCCTACTGCCTCGGA
Gpt2.2891	TGCTGTTGACAGTGAGCGCAACAGAACTTCAAGTTGTTAATAGTGAAGCCACAGATGTATTAACAACTTGAAGTTCTGTTTTGCCTACTGCCTCGGA
Gpt2.859	TGCTGTTGACAGTGAGCGAAAAGACCACTGTGACCCTAAATAGTGAAGCCACAGATGTATTTAGGGTCACAGTGGTCTTTGTGCCTACTGCCTCGGA
Gpx1.1005	TGCTGTTGACAGTGAGCGCAAGGTGGTTTCACTACTAAGATAGTGAAGCCACAGATGTATCTTAGTAGTGAAACCACCTTTTGCCTACTGCCTCGGA
Gpx1.1009	TGCTGTTGACAGTGAGCGATGGTTTCACTACTAAGAATAATAGTGAAGCCACAGATGTATTATTCTTAGTAGTGAAACCACTGCCTACTGCCTCGGA
Gpx1.1028	TGCTGTTGACAGTGAGCGCAAAGTGCTGAATATCAGAAAATAGTGAAGCCACAGATGTATTTTCTGATATTCAGCACTTTATGCCTACTGCCTCGGA
Gpx1.478	TGCTGTTGACAGTGAGCGACAGGAGAATGGCAAGAATGAATAGTGAAGCCACAGATGTATTCATTCTTGCCATTCTCCTGGTGCCTACTGCCTCGGA
Gpx1.895	TGCTGTTGACAGTGAGCGCTCCATGATGGTGTTTCCTCTATAGTGAAGCCACAGATGTATAGAGGAAACACCATCATGGAATGCCTACTGCCTCGGA
Gpx2.264	TGCTGTTGACAGTGAGCGACAGGGCTGTGCTGATTGAGAATAGTGAAGCCACAGATGTATTCTCAATCAGCACAGCCCTGCTGCCTACTGCCTCGGA
Gpx2.322	TGCTGTTGACAGTGAGCGAAACCAGCTCAATGAGCTGCAATAGTGAAGCCACAGATGTATTGCAGCTCATTGAGCTGGTTGTGCCTACTGCCTCGGA
Gpx2.469	TGCTGTTGACAGTGAGCGACCCACCTTTAGTCTTACCCAATAGTGAAGCCACAGATGTATTGGGTAAGACTAAAGGTGGGCTGCCTACTGCCTCGGA
Gpx2.483	TGCTGTTGACAGTGAGCGCTACCCAAAAGTGTGACGTCAATAGTGAAGCCACAGATGTATTGACGTCACACTTTTGGGTAATGCCTACTGCCTCGGA
Gpx2.6	TGCTGTTGACAGTGAGCGCCAGCCTTGTTCAAACAGTTCATAGTGAAGCCACAGATGTATGAACTGTTTGAACAAGGCTGTTGCCTACTGCCTCGGA
Gpx3.1029	TGCTGTTGACAGTGAGCGACCAAAGGAAACACAAGTTCTATAGTGAAGCCACAGATGTATAGAACTTGTGTTTCCTTTGGGTGCCTACTGCCTCGGA
Gpx3.1049	TGCTGTTGACAGTGAGCGCAGGTCCAATGGTTCTGCTCAATAGTGAAGCCACAGATGTATTGAGCAGAACCATTGGACCTATGCCTACTGCCTCGGA
Gpx3.279	TGCTGTTGACAGTGAGCGCTACCTTGAACTGAATGCACTATAGTGAAGCCACAGATGTATAGTGCATTCAGTTCAAGGTATTGCCTACTGCCTCGGA
Gpx3.393	TGCTGTTGACAGTGAGCGACCCAGTCTCAAGTATGTTCGATAGTGAAGCCACAGATGTATCGAACATACTTGAGACTGGGGTGCCTACTGCCTCGGA
Gpx3.665	TGCTGTTGACAGTGAGCGCCAAGATGGACATCCTGTCTTATAGTGAAGCCACAGATGTATAAGACAGGATGTCCATCTTGATGCCTACTGCCTCGGA
Gpx4.244	TGCTGTTGACAGTGAGCGACAGGAGCCAGGAAGTAATCAATAGTGAAGCCACAGATGTATTGATTACTTCCTGGCTCCTGCTGCCTACTGCCTCGGA
Gpx4.251	TGCTGTTGACAGTGAGCGACAGGAAGTAATCAAGAAATCATAGTGAAGCCACAGATGTATGATTTCTTGATTACTTCCTGGTGCCTACTGCCTCGGA
Gpx4.252	TGCTGTTGACAGTGAGCGAAGGAAGTAATCAAGAAATCAATAGTGAAGCCACAGATGTATTGATTTCTTGATTACTTCCTGTGCCTACTGCCTCGGA
Gpx4.285	TGCTGTTGACAGTGAGCGACGGCTACAACGTCAAGTTTGATAGTGAAGCCACAGATGTATCAAACTTGACGTTGTAGCCGGTGCCTACTGCCTCGGA
Gpx4.291	TGCTGTTGACAGTGAGCGCCAACGTCAAGTTTGACATGTATAGTGAAGCCACAGATGTATACATGTCAAACTTGACGTTGTTGCCTACTGCCTCGGA
Gpx5.1016	TGCTGTTGACAGTGAGCGACAGCGACAGGAGGAACATGAATAGTGAAGCCACAGATGTATTCATGTTCCTCCTGTCGCTGCTGCCTACTGCCTCGGA
Gpx5.1112	TGCTGTTGACAGTGAGCGCCCCGATTGAACTACTCTAATTTAGTGAAGCCACAGATGTAAATTAGAGTAGTTCAATCGGGTTGCCTACTGCCTCGGA
Gpx5.33	TGCTGTTGACAGTGAGCGCTACAGAGTTAAGAGTCTTCTATAGTGAAGCCACAGATGTATAGAAGACTCTTAACTCTGTAATGCCTACTGCCTCGGA
Gpx5.887	TGCTGTTGACAGTGAGCGCTGAGTTGAAGAGAGAAAATAATAGTGAAGCCACAGATGTATTATTTTCTCTCTTCAACTCATTGCCTACTGCCTCGGA
Gpx5.894	TGCTGTTGACAGTGAGCGAAAGAGAGAAAATAAAAGAAAATAGTGAAGCCACAGATGTATTTTCTTTTATTTTCTCTCTTCTGCCTACTGCCTCGGA
Gpx6.1136	TGCTGTTGACAGTGAGCGCACAGATGTCCTTCACACCAAATAGTGAAGCCACAGATGTATTTGGTGTGAAGGACATCTGTATGCCTACTGCCTCGGA
Gpx6.114	TGCTGTTGACAGTGAGCGCCAGGAGACTCTGAATCCTCAATAGTGAAGCCACAGATGTATTGAGGATTCAGAGTCTCCTGATGCCTACTGCCTCGGA
Gpx6.138	TGCTGTTGACAGTGAGCGCTCGAAGGTGGATTGCAACAAATAGTGAAGCCACAGATGTATTTGTTGCAATCCACCTTCGATTGCCTACTGCCTCGGA
Gpx6.34	TGCTGTTGACAGTGAGCGCCACCAGGTGTTCTTTGTACAATAGTGAAGCCACAGATGTATTGTACAAAGAACACCTGGTGATGCCTACTGCCTCGGA
Gpx6.37	TGCTGTTGACAGTGAGCGACAGGTGTTCTTTGTACAACCATAGTGAAGCCACAGATGTATGGTTGTACAAAGAACACCTGGTGCCTACTGCCTCGGA
Gpx7.1007	TGCTGTTGACAGTGAGCGATGAGTTTGACATAAATGTCTATAGTGAAGCCACAGATGTATAGACATTTATGTCAAACTCAGTGCCTACTGCCTCGGA
Gpx7.1134	TGCTGTTGACAGTGAGCGCTCGAACACTTGCAAGACTCTATAGTGAAGCCACAGATGTATAGAGTCTTGCAAGTGTTCGAATGCCTACTGCCTCGGA
Gpx7.1183	TGCTGTTGACAGTGAGCGACACATGGAGAGCACACTAATATAGTGAAGCCACAGATGTATATTAGTGTGCTCTCCATGTGCTGCCTACTGCCTCGGA
Gpx7.205	TGCTGTTGACAGTGAGCGATGGCTTCACAGACCAGAACTATAGTGAAGCCACAGATGTATAGTTCTGGTCTGTGAAGCCACTGCCTACTGCCTCGGA
Gpx7.982	TGCTGTTGACAGTGAGCGAAAGCATTATTTGTGATAATAATAGTGAAGCCACAGATGTATTATTATCACAAATAATGCTTGTGCCTACTGCCTCGGA
Grhl1.1085	TGCTGTTGACAGTGAGCGCACGGACAGACATCACAGTGTTTAGTGAAGCCACAGATGTAAACACTGTGATGTCTGTCCGTTTGCCTACTGCCTCGGA
Grhl1.2267	TGCTGTTGACAGTGAGCGCTGCGGTATCTGTGTACAGATATAGTGAAGCCACAGATGTATATCTGTACACAGATACCGCATTGCCTACTGCCTCGGA
Grhl1.2393	TGCTGTTGACAGTGAGCGAAAGCAAGTGTTCCCTAGCATATAGTGAAGCCACAGATGTATATGCTAGGGAACACTTGCTTGTGCCTACTGCCTCGGA
Grhl1.2803	TGCTGTTGACAGTGAGCGCTAGGTTCAGGGAACTAGAATATAGTGAAGCCACAGATGTATATTCTAGTTCCCTGAACCTAATGCCTACTGCCTCGGA
Grhl1.579	TGCTGTTGACAGTGAGCGCAAGGAAGGAAGCAGCAATGAATAGTGAAGCCACAGATGTATTCATTGCTGCTTCCTTCCTTTTGCCTACTGCCTCGGA
Grxcr1.1029	TGCTGTTGACAGTGAGCGAAAAGTCATGTTTTTAGATTAATAGTGAAGCCACAGATGTATTAATCTAAAAACATGACTTTCTGCCTACTGCCTCGGA
Grxcr1.25	TGCTGTTGACAGTGAGCGCCAGCAGATCCATAATGGTGTATAGTGAAGCCACAGATGTATACACCATTATGGATCTGCTGTTGCCTACTGCCTCGGA
Grxcr1.357	TGCTGTTGACAGTGAGCGAAAGAGTCAACATTTTAAGCAATAGTGAAGCCACAGATGTATTGCTTAAAATGTTGACTCTTCTGCCTACTGCCTCGGA
Grxcr1.570	TGCTGTTGACAGTGAGCGCTCGAGTAAAGTTTGAAGAGAATAGTGAAGCCACAGATGTATTCTCTTCAAACTTTACTCGATTGCCTACTGCCTCGGA
Grxcr1.840	TGCTGTTGACAGTGAGCGACAAGATGTCAGTGTTTCGCAATAGTGAAGCCACAGATGTATTGCGAAACACTGACATCTTGCTGCCTACTGCCTCGGA
Gsr.1113	TGCTGTTGACAGTGAGCGCCACACAGGTTAAGGAAGTAAATAGTGAAGCCACAGATGTATTTACTTCCTTAACCTGTGTGATGCCTACTGCCTCGGA
Gsr.1627	TGCTGTTGACAGTGAGCGAAAGATGGTTTGTGCCAACAAATAGTGAAGCCACAGATGTATTTGTTGGCACAAACCATCTTCTGCCTACTGCCTCGGA
Gsr.1877	TGCTGTTGACAGTGAGCGACAGCTTCTACAGATCTCTGTATAGTGAAGCCACAGATGTATACAGAGATCTGTAGAAGCTGGTGCCTACTGCCTCGGA
Gsr.1947	TGCTGTTGACAGTGAGCGCCAGAAGAACTTATGTATCTAATAGTGAAGCCACAGATGTATTAGATACATAAGTTCTTCTGTTGCCTACTGCCTCGGA
Gsr.541	TGCTGTTGACAGTGAGCGCTGCGTGAATGTTGGATGTGTATAGTGAAGCCACAGATGTATACACATCCAACATTCACGCAATGCCTACTGCCTCGGA
Gss.218	TGCTGTTGACAGTGAGCGCTGCTGTGCAGATGGACTTCAATAGTGAAGCCACAGATGTATTGAAGTCCATCTGCACAGCATTGCCTACTGCCTCGGA
Gss.284	TGCTGTTGACAGTGAGCGCAACACTGTCTAGCACCATCAATAGTGAAGCCACAGATGTATTGATGGTGCTAGACAGTGTTTTGCCTACTGCCTCGGA
Gss.392	TGCTGTTGACAGTGAGCGCTCGCTCAGATTACATGTTCCATAGTGAAGCCACAGATGTATGGAACATGTAATCTGAGCGATTGCCTACTGCCTCGGA
Gss.443	TGCTGTTGACAGTGAGCGCACAGATCGAGATCAACACTATTAGTGAAGCCACAGATGTAATAGTGTTGATCTCGATCTGTTTGCCTACTGCCTCGGA
Gss.513	TGCTGTTGACAGTGAGCGCCACGTTCTCAATGTCCTGAATTAGTGAAGCCACAGATGTAATTCAGGACATTGAGAACGTGTTGCCTACTGCCTCGGA
Gsta3.1046	TGCTGTTGACAGTGAGCGCTAGCTGTCATATCCTTGTCAATAGTGAAGCCACAGATGTATTGACAAGGATATGACAGCTATTGCCTACTGCCTCGGA
Gsta3.1067	TGCTGTTGACAGTGAGCGCACGGAGAAATCTTCCTGTCAATAGTGAAGCCACAGATGTATTGACAGGAAGATTTCTCCGTTTGCCTACTGCCTCGGA
Gsta3.1068	TGCTGTTGACAGTGAGCGCCGGAGAAATCTTCCTGTCAAATAGTGAAGCCACAGATGTATTTGACAGGAAGATTTCTCCGTTGCCTACTGCCTCGGA
Gsta3.1149	TGCTGTTGACAGTGAGCGAACAGATGTGTGCACACTCAAATAGTGAAGCCACAGATGTATTTGAGTGTGCACACATCTGTGTGCCTACTGCCTCGGA
Gsta3.744	TGCTGTTGACAGTGAGCGAAGCAAAGAAGATTTTCAGTTATAGTGAAGCCACAGATGTATAACTGAAAATCTTCTTTGCTGTGCCTACTGCCTCGGA
Gsta4.390	TGCTGTTGACAGTGAGCGCCAGGATTGACATGTATGCAGATAGTGAAGCCACAGATGTATCTGCATACATGTCAATCCTGATGCCTACTGCCTCGGA
Gsta4.684	TGCTGTTGACAGTGAGCGCCAGCAACATTCCTACAATTAATAGTGAAGCCACAGATGTATTAATTGTAGGAATGTTGCTGATGCCTACTGCCTCGGA
Gsta4.768	TGCTGTTGACAGTGAGCGCCAGGACTGTCCTGAAGTTCTATAGTGAAGCCACAGATGTATAGAACTTCAGGACAGTCCTGATGCCTACTGCCTCGGA
Gsta4.846	TGCTGTTGACAGTGAGCGACAGCTGCAGAGCATTCCAGAATAGTGAAGCCACAGATGTATTCTGGAATGCTCTGCAGCTGGTGCCTACTGCCTCGGA
Gsta4.882	TGCTGTTGACAGTGAGCGCCCCAGGAGTCAAGCTCTTCAATAGTGAAGCCACAGATGTATTGAAGAGCTTGACTCCTGGGATGCCTACTGCCTCGGA
Gstk1.12	TGCTGTTGACAGTGAGCGCTGGCTGCTTGCTCTTCAGCTATAGTGAAGCCACAGATGTATAGCTGAAGAGCAAGCAGCCAATGCCTACTGCCTCGGA
Gstk1.158	TGCTGTTGACAGTGAGCGCGAGGTCCTATGCAGATACCAATAGTGAAGCCACAGATGTATTGGTATCTGCATAGGACCTCATGCCTACTGCCTCGGA
Gstk1.431	TGCTGTTGACAGTGAGCGAGAGAAGGTGTCCAGAGAGATATAGTGAAGCCACAGATGTATATCTCTCTGGACACCTTCTCCTGCCTACTGCCTCGGA
Gstk1.568	TGCTGTTGACAGTGAGCGACACACAACAGGTGAAGAACAATAGTGAAGCCACAGATGTATTGTTCTTCACCTGTTGTGTGGTGCCTACTGCCTCGGA
Gstk1.691	TGCTGTTGACAGTGAGCGCCCGCTTGGAGTTGCTAGCTTATAGTGAAGCCACAGATGTATAAGCTAGCAACTCCAAGCGGTTGCCTACTGCCTCGGA
Gstm3.1132	TGCTGTTGACAGTGAGCGACCAGGCCTGTCTCATGTACAATAGTGAAGCCACAGATGTATTGTACATGAGACAGGCCTGGGTGCCTACTGCCTCGGA
Gstm3.1134	TGCTGTTGACAGTGAGCGAAGGCCTGTCTCATGTACAATATAGTGAAGCCACAGATGTATATTGTACATGAGACAGGCCTGTGCCTACTGCCTCGGA
Gstm3.1163	TGCTGTTGACAGTGAGCGCAACACACTTGAAACACAATAATAGTGAAGCCACAGATGTATTATTGTGTTTCAAGTGTGTTTTGCCTACTGCCTCGGA
Gstm3.646	TGCTGTTGACAGTGAGCGATCCCAAGACCTGTGTTTACTATAGTGAAGCCACAGATGTATAGTAAACACAGGTCTTGGGAGTGCCTACTGCCTCGGA
Gstm3.649	TGCTGTTGACAGTGAGCGACAAGACCTGTGTTTACTAAGATAGTGAAGCCACAGATGTATCTTAGTAAACACAGGTCTTGGTGCCTACTGCCTCGGA
Gsto1.242	TGCTGTTGACAGTGAGCGCCCGGCACGAAGTCATCAATATTAGTGAAGCCACAGATGTAATATTGATGACTTCGTGCCGGATGCCTACTGCCTCGGA
Gsto1.281	TGCTGTTGACAGTGAGCGACGAGTGGTTCTTTGAGAAGAATAGTGAAGCCACAGATGTATTCTTCTCAAAGAACCACTCGGTGCCTACTGCCTCGGA
Gsto1.494	TGCTGTTGACAGTGAGCGCTAGGTCGAAGAGAAAGGAAGATAGTGAAGCCACAGATGTATCTTCCTTTCTCTTCGACCTAATGCCTACTGCCTCGGA
Gsto1.533	TGCTGTTGACAGTGAGCGCAGCGTTGGAGAACGAATTCAATAGTGAAGCCACAGATGTATTGAATTCGTTCTCCAACGCTTTGCCTACTGCCTCGGA
Gsto1.6	TGCTGTTGACAGTGAGCGCGAGTTCTAGGACAGTGTACAATAGTGAAGCCACAGATGTATTGTACACTGTCCTAGAACTCATGCCTACTGCCTCGGA
Gsto2.453	TGCTGTTGACAGTGAGCGCCAGGCATGAAGTGATCAATATTAGTGAAGCCACAGATGTAATATTGATCACTTCATGCCTGATGCCTACTGCCTCGGA
Gsto2.53	TGCTGTTGACAGTGAGCGCAAGGTGAATGAAAGACAAGAATAGTGAAGCCACAGATGTATTCTTGTCTTTCATTCACCTTTTGCCTACTGCCTCGGA
Gsto2.645	TGCTGTTGACAGTGAGCGATCGCCAGAAGATGTTATTGGATAGTGAAGCCACAGATGTATCCAATAACATCTTCTGGCGAGTGCCTACTGCCTCGGA
Gsto2.723	TGCTGTTGACAGTGAGCGAAAGAGACTGTACGGATCTGAATAGTGAAGCCACAGATGTATTCAGATCCGTACAGTCTCTTCTGCCTACTGCCTCGGA
Gsto2.757	TGCTGTTGACAGTGAGCGCCAGGAGTTGTGCAACATGGAATAGTGAAGCCACAGATGTATTCCATGTTGCACAACTCCTGATGCCTACTGCCTCGGA
Gstp1.141	TGCTGTTGACAGTGAGCGAGAGGAGGTGGTTACCATAGATTAGTGAAGCCACAGATGTAATCTATGGTAACCACCTCCTCCTGCCTACTGCCTCGGA
Gstp1.314	TGCTGTTGACAGTGAGCGACCAGATGGATATGGTGAATGATAGTGAAGCCACAGATGTATCATTCACCATATCCATCTGGGTGCCTACTGCCTCGGA
Gstp1.353	TGCTGTTGACAGTGAGCGACGGCAAATATGTCACCCTCATTAGTGAAGCCACAGATGTAATGAGGGTGACATATTTGCCGCTGCCTACTGCCTCGGA
Gstp1.365	TGCTGTTGACAGTGAGCGCCACCCTCATCTACACCAACTATAGTGAAGCCACAGATGTATAGTTGGTGTAGATGAGGGTGATGCCTACTGCCTCGGA
Gstp1.377	TGCTGTTGACAGTGAGCGCCACCAACTATGAGAATGGTAATAGTGAAGCCACAGATGTATTACCATTCTCATAGTTGGTGTTGCCTACTGCCTCGGA
Gstz1.1228	TGCTGTTGACAGTGAGCGACCCGTATTAAAGTTTTCTCTATAGTGAAGCCACAGATGTATAGAGAAAACTTTAATACGGGGTGCCTACTGCCTCGGA
Gstz1.1369	TGCTGTTGACAGTGAGCGAACCGGCTAATGTTAATTGTCATAGTGAAGCCACAGATGTATGACAATTAACATTAGCCGGTGTGCCTACTGCCTCGGA
Gstz1.1370	TGCTGTTGACAGTGAGCGCCCGGCTAATGTTAATTGTCAATAGTGAAGCCACAGATGTATTGACAATTAACATTAGCCGGTTGCCTACTGCCTCGGA
Gstz1.662	TGCTGTTGACAGTGAGCGCCCCTACCATCAGTCACATCAATAGTGAAGCCACAGATGTATTGATGTGACTGATGGTAGGGTTGCCTACTGCCTCGGA
Gstz1.665	TGCTGTTGACAGTGAGCGATACCATCAGTCACATCAACAATAGTGAAGCCACAGATGTATTGTTGATGTGACTGATGGTAGTGCCTACTGCCTCGGA
Gyk.1019	TGCTGTTGACAGTGAGCGCTCGGAGTTCTTCTGAGATCTATAGTGAAGCCACAGATGTATAGATCTCAGAAGAACTCCGAATGCCTACTGCCTCGGA
Gyk.1163	TGCTGTTGACAGTGAGCGAAGGGTGCTTCTTATTGTGCAATAGTGAAGCCACAGATGTATTGCACAATAAGAAGCACCCTGTGCCTACTGCCTCGGA
Gyk.1247	TGCTGTTGACAGTGAGCGACAGAGACAAACCTGTGTATTATAGTGAAGCCACAGATGTATAATACACAGGTTTGTCTCTGCTGCCTACTGCCTCGGA
Gyk.2655	TGCTGTTGACAGTGAGCGACACATTATATTCAATAAGTTATAGTGAAGCCACAGATGTATAACTTATTGAATATAATGTGCTGCCTACTGCCTCGGA
Gyk.807	TGCTGTTGACAGTGAGCGCAAGGTCCAAGAGGCTGTTGAATAGTGAAGCCACAGATGTATTCAACAGCCTCTTGGACCTTTTGCCTACTGCCTCGGA
H6pd.2900	TGCTGTTGACAGTGAGCGACAGTAGCTACAACACACAGTATAGTGAAGCCACAGATGTATACTGTGTGTTGTAGCTACTGGTGCCTACTGCCTCGGA
H6pd.2903	TGCTGTTGACAGTGAGCGATAGCTACAACACACAGTAAGATAGTGAAGCCACAGATGTATCTTACTGTGTGTTGTAGCTACTGCCTACTGCCTCGGA
H6pd.3957	TGCTGTTGACAGTGAGCGACAGACTGACAGAACACCTCTATAGTGAAGCCACAGATGTATAGAGGTGTTCTGTCAGTCTGGTGCCTACTGCCTCGGA
H6pd.4433	TGCTGTTGACAGTGAGCGCCCGGAAGCAAGCACAAATAAATAGTGAAGCCACAGATGTATTTATTTGTGCTTGCTTCCGGATGCCTACTGCCTCGGA
H6pd.4434	TGCTGTTGACAGTGAGCGACGGAAGCAAGCACAAATAAAATAGTGAAGCCACAGATGTATTTTATTTGTGCTTGCTTCCGGTGCCTACTGCCTCGGA
Hadh.1699	TGCTGTTGACAGTGAGCGCAAGCATAAAATCCTTAAGTAATAGTGAAGCCACAGATGTATTACTTAAGGATTTTATGCTTTTGCCTACTGCCTCGGA
Hadh.253	TGCTGTTGACAGTGAGCGCAAAGAGGATGGCAAAGAAGAATAGTGAAGCCACAGATGTATTCTTCTTTGCCATCCTCTTTATGCCTACTGCCTCGGA
Hadh.265	TGCTGTTGACAGTGAGCGAAAAGAAGAAGTTCACAGAAAATAGTGAAGCCACAGATGTATTTTCTGTGAACTTCTTCTTTGTGCCTACTGCCTCGGA
Hadh.566	TGCTGTTGACAGTGAGCGAAAGCTTGTGGAGGTCATCAAATAGTGAAGCCACAGATGTATTTGATGACCTCCACAAGCTTCTGCCTACTGCCTCGGA
Hadh.94	TGCTGTTGACAGTGAGCGACGCCAAGAAGATCCTGATCAATAGTGAAGCCACAGATGTATTGATCAGGATCTTCTTGGCGGTGCCTACTGCCTCGGA
Hadha.1258	TGCTGTTGACAGTGAGCGAAACGACAAAGTGAAGAAGAAATAGTGAAGCCACAGATGTATTTCTTCTTCACTTTGTCGTTCTGCCTACTGCCTCGGA
Hadha.1822	TGCTGTTGACAGTGAGCGCCAGCACGTAGCAGAAGATCTATAGTGAAGCCACAGATGTATAGATCTTCTGCTACGTGCTGTTGCCTACTGCCTCGGA
Hadha.2826	TGCTGTTGACAGTGAGCGCCAGGGATTGTAATGTCAGAAATAGTGAAGCCACAGATGTATTTCTGACATTACAATCCCTGTTGCCTACTGCCTCGGA
Hadha.2827	TGCTGTTGACAGTGAGCGAAGGGATTGTAATGTCAGAAAATAGTGAAGCCACAGATGTATTTTCTGACATTACAATCCCTGTGCCTACTGCCTCGGA
Hadha.394	TGCTGTTGACAGTGAGCGCCAGGAAGGTCAGAGAATGTTTTAGTGAAGCCACAGATGTAAAACATTCTCTGACCTTCCTGTTGCCTACTGCCTCGGA
Hadhb.1183	TGCTGTTGACAGTGAGCGACAGATTTTAGCTAACTTTAAATAGTGAAGCCACAGATGTATTTAAAGTTAGCTAAAATCTGGTGCCTACTGCCTCGGA
Hadhb.1262	TGCTGTTGACAGTGAGCGCCACCTCCTCTGGAGAAGTTTATAGTGAAGCCACAGATGTATAAACTTCTCCAGAGGAGGTGATGCCTACTGCCTCGGA
Hadhb.1912	TGCTGTTGACAGTGAGCGCTACCATGTTGGTTGACCTTAATAGTGAAGCCACAGATGTATTAAGGTCAACCAACATGGTATTGCCTACTGCCTCGGA
Hadhb.309	TGCTGTTGACAGTGAGCGCTCCAAAGGATGTTGTTGATTATAGTGAAGCCACAGATGTATAATCAACAACATCCTTTGGAATGCCTACTGCCTCGGA
Hadhb.825	TGCTGTTGACAGTGAGCGCACCCTTCAAAGTACCAGGAAATAGTGAAGCCACAGATGTATTTCCTGGTACTTTGAAGGGTATGCCTACTGCCTCGGA
Hif1a.1295	TGCTGTTGACAGTGAGCGCCACCATGATATGTTTACTAAATAGTGAAGCCACAGATGTATTTAGTAAACATATCATGGTGATGCCTACTGCCTCGGA
Hif1a.1541	TGCTGTTGACAGTGAGCGCCAGCTGTTCACCAAAGTTGAATAGTGAAGCCACAGATGTATTCAACTTTGGTGAACAGCTGATGCCTACTGCCTCGGA
Hif1a.2842	TGCTGTTGACAGTGAGCGACAGTTACGATTGTGAAGTTAATAGTGAAGCCACAGATGTATTAACTTCACAATCGTAACTGGTGCCTACTGCCTCGGA
Hif1a.2911	TGCTGTTGACAGTGAGCGCCAGAGCTTTGGATCAAGTTAATAGTGAAGCCACAGATGTATTAACTTGATCCAAAGCTCTGATGCCTACTGCCTCGGA
Hif1a.3981	TGCTGTTGACAGTGAGCGCTAGGAATATAGAGTTGTCATATAGTGAAGCCACAGATGTATATGACAACTCTATATTCCTAATGCCTACTGCCTCGGA
Hk1.1602	TGCTGTTGACAGTGAGCGAAACAGTGGAGATGCACAACAATAGTGAAGCCACAGATGTATTGTTGTGCATCTCCACTGTTCTGCCTACTGCCTCGGA
Hk1.2314	TGCTGTTGACAGTGAGCGCCAGATCGAGAGTGACCGATTATAGTGAAGCCACAGATGTATAATCGGTCACTCTCGATCTGATGCCTACTGCCTCGGA
Hk1.366	TGCTGTTGACAGTGAGCGCAAGGAAGATCAAGGACAAGAATAGTGAAGCCACAGATGTATTCTTGTCCTTGATCTTCCTTTTGCCTACTGCCTCGGA
Hk1.367	TGCTGTTGACAGTGAGCGCAGGAAGATCAAGGACAAGAAATAGTGAAGCCACAGATGTATTTCTTGTCCTTGATCTTCCTTTGCCTACTGCCTCGGA
Hk1.69	TGCTGTTGACAGTGAGCGAACGCTTCAAGAAAGAGATGAATAGTGAAGCCACAGATGTATTCATCTCTTTCTTGAAGCGTGTGCCTACTGCCTCGGA
Hk2.4023	TGCTGTTGACAGTGAGCGATAGATAGATCATTGTAGTTCATAGTGAAGCCACAGATGTATGAACTACAATGATCTATCTACTGCCTACTGCCTCGGA
Hk2.4281	TGCTGTTGACAGTGAGCGACCGGGATGTTAGGCAAAGAAATAGTGAAGCCACAGATGTATTTCTTTGCCTAACATCCCGGGTGCCTACTGCCTCGGA
Hk2.4282	TGCTGTTGACAGTGAGCGACGGGATGTTAGGCAAAGAAAATAGTGAAGCCACAGATGTATTTTCTTTGCCTAACATCCCGGTGCCTACTGCCTCGGA
Hk2.4525	TGCTGTTGACAGTGAGCGATCCGGTGTGTCTCGTGTTTTATAGTGAAGCCACAGATGTATAAAACACGAGACACACCGGAGTGCCTACTGCCTCGGA
Hk2.4777	TGCTGTTGACAGTGAGCGCCAGCCTTGTAACACTAATAAATAGTGAAGCCACAGATGTATTTATTAGTGTTACAAGGCTGTTGCCTACTGCCTCGGA
Hk3.1510	TGCTGTTGACAGTGAGCGACAGGTTCCTCCGAATCCTAAATAGTGAAGCCACAGATGTATTTAGGATTCGGAGGAACCTGGTGCCTACTGCCTCGGA
Hk3.157	TGCTGTTGACAGTGAGCGACCCGAGGAAGGTGATCAACTTTAGTGAAGCCACAGATGTAAAGTTGATCACCTTCCTCGGGGTGCCTACTGCCTCGGA
Hk3.2120	TGCTGTTGACAGTGAGCGACAGGATGTTGTGTATCTATTATAGTGAAGCCACAGATGTATAATAGATACACAACATCCTGGTGCCTACTGCCTCGGA
Hk3.2563	TGCTGTTGACAGTGAGCGACAGGGACATCTTCAAGACTAATAGTGAAGCCACAGATGTATTAGTCTTGAAGATGTCCCTGGTGCCTACTGCCTCGGA
Hk3.513	TGCTGTTGACAGTGAGCGCCACTACGTGTGTTGTGGGTAATAGTGAAGCCACAGATGTATTACCCACAACACACGTAGTGATGCCTACTGCCTCGGA
Hmgcl.162	TGCTGTTGACAGTGAGCGACAGAATGAAAAGAGTATTGTATAGTGAAGCCACAGATGTATACAATACTCTTTTCATTCTGCTGCCTACTGCCTCGGA
Hmgcl.248	TGCTGTTGACAGTGAGCGACACCAGCTTTGTTTCTCCCAATAGTGAAGCCACAGATGTATTGGGAGAAACAAAGCTGGTGGTGCCTACTGCCTCGGA
Hmgcl.573	TGCTGTTGACAGTGAGCGACCGGCTAAAGTTGCTGAGGTTTAGTGAAGCCACAGATGTAAACCTCAGCAACTTTAGCCGGGTGCCTACTGCCTCGGA
Hmgcl.593	TGCTGTTGACAGTGAGCGCTGCCAAGAAGTTGTACTCGATTAGTGAAGCCACAGATGTAATCGAGTACAACTTCTTGGCAATGCCTACTGCCTCGGA
Hmgcl.729	TGCTGTTGACAGTGAGCGATGCCATGATACCTATGGTCAATAGTGAAGCCACAGATGTATTGACCATAGGTATCATGGCAGTGCCTACTGCCTCGGA
Hmgcr.1031	TGCTGTTGACAGTGAGCGAACGAAGATGTGTCCAAGAGAATAGTGAAGCCACAGATGTATTCTCTTGGACACATCTTCGTCTGCCTACTGCCTCGGA
Hmgcr.1181	TGCTGTTGACAGTGAGCGCCAGAATCGACACTGTCATTAATAGTGAAGCCACAGATGTATTAATGACAGTGTCGATTCTGTTGCCTACTGCCTCGGA
Hmgcr.1238	TGCTGTTGACAGTGAGCGCAAGCTCAAGACAACTGTTGTATAGTGAAGCCACAGATGTATACAACAGTTGTCTTGAGCTTTTGCCTACTGCCTCGGA
Hmgcr.1370	TGCTGTTGACAGTGAGCGACAGAGACTACAAGCAGAGCTATAGTGAAGCCACAGATGTATAGCTCTGCTTGTAGTCTCTGCTGCCTACTGCCTCGGA
Hmgcr.3973	TGCTGTTGACAGTGAGCGCCAGCAGAGTTGTTGAATCTTATAGTGAAGCCACAGATGTATAAGATTCAACAACTCTGCTGATGCCTACTGCCTCGGA
Hmgcs1.1327	TGCTGTTGACAGTGAGCGCCAGCAAGTTTATGTGACCTTATAGTGAAGCCACAGATGTATAAGGTCACATAAACTTGCTGTTGCCTACTGCCTCGGA
Hmgcs1.1766	TGCTGTTGACAGTGAGCGCTGCAGATTATGTGTTGCTTAATAGTGAAGCCACAGATGTATTAAGCAACACATAATCTGCAATGCCTACTGCCTCGGA
Hmgcs1.1768	TGCTGTTGACAGTGAGCGACAGATTATGTGTTGCTTAAAATAGTGAAGCCACAGATGTATTTTAAGCAACACATAATCTGCTGCCTACTGCCTCGGA
Hmgcs1.2961	TGCTGTTGACAGTGAGCGCAAGATACTCTTGTCAATATTATAGTGAAGCCACAGATGTATAATATTGACAAGAGTATCTTATGCCTACTGCCTCGGA
Hmgcs1.3049	TGCTGTTGACAGTGAGCGCTAGATGAATAATGTAAGTTCATAGTGAAGCCACAGATGTATGAACTTACATTATTCATCTATTGCCTACTGCCTCGGA
Hmox1.1492	TGCTGTTGACAGTGAGCGATGGGTGGGAAAGAATTATTTATAGTGAAGCCACAGATGTATAAATAATTCTTTCCCACCCACTGCCTACTGCCTCGGA
Hmox1.1533	TGCTGTTGACAGTGAGCGATAACTTCTGTGTGAAATAATATAGTGAAGCCACAGATGTATATTATTTCACACAGAAGTTAGTGCCTACTGCCTCGGA
Hmox1.459	TGCTGTTGACAGTGAGCGACAGCCACACAGCACTATGTAATAGTGAAGCCACAGATGTATTACATAGTGCTGTGTGGCTGGTGCCTACTGCCTCGGA
Hmox1.571	TGCTGTTGACAGTGAGCGCCCTGAAGAAGATTGCACAGAATAGTGAAGCCACAGATGTATTCTGTGCAATCTTCTTCAGGATGCCTACTGCCTCGGA
Hmox1.658	TGCTGTTGACAGTGAGCGACACCAAGTTCAAACAGCTCTATAGTGAAGCCACAGATGTATAGAGCTGTTTGAACTTGGTGGTGCCTACTGCCTCGGA
Hmox2.1091	TGCTGTTGACAGTGAGCGATGGGTTTGAGAAAACAAGCAATAGTGAAGCCACAGATGTATTGCTTGTTTTCTCAAACCCAGTGCCTACTGCCTCGGA
Hmox2.447	TGCTGTTGACAGTGAGCGCCGGATTCACTATGTAGGGCAATAGTGAAGCCACAGATGTATTGCCCTACATAGTGAATCCGATGCCTACTGCCTCGGA
Hmox2.623	TGCTGTTGACAGTGAGCGACCAGCAATTCAAGCAGTTCTATAGTGAAGCCACAGATGTATAGAACTGCTTGAATTGCTGGGTGCCTACTGCCTCGGA
Hmox2.758	TGCTGTTGACAGTGAGCGATGGCTCCATGCTAGCAAGAGATAGTGAAGCCACAGATGTATCTCTTGCTAGCATGGAGCCAGTGCCTACTGCCTCGGA
Hmox2.849	TGCTGTTGACAGTGAGCGCCAGCCAGACAAAGGTACACTATAGTGAAGCCACAGATGTATAGTGTACCTTTGTCTGGCTGATGCCTACTGCCTCGGA
Hpcal4.1162	TGCTGTTGACAGTGAGCGACAGGATTATGGTCCAAATAAATAGTGAAGCCACAGATGTATTTATTTGGACCATAATCCTGGTGCCTACTGCCTCGGA
Hpcal4.1606	TGCTGTTGACAGTGAGCGATGGGTGGATGTTTTAAGAAAATAGTGAAGCCACAGATGTATTTTCTTAAAACATCCACCCACTGCCTACTGCCTCGGA
Hpcal4.1674	TGCTGTTGACAGTGAGCGCTAAGATCATTTTATTAGACTATAGTGAAGCCACAGATGTATAGTCTAATAAAATGATCTTATTGCCTACTGCCTCGGA
Hpcal4.3063	TGCTGTTGACAGTGAGCGAAGGCTTGGAAGCTAAAGTTAATAGTGAAGCCACAGATGTATTAACTTTAGCTTCCAAGCCTGTGCCTACTGCCTCGGA
Hpcal4.3183	TGCTGTTGACAGTGAGCGACAGATGCTAACTGCAAGACAATAGTGAAGCCACAGATGTATTGTCTTGCAGTTAGCATCTGGTGCCTACTGCCTCGGA
Hsd17b12.1149	TGCTGTTGACAGTGAGCGCCCAGGAGTAATTTGAAGTTTATAGTGAAGCCACAGATGTATAAACTTCAAATTACTCCTGGTTGCCTACTGCCTCGGA
Hsd17b12.1150	TGCTGTTGACAGTGAGCGACAGGAGTAATTTGAAGTTTAATAGTGAAGCCACAGATGTATTAAACTTCAAATTACTCCTGGTGCCTACTGCCTCGGA
Hsd17b12.1359	TGCTGTTGACAGTGAGCGACAGATTCAGTGTAGTTTACATTAGTGAAGCCACAGATGTAATGTAAACTACACTGAATCTGCTGCCTACTGCCTCGGA
Hsd17b12.1606	TGCTGTTGACAGTGAGCGACAAAGTGTACATCAAGACCAATAGTGAAGCCACAGATGTATTGGTCTTGATGTACACTTTGGTGCCTACTGCCTCGGA
Hsd17b12.497	TGCTGTTGACAGTGAGCGCCACCATCAAGAAACTGATAAATAGTGAAGCCACAGATGTATTTATCAGTTTCTTGATGGTGTTGCCTACTGCCTCGGA
Hsd17b7.12	TGCTGTTGACAGTGAGCGAACGGATCAAGGTTCAGGCTAATAGTGAAGCCACAGATGTATTAGCCTGAACCTTGATCCGTGTGCCTACTGCCTCGGA
Hsd17b7.1652	TGCTGTTGACAGTGAGCGCAACATCTATACTATAGATGTATAGTGAAGCCACAGATGTATACATCTATAGTATAGATGTTATGCCTACTGCCTCGGA
Hsd17b7.1808	TGCTGTTGACAGTGAGCGAAAGCAGAAGAGTTGACTTTTATAGTGAAGCCACAGATGTATAAAAGTCAACTCTTCTGCTTCTGCCTACTGCCTCGGA
Hsd17b7.193	TGCTGTTGACAGTGAGCGCAAGCAAGAGCTGTTCGAGATATAGTGAAGCCACAGATGTATATCTCGAACAGCTCTTGCTTTTGCCTACTGCCTCGGA
Hsd17b7.306	TGCTGTTGACAGTGAGCGAAAGCAAAAGTTTCAAAGATTATAGTGAAGCCACAGATGTATAATCTTTGAAACTTTTGCTTGTGCCTACTGCCTCGGA
Id2.1205	TGCTGTTGACAGTGAGCGCCCCAAATAAATACCAGTTCAATAGTGAAGCCACAGATGTATTGAACTGGTATTTATTTGGGTTGCCTACTGCCTCGGA
Id2.1233	TGCTGTTGACAGTGAGCGATAGACTGTATTAAGATTATAATAGTGAAGCCACAGATGTATTATAATCTTAATACAGTCTACTGCCTACTGCCTCGGA
Id2.176	TGCTGTTGACAGTGAGCGCCCCGATGAGTCTGCTCTACAATAGTGAAGCCACAGATGTATTGTAGAGCAGACTCATCGGGTTGCCTACTGCCTCGGA
Id2.543	TGCTGTTGACAGTGAGCGACACAAGAAGAAGTCTACAAGATAGTGAAGCCACAGATGTATCTTGTAGACTTCTTCTTGTGCTGCCTACTGCCTCGGA
Id2.870	TGCTGTTGACAGTGAGCGAACCCAGTATTCGGTTACTTAATAGTGAAGCCACAGATGTATTAAGTAACCGAATACTGGGTCTGCCTACTGCCTCGGA
Idh1.1047	TGCTGTTGACAGTGAGCGCCAGAGCAAAGCTTGATAACAATAGTGAAGCCACAGATGTATTGTTATCAAGCTTTGCTCTGTTGCCTACTGCCTCGGA
Idh1.1181	TGCTGTTGACAGTGAGCGAAACGTTCTGACTACTTGAATATAGTGAAGCCACAGATGTATATTCAAGTAGTCAGAACGTTGTGCCTACTGCCTCGGA
Idh1.1745	TGCTGTTGACAGTGAGCGCCAGATAGGATGTGTGTAGCTATAGTGAAGCCACAGATGTATAGCTACACACATCCTATCTGTTGCCTACTGCCTCGGA
Idh1.1749	TGCTGTTGACAGTGAGCGCTAGGATGTGTGTAGCTAAAATTAGTGAAGCCACAGATGTAATTTTAGCTACACACATCCTATTGCCTACTGCCTCGGA
Idh1.62	TGCTGTTGACAGTGAGCGAAAGGAGATGAAATGACACGAATAGTGAAGCCACAGATGTATTCGTGTCATTTCATCTCCTTGTGCCTACTGCCTCGGA
Idh2.1617	TGCTGTTGACAGTGAGCGCCAGACAGTCAGTGTTCTGCATTAGTGAAGCCACAGATGTAATGCAGAACACTGACTGTCTGATGCCTACTGCCTCGGA
Idh2.1624	TGCTGTTGACAGTGAGCGATCAGTGTTCTGCATACTGTAATAGTGAAGCCACAGATGTATTACAGTATGCAGAACACTGACTGCCTACTGCCTCGGA
Idh2.252	TGCTGTTGACAGTGAGCGACCGGATCATCTGGCAGTTCATTAGTGAAGCCACAGATGTAATGAACTGCCAGATGATCCGGGTGCCTACTGCCTCGGA
Idh2.294	TGCTGTTGACAGTGAGCGATCACGTGGATGTTCAGCTCAATAGTGAAGCCACAGATGTATTGAGCTGAACATCCACGTGAGTGCCTACTGCCTCGGA
Idh2.783	TGCTGTTGACAGTGAGCGCCCAGTACTCTATCCAGAAGAATAGTGAAGCCACAGATGTATTCTTCTGGATAGAGTACTGGATGCCTACTGCCTCGGA
Idh3a.1087	TGCTGTTGACAGTGAGCGATAGAGTCAAAGACTTAGATTATAGTGAAGCCACAGATGTATAATCTAAGTCTTTGACTCTACTGCCTACTGCCTCGGA
Idh3a.203	TGCTGTTGACAGTGAGCGACGCAATGTCACAGCAATTCAATAGTGAAGCCACAGATGTATTGAATTGCTGTGACATTGCGCTGCCTACTGCCTCGGA
Idh3a.2373	TGCTGTTGACAGTGAGCGCTGGGTTCACAGTAATAAAGAATAGTGAAGCCACAGATGTATTCTTTATTACTGTGAACCCAATGCCTACTGCCTCGGA
Idh3a.48	TGCTGTTGACAGTGAGCGATGGGTGCATTCCACAACACAATAGTGAAGCCACAGATGTATTGTGTTGTGGAATGCACCCAGTGCCTACTGCCTCGGA
Idh3a.592	TGCTGTTGACAGTGAGCGCCACAGCTGTGCACAAAGCTAATAGTGAAGCCACAGATGTATTAGCTTTGTGCACAGCTGTGATGCCTACTGCCTCGGA
Idi1.1094	TGCTGTTGACAGTGAGCGCTACATAGATTGTGAATGTGTATAGTGAAGCCACAGATGTATACACATTCACAATCTATGTATTGCCTACTGCCTCGGA
Idi1.1964	TGCTGTTGACAGTGAGCGCAAGGCCAGTTCTGTATACTAATAGTGAAGCCACAGATGTATTAGTATACAGAACTGGCCTTTTGCCTACTGCCTCGGA
Idi1.2224	TGCTGTTGACAGTGAGCGATGGCTTGAGTTAGATAATTTATAGTGAAGCCACAGATGTATAAATTATCTAACTCAAGCCAGTGCCTACTGCCTCGGA
Idi1.473	TGCTGTTGACAGTGAGCGATAGCGGAGATGTGTATTCTTATAGTGAAGCCACAGATGTATAAGAATACACATCTCCGCTAGTGCCTACTGCCTCGGA
Idi1.625	TGCTGTTGACAGTGAGCGCCAGCAGAGATCAGATGCTAAATAGTGAAGCCACAGATGTATTTAGCATCTGATCTCTGCTGTTGCCTACTGCCTCGGA
Idi2.1284	TGCTGTTGACAGTGAGCGCTAGATGCATAGCTACAGTAAATAGTGAAGCCACAGATGTATTTACTGTAGCTATGCATCTATTGCCTACTGCCTCGGA
Idi2.1684	TGCTGTTGACAGTGAGCGCAAGGAAGAAAGAGTGTATCAATAGTGAAGCCACAGATGTATTGATACACTCTTTCTTCCTTTTGCCTACTGCCTCGGA
Idi2.1772	TGCTGTTGACAGTGAGCGAAAGCTGGAGCTAAGAATGCTATAGTGAAGCCACAGATGTATAGCATTCTTAGCTCCAGCTTCTGCCTACTGCCTCGGA
Idi2.2207	TGCTGTTGACAGTGAGCGCTAGGTCATTTTCTCAGCAATATAGTGAAGCCACAGATGTATATTGCTGAGAAAATGACCTAATGCCTACTGCCTCGGA
Idi2.617	TGCTGTTGACAGTGAGCGACCCGAGGAGAAGAAAAGATCATAGTGAAGCCACAGATGTATGATCTTTTCTTCTCCTCGGGCTGCCTACTGCCTCGGA
Ifitm1.127	TGCTGTTGACAGTGAGCGATGGTCTGGTCCCTGTTCAATATAGTGAAGCCACAGATGTATATTGAACAGGGACCAGACCACTGCCTACTGCCTCGGA
Ifitm1.278	TGCTGTTGACAGTGAGCGCCAGCTCCCTGTTCTTCACCATTAGTGAAGCCACAGATGTAATGGTGAAGAACAGGGAGCTGATGCCTACTGCCTCGGA
Ifitm1.30	TGCTGTTGACAGTGAGCGAGAGCAGCAAGAGGTGGTTGTATAGTGAAGCCACAGATGTATACAACCACCTCTTGCTGCTCCTGCCTACTGCCTCGGA
Ifitm1.399	TGCTGTTGACAGTGAGCGCTGCTATGTGTTTCCTTGTCTATAGTGAAGCCACAGATGTATAGACAAGGAAACACATAGCAATGCCTACTGCCTCGGA
Ifitm1.459	TGCTGTTGACAGTGAGCGACCCATACATATGCAAATGTGATAGTGAAGCCACAGATGTATCACATTTGCATATGTATGGGGTGCCTACTGCCTCGGA
Il18r1.1223	TGCTGTTGACAGTGAGCGACGGAAAGAGACGAGACACTAATAGTGAAGCCACAGATGTATTAGTGTCTCGTCTCTTTCCGCTGCCTACTGCCTCGGA
Il18r1.142	TGCTGTTGACAGTGAGCGCAACATGCATCATGAAGAATTATAGTGAAGCCACAGATGTATAATTCTTCATGATGCATGTTTTGCCTACTGCCTCGGA
Il18r1.525	TGCTGTTGACAGTGAGCGAAAGCAGAGATGTTGAAGTTAATAGTGAAGCCACAGATGTATTAACTTCAACATCTCTGCTTGTGCCTACTGCCTCGGA
Il18r1.528	TGCTGTTGACAGTGAGCGACAGAGATGTTGAAGTTAACAATAGTGAAGCCACAGATGTATTGTTAACTTCAACATCTCTGCTGCCTACTGCCTCGGA
Il18r1.529	TGCTGTTGACAGTGAGCGAAGAGATGTTGAAGTTAACAAATAGTGAAGCCACAGATGTATTTGTTAACTTCAACATCTCTGTGCCTACTGCCTCGGA
Ildr1.1840	TGCTGTTGACAGTGAGCGCCAGGTGTTTGTGGAATTAATATAGTGAAGCCACAGATGTATATTAATTCCACAAACACCTGTTGCCTACTGCCTCGGA
Ildr1.2262	TGCTGTTGACAGTGAGCGAAGGGAAGCAGTTGTTCACCAATAGTGAAGCCACAGATGTATTGGTGAACAACTGCTTCCCTGTGCCTACTGCCTCGGA
Ildr1.2748	TGCTGTTGACAGTGAGCGAAAGGAGATGGTTCCAACAATATAGTGAAGCCACAGATGTATATTGTTGGAACCATCTCCTTCTGCCTACTGCCTCGGA
Ildr1.2759	TGCTGTTGACAGTGAGCGCTCCAACAATATTGATATTGTATAGTGAAGCCACAGATGTATACAATATCAATATTGTTGGAATGCCTACTGCCTCGGA
Ildr1.498	TGCTGTTGACAGTGAGCGCCCGAGCAGATCTTGTGATTAATAGTGAAGCCACAGATGTATTAATCACAAGATCTGCTCGGTTGCCTACTGCCTCGGA
Insig1.1175	TGCTGTTGACAGTGAGCGAAGGGAGGTTGATGGTGCTTAATAGTGAAGCCACAGATGTATTAAGCACCATCAACCTCCCTCTGCCTACTGCCTCGGA
Insig1.1394	TGCTGTTGACAGTGAGCGACGGGAGGTTTGTAGACGACAATAGTGAAGCCACAGATGTATTGTCGTCTACAAACCTCCCGGTGCCTACTGCCTCGGA
Insig1.1748	TGCTGTTGACAGTGAGCGCCAAGTGCAATGTGTATGAAAATAGTGAAGCCACAGATGTATTTTCATACACATTGCACTTGATGCCTACTGCCTCGGA
Insig1.2479	TGCTGTTGACAGTGAGCGCTAGCAGTTACAACAAACCAAATAGTGAAGCCACAGATGTATTTGGTTTGTTGTAACTGCTATTGCCTACTGCCTCGGA
Insig1.645	TGCTGTTGACAGTGAGCGCCACTCAGTTTCTTGTGTATAATAGTGAAGCCACAGATGTATTATACACAAGAAACTGAGTGATGCCTACTGCCTCGGA
Irf6.1669	TGCTGTTGACAGTGAGCGCCAGGTTTAGTCAATTTTTAAATAGTGAAGCCACAGATGTATTTAAAAATTGACTAAACCTGATGCCTACTGCCTCGGA
Irf6.2745	TGCTGTTGACAGTGAGCGACAAGACTTAGATGAAAAGTAATAGTGAAGCCACAGATGTATTACTTTTCATCTAAGTCTTGGTGCCTACTGCCTCGGA
Irf6.3157	TGCTGTTGACAGTGAGCGCTAGGTAGAAGTTTAAAAGTTATAGTGAAGCCACAGATGTATAACTTTTAAACTTCTACCTAATGCCTACTGCCTCGGA
Irf6.3778	TGCTGTTGACAGTGAGCGACAGATTAACTCCAATGTTAAATAGTGAAGCCACAGATGTATTTAACATTGGAGTTAATCTGGTGCCTACTGCCTCGGA
Irf6.440	TGCTGTTGACAGTGAGCGATCCGCTGTGCTCTCAACAAAATAGTGAAGCCACAGATGTATTTTGTTGAGAGCACAGCGGAGTGCCTACTGCCTCGGA
Isx.1258	TGCTGTTGACAGTGAGCGATCAGAGAAAATCACTCCACAATAGTGAAGCCACAGATGTATTGTGGAGTGATTTTCTCTGAGTGCCTACTGCCTCGGA
Isx.1326	TGCTGTTGACAGTGAGCGCAAGACTGTACTGGCTATGGAATAGTGAAGCCACAGATGTATTCCATAGCCAGTACAGTCTTTTGCCTACTGCCTCGGA
Isx.1455	TGCTGTTGACAGTGAGCGACCCTCTGGACATCATCTGTAATAGTGAAGCCACAGATGTATTACAGATGATGTCCAGAGGGGTGCCTACTGCCTCGGA
Isx.1681	TGCTGTTGACAGTGAGCGACAGATGGATATTGATGACATTTAGTGAAGCCACAGATGTAAATGTCATCAATATCCATCTGCTGCCTACTGCCTCGGA
Isx.1711	TGCTGTTGACAGTGAGCGATAGTGTCTAGAACACTCTGTATAGTGAAGCCACAGATGTATACAGAGTGTTCTAGACACTAGTGCCTACTGCCTCGGA
Itih5.1669	TGCTGTTGACAGTGAGCGAAGGGAAGATGGTGGACAAGAATAGTGAAGCCACAGATGTATTCTTGTCCACCATCTTCCCTGTGCCTACTGCCTCGGA
Itih5.5086	TGCTGTTGACAGTGAGCGATGGGACCTTGCTATTACATAATAGTGAAGCCACAGATGTATTATGTAATAGCAAGGTCCCAGTGCCTACTGCCTCGGA
Itih5.5182	TGCTGTTGACAGTGAGCGCTACGAGTGTGTTGTTCTAGATTAGTGAAGCCACAGATGTAATCTAGAACAACACACTCGTATTGCCTACTGCCTCGGA
Itih5.5183	TGCTGTTGACAGTGAGCGCACGAGTGTGTTGTTCTAGATATAGTGAAGCCACAGATGTATATCTAGAACAACACACTCGTATGCCTACTGCCTCGGA
Itih5.6634	TGCTGTTGACAGTGAGCGCTAGAGTGTTCATGAGAAGAAATAGTGAAGCCACAGATGTATTTCTTCTCATGAACACTCTAATGCCTACTGCCTCGGA
Kcne3.366	TGCTGTTGACAGTGAGCGCCCTGAAGACAATGGAAGATTATAGTGAAGCCACAGATGTATAATCTTCCATTGTCTTCAGGTTGCCTACTGCCTCGGA
Kcne3.416	TGCTGTTGACAGTGAGCGCCCGGAACTCAACTCAACCATATAGTGAAGCCACAGATGTATATGGTTGAGTTGAGTTCCGGATGCCTACTGCCTCGGA
Kcne3.439	TGCTGTTGACAGTGAGCGAAAGCCACAGTGTATCTATGTATAGTGAAGCCACAGATGTATACATAGATACACTGTGGCTTGTGCCTACTGCCTCGGA
Kcne3.445	TGCTGTTGACAGTGAGCGCCAGTGTATCTATGTAAGATCATAGTGAAGCCACAGATGTATGATCTTACATAGATACACTGTTGCCTACTGCCTCGGA
Kcne3.655	TGCTGTTGACAGTGAGCGACAGAAAGATGCTCTGGATATATAGTGAAGCCACAGATGTATATATCCAGAGCATCTTTCTGCTGCCTACTGCCTCGGA
Kcnk1.1187	TGCTGTTGACAGTGAGCGCCAGGAAGATGTTCTACGTGAATAGTGAAGCCACAGATGTATTCACGTAGAACATCTTCCTGATGCCTACTGCCTCGGA
Kcnk1.1427	TGCTGTTGACAGTGAGCGCAGCTAAGATGATGTTATTTTATAGTGAAGCCACAGATGTATAAAATAACATCATCTTAGCTTTGCCTACTGCCTCGGA
Kcnk1.1681	TGCTGTTGACAGTGAGCGCAAGCAGCAACATTTATATTTATAGTGAAGCCACAGATGTATAAATATAAATGTTGCTGCTTATGCCTACTGCCTCGGA
Kcnk1.1833	TGCTGTTGACAGTGAGCGAACCATCCACTGTGTACATAAATAGTGAAGCCACAGATGTATTTATGTACACAGTGGATGGTGTGCCTACTGCCTCGGA
Kcnk1.2011	TGCTGTTGACAGTGAGCGCCAAGAGAAAATCGGTACGATATAGTGAAGCCACAGATGTATATCGTACCGATTTTCTCTTGATGCCTACTGCCTCGGA
Kcnn4.1030	TGCTGTTGACAGTGAGCGATCGGAAGCTGGAGTTCAACAATAGTGAAGCCACAGATGTATTGTTGAACTCCAGCTTCCGAGTGCCTACTGCCTCGGA
Kcnn4.1545	TGCTGTTGACAGTGAGCGACACGATAAATCACCTCAAGATTAGTGAAGCCACAGATGTAATCTTGAGGTGATTTATCGTGGTGCCTACTGCCTCGGA
Kcnn4.1924	TGCTGTTGACAGTGAGCGAACCCTCATACTTTGTAATAAATAGTGAAGCCACAGATGTATTTATTACAAAGTATGAGGGTGTGCCTACTGCCTCGGA
Kcnn4.1941	TGCTGTTGACAGTGAGCGCTAAATGGTAAACGAAGACAAATAGTGAAGCCACAGATGTATTTGTCTTCGTTTACCATTTATTGCCTACTGCCTCGGA
Kcnn4.430	TGCTGTTGACAGTGAGCGCCCAGCTGTTCATGACTGACAATAGTGAAGCCACAGATGTATTGTCAGTCATGAACAGCTGGATGCCTACTGCCTCGGA
Keap1.1771	TGCTGTTGACAGTGAGCGACAGAATGTTACTATCCAGAGATAGTGAAGCCACAGATGTATCTCTGGATAGTAACATTCTGCTGCCTACTGCCTCGGA
Keap1.1802	TGCTGTTGACAGTGAGCGAGCGGATGATCACACCGATGAATAGTGAAGCCACAGATGTATTCATCGGTGTGATCATCCGCCTGCCTACTGCCTCGGA
Keap1.2151	TGCTGTTGACAGTGAGCGCCGGAAGCAAATTGATCAACAATAGTGAAGCCACAGATGTATTGTTGATCAATTTGCTTCCGATGCCTACTGCCTCGGA
Keap1.2764	TGCTGTTGACAGTGAGCGCCAGGGAGAGACAGCTCTTCTATAGTGAAGCCACAGATGTATAGAAGAGCTGTCTCTCCCTGATGCCTACTGCCTCGGA
Keap1.2893	TGCTGTTGACAGTGAGCGCCACAGTTGTCTGTCAGTTTCATAGTGAAGCCACAGATGTATGAAACTGACAGACAACTGTGTTGCCTACTGCCTCGGA
Laptm5.1227	TGCTGTTGACAGTGAGCGACCCAAAAGTGTACAAACAAAATAGTGAAGCCACAGATGTATTTTGTTTGTACACTTTTGGGGTGCCTACTGCCTCGGA
Laptm5.1299	TGCTGTTGACAGTGAGCGCTAGGAATTATGATAAAATCTATAGTGAAGCCACAGATGTATAGATTTTATCATAATTCCTAATGCCTACTGCCTCGGA
Laptm5.150	TGCTGTTGACAGTGAGCGACCCGCGGTAAAGTGTCCTGTATAGTGAAGCCACAGATGTATACAGGACACTTTACCGCGGGCTGCCTACTGCCTCGGA
Laptm5.169	TGCTGTTGACAGTGAGCGATAGGTTCTTCAAGATGCCGTATAGTGAAGCCACAGATGTATACGGCATCTTGAAGAACCTACTGCCTACTGCCTCGGA
Laptm5.2335	TGCTGTTGACAGTGAGCGCACCTGTGTCATTGCTTGTGTATAGTGAAGCCACAGATGTATACACAAGCAATGACACAGGTATGCCTACTGCCTCGGA
Lbr.2387	TGCTGTTGACAGTGAGCGACAGCCCAATATTGGTGTTATATAGTGAAGCCACAGATGTATATAACACCAATATTGGGCTGGTGCCTACTGCCTCGGA
Lbr.2603	TGCTGTTGACAGTGAGCGCCAGAATATTTTCAGTGTTTTATAGTGAAGCCACAGATGTATAAAACACTGAAAATATTCTGTTGCCTACTGCCTCGGA
Lbr.2903	TGCTGTTGACAGTGAGCGCTAGCTAATACAGTTTATATTATAGTGAAGCCACAGATGTATAATATAAACTGTATTAGCTAATGCCTACTGCCTCGGA
Lbr.3187	TGCTGTTGACAGTGAGCGACACATGTGAGCTAGATGCAAATAGTGAAGCCACAGATGTATTTGCATCTAGCTCACATGTGGTGCCTACTGCCTCGGA
Lbr.629	TGCTGTTGACAGTGAGCGCCAGAAGACAGATATATAGTTATAGTGAAGCCACAGATGTATAACTATATATCTGTCTTCTGTTGCCTACTGCCTCGGA
Ldha.1479	TGCTGTTGACAGTGAGCGCCCCAAGTGTCATGCCAAATAATAGTGAAGCCACAGATGTATTATTTGGCATGACACTTGGGTTGCCTACTGCCTCGGA
Ldha.264	TGCTGTTGACAGTGAGCGATCCAGCAAAGACTACTGTGTATAGTGAAGCCACAGATGTATACACAGTAGTCTTTGCTGGAGTGCCTACTGCCTCGGA
Ldha.265	TGCTGTTGACAGTGAGCGCCCAGCAAAGACTACTGTGTAATAGTGAAGCCACAGATGTATTACACAGTAGTCTTTGCTGGATGCCTACTGCCTCGGA
Ldha.443	TGCTGTTGACAGTGAGCGCTCCAGTGGATATCTTGACCTATAGTGAAGCCACAGATGTATAGGTCAAGATATCCACTGGATTGCCTACTGCCTCGGA
Ldha.744	TGCTGTTGACAGTGAGCGATACGAGGTGATCAAGCTGAAATAGTGAAGCCACAGATGTATTTCAGCTTGATCACCTCGTAGTGCCTACTGCCTCGGA
Ldhb.1131	TGCTGTTGACAGTGAGCGCAACCTCCAATGTGACCATGAATAGTGAAGCCACAGATGTATTCATGGTCACATTGGAGGTTTTGCCTACTGCCTCGGA
Ldhb.1252	TGCTGTTGACAGTGAGCGATAGGAGCTCCTGATCAAATAATAGTGAAGCCACAGATGTATTATTTGATCAGGAGCTCCTAGTGCCTACTGCCTCGGA
Ldhb.156	TGCTGTTGACAGTGAGCGACCGAACAACAAGATCACTGTATAGTGAAGCCACAGATGTATACAGTGATCTTGTTGTTCGGGTGCCTACTGCCTCGGA
Ldhb.323	TGCTGTTGACAGTGAGCGATCCGAAAATTGTGGCCGATAATAGTGAAGCCACAGATGTATTATCGGCCACAATTTTCGGAGTGCCTACTGCCTCGGA
Ldhb.515	TGCTGTTGACAGTGAGCGCCCCAGTGGATATTCTGACTTATAGTGAAGCCACAGATGTATAAGTCAGAATATCCACTGGGTTGCCTACTGCCTCGGA
Ldlr.1133	TGCTGTTGACAGTGAGCGACAACGAGTGTTTGGACAACAATAGTGAAGCCACAGATGTATTGTTGTCCAAACACTCGTTGGTGCCTACTGCCTCGGA
Ldlr.1134	TGCTGTTGACAGTGAGCGAAACGAGTGTTTGGACAACAATTAGTGAAGCCACAGATGTAATTGTTGTCCAAACACTCGTTGTGCCTACTGCCTCGGA
Ldlr.1488	TGCTGTTGACAGTGAGCGAACGGAGGTGACCAACAATAGATAGTGAAGCCACAGATGTATCTATTGTTGGTCACCTCCGTGTGCCTACTGCCTCGGA
Ldlr.2043	TGCTGTTGACAGTGAGCGCTGGACAGATGTCATAAACGAATAGTGAAGCCACAGATGTATTCGTTTATGACATCTGTCCAATGCCTACTGCCTCGGA
Ldlr.2950	TGCTGTTGACAGTGAGCGACAGGTTCTGTTTTATATATTTTAGTGAAGCCACAGATGTAAAATATATAAAACAGAACCTGGTGCCTACTGCCTCGGA
Lipg.2225	TGCTGTTGACAGTGAGCGCCAGGAGCTGACTCATGCCATATAGTGAAGCCACAGATGTATATGGCATGAGTCAGCTCCTGATGCCTACTGCCTCGGA
Lipg.3147	TGCTGTTGACAGTGAGCGACCAGATGTTCCTGATGTGATATAGTGAAGCCACAGATGTATATCACATCAGGAACATCTGGGTGCCTACTGCCTCGGA
Lipg.3359	TGCTGTTGACAGTGAGCGACAGCTTTATAGCACTGTTTCATAGTGAAGCCACAGATGTATGAAACAGTGCTATAAAGCTGGTGCCTACTGCCTCGGA
Lipg.3710	TGCTGTTGACAGTGAGCGCAACCGATTTCAAGATTTACAATAGTGAAGCCACAGATGTATTGTAAATCTTGAAATCGGTTATGCCTACTGCCTCGGA
Lipg.3711	TGCTGTTGACAGTGAGCGCACCGATTTCAAGATTTACAAATAGTGAAGCCACAGATGTATTTGTAAATCTTGAAATCGGTTTGCCTACTGCCTCGGA
Lox.1046	TGCTGTTGACAGTGAGCGCCCAGAAGATGTCTATGTACAATAGTGAAGCCACAGATGTATTGTACATAGACATCTTCTGGATGCCTACTGCCTCGGA
Lox.1112	TGCTGTTGACAGTGAGCGCTAGGGCGGATGTCAGAGACTATAGTGAAGCCACAGATGTATAGTCTCTGACATCCGCCCTATTGCCTACTGCCTCGGA
Lox.1449	TGCTGTTGACAGTGAGCGATGGATTGATATTACAGATGTATAGTGAAGCCACAGATGTATACATCTGTAATATCAATCCACTGCCTACTGCCTCGGA
Lox.2623	TGCTGTTGACAGTGAGCGCAAGGAGAATGTTGAATTTATATAGTGAAGCCACAGATGTATATAAATTCAACATTCTCCTTATGCCTACTGCCTCGGA
Lox.2995	TGCTGTTGACAGTGAGCGACAGCGTTAAAATCTCAAGTAATAGTGAAGCCACAGATGTATTACTTGAGATTTTAACGCTGGTGCCTACTGCCTCGGA
Lpin1.2406	TGCTGTTGACAGTGAGCGCCCAGTGTTTGACAGACATCAATAGTGAAGCCACAGATGTATTGATGTCTGTCAAACACTGGATGCCTACTGCCTCGGA
Lpin1.3023	TGCTGTTGACAGTGAGCGACAGCAATTAGTTAATGTGCAATAGTGAAGCCACAGATGTATTGCACATTAACTAATTGCTGGTGCCTACTGCCTCGGA
Lpin1.4105	TGCTGTTGACAGTGAGCGCAAGATAGAAAGAAGAGTTAAATAGTGAAGCCACAGATGTATTTAACTCTTCTTTCTATCTTTTGCCTACTGCCTCGGA
Lpin1.4135	TGCTGTTGACAGTGAGCGCAAGCAGTAGAATGGACTGTTATAGTGAAGCCACAGATGTATAACAGTCCATTCTACTGCTTTTGCCTACTGCCTCGGA
Lpin1.4814	TGCTGTTGACAGTGAGCGACCGGTTCTCTCAAGTTGCTTATAGTGAAGCCACAGATGTATAAGCAACTTGAGAGAACCGGGTGCCTACTGCCTCGGA
Lpin2.1140	TGCTGTTGACAGTGAGCGACAGCTGCTAAAGACTCACCAATAGTGAAGCCACAGATGTATTGGTGAGTCTTTAGCAGCTGGTGCCTACTGCCTCGGA
Lpin2.194	TGCTGTTGACAGTGAGCGAAAGGAGAAAGTGATTGACATATAGTGAAGCCACAGATGTATATGTCAATCACTTTCTCCTTGTGCCTACTGCCTCGGA
Lpin2.2329	TGCTGTTGACAGTGAGCGCCAGGGAAGTGATAGAAAAGAATAGTGAAGCCACAGATGTATTCTTTTCTATCACTTCCCTGTTGCCTACTGCCTCGGA
Lpin2.2330	TGCTGTTGACAGTGAGCGAAGGGAAGTGATAGAAAAGAAATAGTGAAGCCACAGATGTATTTCTTTTCTATCACTTCCCTGTGCCTACTGCCTCGGA
Lpin2.4631	TGCTGTTGACAGTGAGCGATAGATGAGTACTATTACTGTATAGTGAAGCCACAGATGTATACAGTAATAGTACTCATCTACTGCCTACTGCCTCGGA
Lpl.1171	TGCTGTTGACAGTGAGCGAAAGCAGCAAGATGTACCTGAATAGTGAAGCCACAGATGTATTCAGGTACATCTTGCTGCTTCTGCCTACTGCCTCGGA
Lpl.1340	TGCTGTTGACAGTGAGCGACCCGAGGTTTCCACAAATAAATAGTGAAGCCACAGATGTATTTATTTGTGGAAACCTCGGGCTGCCTACTGCCTCGGA
Lpl.1756	TGCTGTTGACAGTGAGCGACAGCTCTATCTTGTTAGTTAATAGTGAAGCCACAGATGTATTAACTAACAAGATAGAGCTGGTGCCTACTGCCTCGGA
Lpl.2223	TGCTGTTGACAGTGAGCGCCCACAACAAAGTACAAGTCAATAGTGAAGCCACAGATGTATTGACTTGTACTTTGTTGTGGTTGCCTACTGCCTCGGA
Lpl.3206	TGCTGTTGACAGTGAGCGCAAAGTTGAAATTACTAGAAAATAGTGAAGCCACAGATGTATTTTCTAGTAATTTCAACTTTTTGCCTACTGCCTCGGA
Lrrc7.2983	TGCTGTTGACAGTGAGCGCCAGGTTGAAATAAACCTAAAATAGTGAAGCCACAGATGTATTTTAGGTTTATTTCAACCTGTTGCCTACTGCCTCGGA
Lrrc7.4381	TGCTGTTGACAGTGAGCGAAAGGTCTATCAGTTTGACCAATAGTGAAGCCACAGATGTATTGGTCAAACTGATAGACCTTCTGCCTACTGCCTCGGA
Lrrc7.5119	TGCTGTTGACAGTGAGCGCCAGCAGCTGCTTAGACATATATAGTGAAGCCACAGATGTATATATGTCTAAGCAGCTGCTGTTGCCTACTGCCTCGGA
Lrrc7.5122	TGCTGTTGACAGTGAGCGACAGCTGCTTAGACATATAGAATAGTGAAGCCACAGATGTATTCTATATGTCTAAGCAGCTGCTGCCTACTGCCTCGGA
Lrrc7.5589	TGCTGTTGACAGTGAGCGAACGGTGCTTAATTCAAACGAATAGTGAAGCCACAGATGTATTCGTTTGAATTAAGCACCGTCTGCCTACTGCCTCGGA
Lss.1009	TGCTGTTGACAGTGAGCGACAGCTGATGACTGTTTCACTATAGTGAAGCCACAGATGTATAGTGAAACAGTCATCAGCTGCTGCCTACTGCCTCGGA
Lss.1046	TGCTGTTGACAGTGAGCGACCCGATCTCAAAGACCATCAATAGTGAAGCCACAGATGTATTGATGGTCTTTGAGATCGGGCTGCCTACTGCCTCGGA
Lss.131	TGCTGTTGACAGTGAGCGATCGGCAGAGATGGACTTATTATAGTGAAGCCACAGATGTATAATAAGTCCATCTCTGCCGACTGCCTACTGCCTCGGA
Lss.1488	TGCTGTTGACAGTGAGCGATGCGATGCTGTGGATGTGTTATAGTGAAGCCACAGATGTATAACACATCCACAGCATCGCACTGCCTACTGCCTCGGA
Lss.2144	TGCTGTTGACAGTGAGCGCCAGCTACACAAGTTACAGAAATAGTGAAGCCACAGATGTATTTCTGTAACTTGTGTAGCTGATGCCTACTGCCTCGGA
Lta4h.1421	TGCTGTTGACAGTGAGCGAAAGGTGGATCTTCTCAATCAATAGTGAAGCCACAGATGTATTGATTGAGAAGATCCACCTTGTGCCTACTGCCTCGGA
Lta4h.1735	TGCTGTTGACAGTGAGCGCACGGCTCTGCATTCAATCGAATAGTGAAGCCACAGATGTATTCGATTGAATGCAGAGCCGTATGCCTACTGCCTCGGA
Lta4h.268	TGCTGTTGACAGTGAGCGACAGCCTGACTTTGGACACAAATAGTGAAGCCACAGATGTATTTGTGTCCAAAGTCAGGCTGCTGCCTACTGCCTCGGA
Lta4h.305	TGCTGTTGACAGTGAGCGCAAAGTGGTGATCAATGGACAATAGTGAAGCCACAGATGTATTGTCCATTGATCACCACTTTTTGCCTACTGCCTCGGA
Lta4h.673	TGCTGTTGACAGTGAGCGACAGGAAGATTTACAGATTCAATAGTGAAGCCACAGATGTATTGAATCTGTAAATCTTCCTGCTGCCTACTGCCTCGGA
Ly6a.182	TGCTGTTGACAGTGAGCGCACCCTGATGGAGTCTGTGTTATAGTGAAGCCACAGATGTATAACACAGACTCCATCAGGGTATGCCTACTGCCTCGGA
Ly6a.234	TGCTGTTGACAGTGAGCGCAACAAGGAAAGTAAAGAACAATAGTGAAGCCACAGATGTATTGTTCTTTACTTTCCTTGTTTTGCCTACTGCCTCGGA
Ly6a.337	TGCTGTTGACAGTGAGCGACAGGAAGACCTCTGCAATGTATAGTGAAGCCACAGATGTATACATTGCAGAGGTCTTCCTGGTGCCTACTGCCTCGGA
Ly6a.543	TGCTGTTGACAGTGAGCGAAAGGTGGGAGTAGTGTGTGAATAGTGAAGCCACAGATGTATTCACACACTACTCCCACCTTGTGCCTACTGCCTCGGA
Ly6a.601	TGCTGTTGACAGTGAGCGATAGGTGCTCTAATCCTCTCTATAGTGAAGCCACAGATGTATAGAGAGGATTAGAGCACCTACTGCCTACTGCCTCGGA
Mat1a.136	TGCTGTTGACAGTGAGCGAGAGGATAAGAAAAGAAAGAAATAGTGAAGCCACAGATGTATTTCTTTCTTTTCTTATCCTCCTGCCTACTGCCTCGGA
Mat1a.1947	TGCTGTTGACAGTGAGCGCAAGGTGTTGTCTTTATTATTATAGTGAAGCCACAGATGTATAATAATAAAGACAACACCTTATGCCTACTGCCTCGGA
Mat1a.2448	TGCTGTTGACAGTGAGCGATGGTTGTTATAGCACAGACAATAGTGAAGCCACAGATGTATTGTCTGTGCTATAACAACCAGTGCCTACTGCCTCGGA
Mat1a.2561	TGCTGTTGACAGTGAGCGCCAGCCTCCAAGCAATCGACAATAGTGAAGCCACAGATGTATTGTCGATTGCTTGGAGGCTGTTGCCTACTGCCTCGGA
Mat1a.3030	TGCTGTTGACAGTGAGCGATGCGAAGGTTGAGTTCCTGTATAGTGAAGCCACAGATGTATACAGGAACTCAACCTTCGCACTGCCTACTGCCTCGGA
Mat2a.1502	TGCTGTTGACAGTGAGCGATAGGTGTTTTGTTCACCATTATAGTGAAGCCACAGATGTATAATGGTGAACAAAACACCTAGTGCCTACTGCCTCGGA
Mat2a.211	TGCTGTTGACAGTGAGCGACCAGATAAGATTTGTGACCAATAGTGAAGCCACAGATGTATTGGTCACAAATCTTATCTGGGTGCCTACTGCCTCGGA
Mat2a.2248	TGCTGTTGACAGTGAGCGACAGGGTTTTAACTTTGTTTTATAGTGAAGCCACAGATGTATAAAACAAAGTTAAAACCCTGGTGCCTACTGCCTCGGA
Mat2a.2763	TGCTGTTGACAGTGAGCGACAACAGTTTAATGAAGATCTATAGTGAAGCCACAGATGTATAGATCTTCATTAAACTGTTGGTGCCTACTGCCTCGGA
Mat2a.726	TGCTGTTGACAGTGAGCGCCACGATTGTTATATCTGTTCATAGTGAAGCCACAGATGTATGAACAGATATAACAATCGTGTTGCCTACTGCCTCGGA
Mcee.358	TGCTGTTGACAGTGAGCGCCACAGGCTTTCTGCAGAAGAATAGTGAAGCCACAGATGTATTCTTCTGCAGAAAGCCTGTGATGCCTACTGCCTCGGA
Mcee.360	TGCTGTTGACAGTGAGCGCCAGGCTTTCTGCAGAAGAACATAGTGAAGCCACAGATGTATGTTCTTCTGCAGAAAGCCTGTTGCCTACTGCCTCGGA
Mcee.552	TGCTGTTGACAGTGAGCGATGGAGCAAGCATGATTTATAATAGTGAAGCCACAGATGTATTATAAATCATGCTTGCTCCAGTGCCTACTGCCTCGGA
Mcee.604	TGCTGTTGACAGTGAGCGCACCCTTATCAATATTATCAGATAGTGAAGCCACAGATGTATCTGATAATATTGATAAGGGTTTGCCTACTGCCTCGGA
Mcee.621	TGCTGTTGACAGTGAGCGCCAGATGTATTGTGCTACTACTTAGTGAAGCCACAGATGTAAGTAGTAGCACAATACATCTGATGCCTACTGCCTCGGA
Mctp2.1315	TGCTGTTGACAGTGAGCGCCAGAGATGTTTGTCCAGTTAATAGTGAAGCCACAGATGTATTAACTGGACAAACATCTCTGTTGCCTACTGCCTCGGA
Mctp2.2543	TGCTGTTGACAGTGAGCGCAAGGATTAAGAACGTGTTTAATAGTGAAGCCACAGATGTATTAAACACGTTCTTAATCCTTTTGCCTACTGCCTCGGA
Mctp2.3874	TGCTGTTGACAGTGAGCGACCCGATGTTCTGATCAGATATTAGTGAAGCCACAGATGTAATATCTGATCAGAACATCGGGCTGCCTACTGCCTCGGA
Mctp2.4179	TGCTGTTGACAGTGAGCGACAGGTTTGTGTATGTATTGTATAGTGAAGCCACAGATGTATACAATACATACACAAACCTGCTGCCTACTGCCTCGGA
Mctp2.5021	TGCTGTTGACAGTGAGCGCCAGAGAGTGACAAATAGTATATAGTGAAGCCACAGATGTATATACTATTTGTCACTCTCTGATGCCTACTGCCTCGGA
Mdh1.1067	TGCTGTTGACAGTGAGCGCCCCTGTCGTGATCAAGAATAATAGTGAAGCCACAGATGTATTATTCTTGATCACGACAGGGATGCCTACTGCCTCGGA
Mdh1.1377	TGCTGTTGACAGTGAGCGATGCAATCTAAATAAAAGTATATAGTGAAGCCACAGATGTATATACTTTTATTTAGATTGCAGTGCCTACTGCCTCGGA
Mdh1.1415	TGCTGTTGACAGTGAGCGCCAGACTCTGTTTCTACTTTATTAGTGAAGCCACAGATGTAATAAAGTAGAAACAGAGTCTGATGCCTACTGCCTCGGA
Mdh1.1532	TGCTGTTGACAGTGAGCGCAAGCATTAGTCTCTAACATAATAGTGAAGCCACAGATGTATTATGTTAGAGACTAATGCTTTTGCCTACTGCCTCGGA
Mdh1.1649	TGCTGTTGACAGTGAGCGCAAGAAGGTTGCAGATAATCTATAGTGAAGCCACAGATGTATAGATTATCTGCAACCTTCTTATGCCTACTGCCTCGGA
Mdh2.1075	TGCTGTTGACAGTGAGCGCAGGCGAGGACTTTGTCAAGAATAGTGAAGCCACAGATGTATTCTTGACAAAGTCCTCGCCTTTGCCTACTGCCTCGGA
Mdh2.1129	TGCTGTTGACAGTGAGCGACAGCAGCAGCATCCTAACTTATAGTGAAGCCACAGATGTATAAGTTAGGATGCTGCTGCTGCTGCCTACTGCCTCGGA
Mdh2.1244	TGCTGTTGACAGTGAGCGATCTGTTGATAATGACAGTAAATAGTGAAGCCACAGATGTATTTACTGTCATTATCAACAGACTGCCTACTGCCTCGGA
Mdh2.146	TGCTGTTGACAGTGAGCGCTCGGCCCAGAACAATGCTAAATAGTGAAGCCACAGATGTATTTAGCATTGTTCTGGGCCGAATGCCTACTGCCTCGGA
Mdh2.307	TGCTGTTGACAGTGAGCGACAGAGCAAATGTGAAAGGCTATAGTGAAGCCACAGATGTATAGCCTTTCACATTTGCTCTGGTGCCTACTGCCTCGGA
Me1.1020	TGCTGTTGACAGTGAGCGAAAGCCATTGTTCAAAAGATAATAGTGAAGCCACAGATGTATTATCTTTTGAACAATGGCTTCTGCCTACTGCCTCGGA
Me1.1651	TGCTGTTGACAGTGAGCGCCAGCTAGGATTTTTAACTTTATAGTGAAGCCACAGATGTATAAAGTTAAAAATCCTAGCTGTTGCCTACTGCCTCGGA
Me1.1813	TGCTGTTGACAGTGAGCGACAGACGGTTTTGTTTCACTTATAGTGAAGCCACAGATGTATAAGTGAAACAAAACCGTCTGGTGCCTACTGCCTCGGA
Me1.1943	TGCTGTTGACAGTGAGCGAAAGACCCACACTAGTAATAAATAGTGAAGCCACAGATGTATTTATTACTAGTGTGGGTCTTCTGCCTACTGCCTCGGA
Me1.2343	TGCTGTTGACAGTGAGCGATCGGGTGTTTTTGTTAGTGTATAGTGAAGCCACAGATGTATACACTAACAAAAACACCCGAGTGCCTACTGCCTCGGA
Me2.1658	TGCTGTTGACAGTGAGCGCCAGGAAGTTTCTGCTAACATATAGTGAAGCCACAGATGTATATGTTAGCAGAAACTTCCTGATGCCTACTGCCTCGGA
Me2.1929	TGCTGTTGACAGTGAGCGCTACGGTGTCATCTGTGGTTTATAGTGAAGCCACAGATGTATAAACCACAGATGACACCGTAATGCCTACTGCCTCGGA
Me2.2333	TGCTGTTGACAGTGAGCGCTCAGTGCTAACTAGCATTATATAGTGAAGCCACAGATGTATATAATGCTAGTTAGCACTGATTGCCTACTGCCTCGGA
Me2.2399	TGCTGTTGACAGTGAGCGCCACGTGCAACAGTGTACAAAATAGTGAAGCCACAGATGTATTTTGTACACTGTTGCACGTGATGCCTACTGCCTCGGA
Me2.516	TGCTGTTGACAGTGAGCGAACAGAGGTCATGTTAGATCAATAGTGAAGCCACAGATGTATTGATCTAACATGACCTCTGTCTGCCTACTGCCTCGGA
Me3.1716	TGCTGTTGACAGTGAGCGCTCCGAGATGTGTCTCTGAGAATAGTGAAGCCACAGATGTATTCTCAGAGACACATCTCGGATTGCCTACTGCCTCGGA
Me3.2654	TGCTGTTGACAGTGAGCGACCCGTTAGATTTAATGTCTAATAGTGAAGCCACAGATGTATTAGACATTAAATCTAACGGGGTGCCTACTGCCTCGGA
Me3.4117	TGCTGTTGACAGTGAGCGATACGAAGTTTAGAATTGTTATTAGTGAAGCCACAGATGTAATAACAATTCTAAACTTCGTACTGCCTACTGCCTCGGA
Me3.4118	TGCTGTTGACAGTGAGCGCACGAAGTTTAGAATTGTTATATAGTGAAGCCACAGATGTATATAACAATTCTAAACTTCGTATGCCTACTGCCTCGGA
Me3.439	TGCTGTTGACAGTGAGCGCCCGCAACGAGAAGCTCTTCTATAGTGAAGCCACAGATGTATAGAAGAGCTTCTCGTTGCGGTTGCCTACTGCCTCGGA
Mgst1.549	TGCTGTTGACAGTGAGCGCAAGGAGCAGACTGTACTTGTATAGTGAAGCCACAGATGTATACAAGTACAGTCTGCTCCTTATGCCTACTGCCTCGGA
Mgst1.555	TGCTGTTGACAGTGAGCGACAGACTGTACTTGTAAAGAGATAGTGAAGCCACAGATGTATCTCTTTACAAGTACAGTCTGCTGCCTACTGCCTCGGA
Mgst1.744	TGCTGTTGACAGTGAGCGCTGGGTTAGAAATTTAATATAATAGTGAAGCCACAGATGTATTATATTAAATTTCTAACCCAATGCCTACTGCCTCGGA
Mgst1.766	TGCTGTTGACAGTGAGCGCCAGCCTTAACTATGTTGTCTATAGTGAAGCCACAGATGTATAGACAACATAGTTAAGGCTGATGCCTACTGCCTCGGA
Mgst1.767	TGCTGTTGACAGTGAGCGAAGCCTTAACTATGTTGTCTAATAGTGAAGCCACAGATGTATTAGACAACATAGTTAAGGCTGTGCCTACTGCCTCGGA
Mmp7.125	TGCTGTTGACAGTGAGCGCCAGGCTCAGAATTATCTTAGATAGTGAAGCCACAGATGTATCTAAGATAATTCTGAGCCTGTTGCCTACTGCCTCGGA
Mmp7.153	TGCTGTTGACAGTGAGCGCACCCTCATGACTCTAAAACAATAGTGAAGCCACAGATGTATTGTTTTAGAGTCATGAGGGTATGCCTACTGCCTCGGA
Mmp7.352	TGCTGTTGACAGTGAGCGCCACCTACAGAATTGTATCCTATAGTGAAGCCACAGATGTATAGGATACAATTCTGTAGGTGATGCCTACTGCCTCGGA
Mmp7.708	TGCTGTTGACAGTGAGCGACCGGTACTGTGATGTACCCTATAGTGAAGCCACAGATGTATAGGGTACATCACAGTACCGGGTGCCTACTGCCTCGGA
Mmp7.736	TGCTGTTGACAGTGAGCGCAAGAGACTACTCAGAAGACTTTAGTGAAGCCACAGATGTAAAGTCTTCTGAGTAGTCTCTTTTGCCTACTGCCTCGGA
Ms4a8a.754	TGCTGTTGACAGTGAGCGATGGCCTGTTGTCACTACAACATAGTGAAGCCACAGATGTATGTTGTAGTGACAACAGGCCACTGCCTACTGCCTCGGA
Ms4a8a.776	TGCTGTTGACAGTGAGCGCTCCAGGTGTGGTCATTCCAAATAGTGAAGCCACAGATGTATTTGGAATGACCACACCTGGATTGCCTACTGCCTCGGA
Ms4a8a.856	TGCTGTTGACAGTGAGCGCCCGAAGTAGTTCAAGACTCCATAGTGAAGCCACAGATGTATGGAGTCTTGAACTACTTCGGATGCCTACTGCCTCGGA
Ms4a8a.87	TGCTGTTGACAGTGAGCGACAAGAGAGACTTACTTGGCAATAGTGAAGCCACAGATGTATTGCCAAGTAAGTCTCTCTTGCTGCCTACTGCCTCGGA
Ms4a8a.887	TGCTGTTGACAGTGAGCGCCCTGAAGATTCTAGAGACCAATAGTGAAGCCACAGATGTATTGGTCTCTAGAATCTTCAGGTTGCCTACTGCCTCGGA
Mt3.236	TGCTGTTGACAGTGAGCGACACCTGCTCGGACAAATGCAATAGTGAAGCCACAGATGTATTGCATTTGTCCGAGCAGGTGCTGCCTACTGCCTCGGA
Mt3.242	TGCTGTTGACAGTGAGCGACTCGGACAAATGCAAGTGCAATAGTGAAGCCACAGATGTATTGCACTTGCATTTGTCCGAGCTGCCTACTGCCTCGGA
Mt3.269	TGCTGTTGACAGTGAGCGACAAATGCACGAACTGCAAGAATAGTGAAGCCACAGATGTATTCTTGCAGTTCGTGCATTTGCTGCCTACTGCCTCGGA
Mt3.271	TGCTGTTGACAGTGAGCGCAATGCACGAACTGCAAGAAGATAGTGAAGCCACAGATGTATCTTCTTGCAGTTCGTGCATTTTGCCTACTGCCTCGGA
Mt3.413	TGCTGTTGACAGTGAGCGACTCCCACACAGCCTATGTAAATAGTGAAGCCACAGATGTATTTACATAGGCTGTGTGGGAGGTGCCTACTGCCTCGGA
Mthfd1.1798	TGCTGTTGACAGTGAGCGAACGCTGACAGATGACGAGATATAGTGAAGCCACAGATGTATATCTCGTCATCTGTCAGCGTGTGCCTACTGCCTCGGA
Mthfd1.1998	TGCTGTTGACAGTGAGCGCCACGAGCTCTCTGGAAGACATTAGTGAAGCCACAGATGTAATGTCTTCCAGAGAGCTCGTGATGCCTACTGCCTCGGA
Mthfd1.2298	TGCTGTTGACAGTGAGCGCAGGAATGGAAAAGTTCTTCAATAGTGAAGCCACAGATGTATTGAAGAACTTTTCCATTCCTATGCCTACTGCCTCGGA
Mthfd1.2542	TGCTGTTGACAGTGAGCGAAACGTGTTCAAGACAGATACATAGTGAAGCCACAGATGTATGTATCTGTCTTGAACACGTTCTGCCTACTGCCTCGGA
Mthfd1.2727	TGCTGTTGACAGTGAGCGCCAAGCTCTCAATTGAGGATAATAGTGAAGCCACAGATGTATTATCCTCAATTGAGAGCTTGATGCCTACTGCCTCGGA
Mthfd2.1963	TGCTGTTGACAGTGAGCGACAGGAGCTTGGGTTAATATAATAGTGAAGCCACAGATGTATTATATTAACCCAAGCTCCTGGTGCCTACTGCCTCGGA
Mthfd2.215	TGCTGTTGACAGTGAGCGACAGCAGATCAAGCAAGAAGTATAGTGAAGCCACAGATGTATACTTCTTGCTTGATCTGCTGGTGCCTACTGCCTCGGA
Mthfd2.320	TGCTGTTGACAGTGAGCGCCACTCCTATGTTCTCAACAAATAGTGAAGCCACAGATGTATTTGTTGAGAACATAGGAGTGATGCCTACTGCCTCGGA
Mthfd2.368	TGCTGTTGACAGTGAGCGAAACAGTGAGACAATTGTGAAATAGTGAAGCCACAGATGTATTTCACAATTGTCTCACTGTTGTGCCTACTGCCTCGGA
Mthfd2.530	TGCTGTTGACAGTGAGCGAAAGGATGTTGATGGCTTTCATTAGTGAAGCCACAGATGTAATGAAAGCCATCAACATCCTTGTGCCTACTGCCTCGGA
Muc1.1116	TGCTGTTGACAGTGAGCGAAGCTACCAGTCTAGTCTATAATAGTGAAGCCACAGATGTATTATAGACTAGACTGGTAGCTGTGCCTACTGCCTCGGA
Muc1.1386	TGCTGTTGACAGTGAGCGACAGCTCCAACTACTACCAAGATAGTGAAGCCACAGATGTATCTTGGTAGTAGTTGGAGCTGGTGCCTACTGCCTCGGA
Muc1.1596	TGCTGTTGACAGTGAGCGCTCTGACTATTTCAGAAGTCAATAGTGAAGCCACAGATGTATTGACTTCTGAAATAGTCAGATTGCCTACTGCCTCGGA
Muc1.22	TGCTGTTGACAGTGAGCGACAGCCTTGAGTTTGTTTTCTATAGTGAAGCCACAGATGTATAGAAAACAAACTCAAGGCTGGTGCCTACTGCCTCGGA
Muc1.952	TGCTGTTGACAGTGAGCGACACAGTGGTACCTCAACTACATAGTGAAGCCACAGATGTATGTAGTTGAGGTACCACTGTGGTGCCTACTGCCTCGGA
Muc4.11129	TGCTGTTGACAGTGAGCGAAAGGAGGATATTGCTTATATATAGTGAAGCCACAGATGTATATATAAGCAATATCCTCCTTCTGCCTACTGCCTCGGA
Muc4.1128	TGCTGTTGACAGTGAGCGACAGCAGCAAATCTCAAGTCAATAGTGAAGCCACAGATGTATTGACTTGAGATTTGCTGCTGGTGCCTACTGCCTCGGA
Muc4.2438	TGCTGTTGACAGTGAGCGATAGACACAAGACACACTACAATAGTGAAGCCACAGATGTATTGTAGTGTGTCTTGTGTCTACTGCCTACTGCCTCGGA
Muc4.5215	TGCTGTTGACAGTGAGCGCCAGACAGAGACTAGTTTCCAATAGTGAAGCCACAGATGTATTGGAAACTAGTCTCTGTCTGATGCCTACTGCCTCGGA
Muc4.5717	TGCTGTTGACAGTGAGCGCCAGGAGATACAAGACACACAATAGTGAAGCCACAGATGTATTGTGTGTCTTGTATCTCCTGATGCCTACTGCCTCGGA
Mut.133	TGCTGTTGACAGTGAGCGCCACCATGTTGAGAGCTAAGAATAGTGAAGCCACAGATGTATTCTTAGCTCTCAACATGGTGATGCCTACTGCCTCGGA
Mut.1460	TGCTGTTGACAGTGAGCGAAAGTTGATATATGAAGTTGAATAGTGAAGCCACAGATGTATTCAACTTCATATATCAACTTCTGCCTACTGCCTCGGA
Mut.1895	TGCTGTTGACAGTGAGCGACAGGAGTTTGGAGAAAGTAAATAGTGAAGCCACAGATGTATTTACTTTCTCCAAACTCCTGCTGCCTACTGCCTCGGA
Mut.2446	TGCTGTTGACAGTGAGCGAACCGAAGAAGGTAGTGGTAAATAGTGAAGCCACAGATGTATTTACCACTACCTTCTTCGGTCTGCCTACTGCCTCGGA
Mut.3157	TGCTGTTGACAGTGAGCGCCAGGTTCAAAACTCTGGAAAATAGTGAAGCCACAGATGTATTTTCCAGAGTTTTGAACCTGATGCCTACTGCCTCGGA
Mvd.1061	TGCTGTTGACAGTGAGCGACCAATGGAGACAAGTTCCTAATAGTGAAGCCACAGATGTATTAGGAACTTGTCTCCATTGGCTGCCTACTGCCTCGGA
Mvd.1198	TGCTGTTGACAGTGAGCGCCAAGTCCTAGACGACACTCATTAGTGAAGCCACAGATGTAATGAGTGTCGTCTAGGACTTGATGCCTACTGCCTCGGA
Mvd.1347	TGCTGTTGACAGTGAGCGCGGGCTGCTTGATGATCGATTATAGTGAAGCCACAGATGTATAATCGATCATCAAGCAGCCCTTGCCTACTGCCTCGGA
Mvd.1614	TGCTGTTGACAGTGAGCGCCAGGCCACAGTTTCTTTATAATAGTGAAGCCACAGATGTATTATAAAGAAACTGTGGCCTGATGCCTACTGCCTCGGA
Mvd.1615	TGCTGTTGACAGTGAGCGAAGGCCACAGTTTCTTTATAAATAGTGAAGCCACAGATGTATTTATAAAGAAACTGTGGCCTGTGCCTACTGCCTCGGA
Mvk.327	TGCTGTTGACAGTGAGCGCTGGAGCAACTGGAGAAGCTAATAGTGAAGCCACAGATGTATTAGCTTCTCCAGTTGCTCCAATGCCTACTGCCTCGGA
Mvk.605	TGCTGTTGACAGTGAGCGACCCGAGGAAGATCTGAAGTCATAGTGAAGCCACAGATGTATGACTTCAGATCTTCCTCGGGCTGCCTACTGCCTCGGA
Mvk.606	TGCTGTTGACAGTGAGCGACCGAGGAAGATCTGAAGTCAATAGTGAAGCCACAGATGTATTGACTTCAGATCTTCCTCGGGTGCCTACTGCCTCGGA
Mvk.726	TGCTGTTGACAGTGAGCGAAAGGGACGATGTCTTCCTTGATAGTGAAGCCACAGATGTATCAAGGAAGACATCGTCCCTTGTGCCTACTGCCTCGGA
Mvk.727	TGCTGTTGACAGTGAGCGCAGGGACGATGTCTTCCTTGAATAGTGAAGCCACAGATGTATTCAAGGAAGACATCGTCCCTTTGCCTACTGCCTCGGA
Nagk.1084	TGCTGTTGACAGTGAGCGCTCCCATGGACTACAGTATCAATAGTGAAGCCACAGATGTATTGATACTGTAGTCCATGGGAATGCCTACTGCCTCGGA
Nagk.1085	TGCTGTTGACAGTGAGCGCCCCATGGACTACAGTATCAATTAGTGAAGCCACAGATGTAATTGATACTGTAGTCCATGGGATGCCTACTGCCTCGGA
Nagk.1195	TGCTGTTGACAGTGAGCGCAACACATATGGAAGAAAATAATAGTGAAGCCACAGATGTATTATTTTCTTCCATATGTGTTTTGCCTACTGCCTCGGA
Nagk.483	TGCTGTTGACAGTGAGCGCCAGGCTCCAACTGTAGGCTTATAGTGAAGCCACAGATGTATAAGCCTACAGTTGGAGCCTGTTGCCTACTGCCTCGGA
Nagk.718	TGCTGTTGACAGTGAGCGCTAGGGACTTTGATAAATGCAATAGTGAAGCCACAGATGTATTGCATTTATCAAAGTCCCTATTGCCTACTGCCTCGGA
Naip1.1931	TGCTGTTGACAGTGAGCGCTACTGTCTATATATTAAAGAATAGTGAAGCCACAGATGTATTCTTTAATATATAGACAGTATTGCCTACTGCCTCGGA
Naip1.4406	TGCTGTTGACAGTGAGCGCCACCTGTACTTTCAACATTTATAGTGAAGCCACAGATGTATAAATGTTGAAAGTACAGGTGTTGCCTACTGCCTCGGA
Naip1.4461	TGCTGTTGACAGTGAGCGACAGATCCAGTTTCACAGCTAATAGTGAAGCCACAGATGTATTAGCTGTGAAACTGGATCTGGTGCCTACTGCCTCGGA
Naip1.4899	TGCTGTTGACAGTGAGCGCCACTGTGTTACTCATAATCTATAGTGAAGCCACAGATGTATAGATTATGAGTAACACAGTGATGCCTACTGCCTCGGA
Naip1.5086	TGCTGTTGACAGTGAGCGAGAGAAGTAGATTGTCAGTAAATAGTGAAGCCACAGATGTATTTACTGACAATCTACTTCTCCTGCCTACTGCCTCGGA
Nampt.1219	TGCTGTTGACAGTGAGCGCTAGGCAAGAAGTTTCCTGTTATAGTGAAGCCACAGATGTATAACAGGAAACTTCTTGCCTAATGCCTACTGCCTCGGA
Nampt.2122	TGCTGTTGACAGTGAGCGCAACGAGATTGTGTAAGATATATAGTGAAGCCACAGATGTATATATCTTACACAATCTCGTTTTGCCTACTGCCTCGGA
Nampt.2277	TGCTGTTGACAGTGAGCGACAAGTTGTTTGTGGTGTTGTATAGTGAAGCCACAGATGTATACAACACCACAAACAACTTGGTGCCTACTGCCTCGGA
Nampt.288	TGCTGTTGACAGTGAGCGATACAAGGTTACTCACTATAAATAGTGAAGCCACAGATGTATTTATAGTGAGTAACCTTGTACTGCCTACTGCCTCGGA
Nampt.3767	TGCTGTTGACAGTGAGCGCCAGGAGGTTTGTTAAGTTCAATAGTGAAGCCACAGATGTATTGAACTTAACAAACCTCCTGTTGCCTACTGCCTCGGA
Naprt1.421	TGCTGTTGACAGTGAGCGACAGGACTGTATGCGCTTTCTTTAGTGAAGCCACAGATGTAAAGAAAGCGCATACAGTCCTGCTGCCTACTGCCTCGGA
Naprt1.720	TGCTGTTGACAGTGAGCGAGCCGGATAAGAAACTACTAGATAGTGAAGCCACAGATGTATCTAGTAGTTTCTTATCCGGCCTGCCTACTGCCTCGGA
Naprt1.722	TGCTGTTGACAGTGAGCGACGGATAAGAAACTACTAGAGATAGTGAAGCCACAGATGTATCTCTAGTAGTTTCTTATCCGGTGCCTACTGCCTCGGA
Naprt1.780	TGCTGTTGACAGTGAGCGCCACGGCCTCAATTTACAGCTATAGTGAAGCCACAGATGTATAGCTGTAAATTGAGGCCGTGATGCCTACTGCCTCGGA
Naprt1.97	TGCTGTTGACAGTGAGCGACCTGCAACTACTAGCAGATTATAGTGAAGCCACAGATGTATAATCTGCTAGTAGTTGCAGGGTGCCTACTGCCTCGGA
Ncf1.1328	TGCTGTTGACAGTGAGCGCTGGACTGAGACTCTACAGCAATAGTGAAGCCACAGATGTATTGCTGTAGAGTCTCAGTCCATTGCCTACTGCCTCGGA
Ncf1.1501	TGCTGTTGACAGTGAGCGACCCTAGGAAAGTGTTTCTCAATAGTGAAGCCACAGATGTATTGAGAAACACTTTCCTAGGGCTGCCTACTGCCTCGGA
Ncf1.1640	TGCTGTTGACAGTGAGCGATAGCGAGATGACAGTTATGAATAGTGAAGCCACAGATGTATTCATAACTGTCATCTCGCTACTGCCTACTGCCTCGGA
Ncf1.1777	TGCTGTTGACAGTGAGCGACCGGTTGGTAGAGCTTGACTATAGTGAAGCCACAGATGTATAGTCAAGCTCTACCAACCGGGTGCCTACTGCCTCGGA
Ncf1.1785	TGCTGTTGACAGTGAGCGATAGAGCTTGACTAGCATGCAATAGTGAAGCCACAGATGTATTGCATGCTAGTCAAGCTCTACTGCCTACTGCCTCGGA
Ndufa5.200	TGCTGTTGACAGTGAGCGCCCACACGAGAGGCTCACAATATAGTGAAGCCACAGATGTATATTGTGAGCCTCTCGTGTGGATGCCTACTGCCTCGGA
Ndufa5.205	TGCTGTTGACAGTGAGCGCCGAGAGGCTCACAATATTGTATAGTGAAGCCACAGATGTATACAATATTGTGAGCCTCTCGTTGCCTACTGCCTCGGA
Ndufa5.319	TGCTGTTGACAGTGAGCGCCAAGGCGGAGCCAGATGTTAATAGTGAAGCCACAGATGTATTAACATCTGGCTCCGCCTTGATGCCTACTGCCTCGGA
Ndufa5.320	TGCTGTTGACAGTGAGCGAAAGGCGGAGCCAGATGTTAAATAGTGAAGCCACAGATGTATTTAACATCTGGCTCCGCCTTGTGCCTACTGCCTCGGA
Ndufa5.503	TGCTGTTGACAGTGAGCGCCAGATGGTGGATGGGAATTAATAGTGAAGCCACAGATGTATTAATTCCCATCCACCATCTGATGCCTACTGCCTCGGA
Ndufa8.153	TGCTGTTGACAGTGAGCGATCAGTGCGATAAAACCAATAATAGTGAAGCCACAGATGTATTATTGGTTTTATCGCACTGAGTGCCTACTGCCTCGGA
Ndufa8.421	TGCTGTTGACAGTGAGCGACAGTTGTCTAAGGTCACCAAATAGTGAAGCCACAGATGTATTTGGTGACCTTAGACAACTGCTGCCTACTGCCTCGGA
Ndufa8.464	TGCTGTTGACAGTGAGCGACAGAGAATCCTTATCACTCAATAGTGAAGCCACAGATGTATTGAGTGATAAGGATTCTCTGGTGCCTACTGCCTCGGA
Ndufa8.612	TGCTGTTGACAGTGAGCGACCCAGACAACAGACGACGAAATAGTGAAGCCACAGATGTATTTCGTCGTCTGTTGTCTGGGCTGCCTACTGCCTCGGA
Ndufa8.613	TGCTGTTGACAGTGAGCGACCAGACAACAGACGACGAAAATAGTGAAGCCACAGATGTATTTTCGTCGTCTGTTGTCTGGGTGCCTACTGCCTCGGA
Ndufa9.1146	TGCTGTTGACAGTGAGCGATGCCAAGACAGTCAACTATTATAGTGAAGCCACAGATGTATAATAGTTGACTGTCTTGGCAGTGCCTACTGCCTCGGA
Ndufa9.136	TGCTGTTGACAGTGAGCGACAGCTTCACCATGCTGTCATATAGTGAAGCCACAGATGTATATGACAGCATGGTGAAGCTGGTGCCTACTGCCTCGGA
Ndufa9.362	TGCTGTTGACAGTGAGCGACACGAGACAAAGATTCTATCATAGTGAAGCCACAGATGTATGATAGAATCTTTGTCTCGTGCTGCCTACTGCCTCGGA
Ndufa9.598	TGCTGTTGACAGTGAGCGAAAGGAAGTGAGAAGTGTGTTTTAGTGAAGCCACAGATGTAAAACACACTTCTCACTTCCTTCTGCCTACTGCCTCGGA
Ndufa9.657	TGCTGTTGACAGTGAGCGAAAGGGAGGACAGGTTCCTTAATAGTGAAGCCACAGATGTATTAAGGAACCTGTCCTCCCTTCTGCCTACTGCCTCGGA
Ndufaf2.272	TGCTGTTGACAGTGAGCGAAAGCATGGATTAGAAGAACAATAGTGAAGCCACAGATGTATTGTTCTTCTAATCCATGCTTCTGCCTACTGCCTCGGA
Ndufaf2.333	TGCTGTTGACAGTGAGCGCAAAGTACAGAGAAGAAATTAATAGTGAAGCCACAGATGTATTAATTTCTTCTCTGTACTTTTTGCCTACTGCCTCGGA
Ndufaf2.339	TGCTGTTGACAGTGAGCGCCAGAGAAGAAATTAAAATAAATAGTGAAGCCACAGATGTATTTATTTTAATTTCTTCTCTGTTGCCTACTGCCTCGGA
Ndufaf2.422	TGCTGTTGACAGTGAGCGCCACCTACTGCAACTCAAGTTATAGTGAAGCCACAGATGTATAACTTGAGTTGCAGTAGGTGATGCCTACTGCCTCGGA
Ndufaf2.535	TGCTGTTGACAGTGAGCGACCAGAAGATGGCAAAAGACAATAGTGAAGCCACAGATGTATTGTCTTTTGCCATCTTCTGGCTGCCTACTGCCTCGGA
Ndufs1.1435	TGCTGTTGACAGTGAGCGCGAAGCAGATGTTGTTCTTCTATAGTGAAGCCACAGATGTATAGAAGAACAACATCTGCTTCTTGCCTACTGCCTCGGA
Ndufs1.1483	TGCTGTTGACAGTGAGCGCCCGCTGTTTAATGCTAGAATTTAGTGAAGCCACAGATGTAAATTCTAGCATTAAACAGCGGTTGCCTACTGCCTCGGA
Ndufs1.1932	TGCTGTTGACAGTGAGCGAAAAGGATTGTTTCATTGTTTATAGTGAAGCCACAGATGTATAAACAATGAAACAATCCTTTGTGCCTACTGCCTCGGA
Ndufs1.1933	TGCTGTTGACAGTGAGCGCAAGGATTGTTTCATTGTTTATTAGTGAAGCCACAGATGTAATAAACAATGAAACAATCCTTTTGCCTACTGCCTCGGA
Ndufs1.2096	TGCTGTTGACAGTGAGCGACACGAGAAGACTGGAAAATCATAGTGAAGCCACAGATGTATGATTTTCCAGTCTTCTCGTGCTGCCTACTGCCTCGGA
Ndufs2.1324	TGCTGTTGACAGTGAGCGATGGTTTGGACAAGATGTCTAATAGTGAAGCCACAGATGTATTAGACATCTTGTCCAAACCAGTGCCTACTGCCTCGGA
Ndufs2.1385	TGCTGTTGACAGTGAGCGACAGGATATTGTGTTCGGAGAATAGTGAAGCCACAGATGTATTCTCCGAACACAATATCCTGGTGCCTACTGCCTCGGA
Ndufs2.1570	TGCTGTTGACAGTGAGCGCAGGAGACATTATATTAAATTATAGTGAAGCCACAGATGTATAATTTAATATAATGTCTCCTTTGCCTACTGCCTCGGA
Ndufs2.382	TGCTGTTGACAGTGAGCGACACGGAGAAGCTCATTGAGTATAGTGAAGCCACAGATGTATACTCAATGAGCTTCTCCGTGCTGCCTACTGCCTCGGA
Ndufs2.643	TGCTGTTGACAGTGAGCGCAAGAGAGAAGATGTTCGAGTTTAGTGAAGCCACAGATGTAAACTCGAACATCTTCTCTCTTTTGCCTACTGCCTCGGA
Ndufs3.373	TGCTGTTGACAGTGAGCGAAGGGATCACACCAATGCACAATAGTGAAGCCACAGATGTATTGTGCATTGGTGTGATCCCTGTGCCTACTGCCTCGGA
Ndufs3.378	TGCTGTTGACAGTGAGCGCTCACACCAATGCACAATTCAATAGTGAAGCCACAGATGTATTGAATTGTGCATTGGTGTGATTGCCTACTGCCTCGGA
Ndufs3.379	TGCTGTTGACAGTGAGCGCCACACCAATGCACAATTCAAATAGTGAAGCCACAGATGTATTTGAATTGTGCATTGGTGTGATGCCTACTGCCTCGGA
Ndufs3.444	TGCTGTTGACAGTGAGCGCCCGTTTTGAGATTGTCTACAATAGTGAAGCCACAGATGTATTGTAGACAATCTCAAAACGGTTGCCTACTGCCTCGGA
Ndufs3.624	TGCTGTTGACAGTGAGCGCAAGAAGGATCCTGACAGATTATAGTGAAGCCACAGATGTATAATCTGTCAGGATCCTTCTTATGCCTACTGCCTCGGA
Ndufv1.1178	TGCTGTTGACAGTGAGCGCTCGCTCGACAGACATTGTGAATAGTGAAGCCACAGATGTATTCACAATGTCTGTCGAGCGATTGCCTACTGCCTCGGA
Ndufv1.1208	TGCTGTTGACAGTGAGCGATCGTCTCATTGAGTTCTACAATAGTGAAGCCACAGATGTATTGTAGAACTCAATGAGACGAGTGCCTACTGCCTCGGA
Ndufv1.1341	TGCTGTTGACAGTGAGCGATGGGAGATCAGCAAGCAGATATAGTGAAGCCACAGATGTATATCTGCTTGCTGATCTCCCACTGCCTACTGCCTCGGA
Ndufv1.1411	TGCTGTTGACAGTGAGCGAAGGGTCTGATCCGACATTTCATAGTGAAGCCACAGATGTATGAAATGTCGGATCAGACCCTGTGCCTACTGCCTCGGA
Ndufv1.221	TGCTGTTGACAGTGAGCGCCCGGATCTTTACCAACCTGTATAGTGAAGCCACAGATGTATACAGGTTGGTAAAGATCCGGTTGCCTACTGCCTCGGA
Ndufv2.1145	TGCTGTTGACAGTGAGCGCGAGCATATAGTTGTTACTGAATAGTGAAGCCACAGATGTATTCAGTAACAACTATATGCTCTTGCCTACTGCCTCGGA
Ndufv2.570	TGCTGTTGACAGTGAGCGCTGCACCGATGGTTCAAATAAATAGTGAAGCCACAGATGTATTTATTTGAACCATCGGTGCATTGCCTACTGCCTCGGA
Ndufv2.573	TGCTGTTGACAGTGAGCGAACCGATGGTTCAAATAAATGATAGTGAAGCCACAGATGTATCATTTATTTGAACCATCGGTGTGCCTACTGCCTCGGA
Ndufv2.891	TGCTGTTGACAGTGAGCGACAGCTGCTAAATATTATGTCATAGTGAAGCCACAGATGTATGACATAATATTTAGCAGCTGCTGCCTACTGCCTCGGA
Ndufv2.918	TGCTGTTGACAGTGAGCGCCAGGACCACTATCTCGGTCTATAGTGAAGCCACAGATGTATAGACCGAGATAGTGGTCCTGTTGCCTACTGCCTCGGA
Ndufv3.179	TGCTGTTGACAGTGAGCGACCGGGAGAACTGGTTTCTGTATAGTGAAGCCACAGATGTATACAGAAACCAGTTCTCCCGGGTGCCTACTGCCTCGGA
Ndufv3.213	TGCTGTTGACAGTGAGCGCCAGAGTCAGAGAAGAGTGCAATAGTGAAGCCACAGATGTATTGCACTCTTCTCTGACTCTGTTGCCTACTGCCTCGGA
Ndufv3.253	TGCTGTTGACAGTGAGCGACAAGACACAAAGTGTGCTCAATAGTGAAGCCACAGATGTATTGAGCACACTTTGTGTCTTGGTGCCTACTGCCTCGGA
Ndufv3.254	TGCTGTTGACAGTGAGCGAAAGACACAAAGTGTGCTCAAATAGTGAAGCCACAGATGTATTTGAGCACACTTTGTGTCTTGTGCCTACTGCCTCGGA
Ndufv3.317	TGCTGTTGACAGTGAGCGACAGCACCATGACTACAACACATAGTGAAGCCACAGATGTATGTGTTGTAGTCATGGTGCTGCTGCCTACTGCCTCGGA
Nepn.1465	TGCTGTTGACAGTGAGCGCCAGCAGAGTGAGAAAAGCAAATAGTGAAGCCACAGATGTATTTGCTTTTCTCACTCTGCTGTTGCCTACTGCCTCGGA
Nepn.1543	TGCTGTTGACAGTGAGCGCGACGACGATGACGATTATGAATAGTGAAGCCACAGATGTATTCATAATCGTCATCGTCGTCATGCCTACTGCCTCGGA
Nepn.1544	TGCTGTTGACAGTGAGCGAACGACGATGACGATTATGAAATAGTGAAGCCACAGATGTATTTCATAATCGTCATCGTCGTCTGCCTACTGCCTCGGA
Nepn.1627	TGCTGTTGACAGTGAGCGACACAAGTGTGCTATCATTTAATAGTGAAGCCACAGATGTATTAAATGATAGCACACTTGTGCTGCCTACTGCCTCGGA
Nepn.1790	TGCTGTTGACAGTGAGCGCTAGGCAAATAACAATGTCAAATAGTGAAGCCACAGATGTATTTGACATTGTTATTTGCCTAATGCCTACTGCCTCGGA
Nfe2l1.1244	TGCTGTTGACAGTGAGCGCCACCAATGACAAGATCATCAATAGTGAAGCCACAGATGTATTGATGATCTTGTCATTGGTGATGCCTACTGCCTCGGA
Nfe2l1.1391	TGCTGTTGACAGTGAGCGACAAGTTGGACACCATCCTAAATAGTGAAGCCACAGATGTATTTAGGATGGTGTCCAACTTGCTGCCTACTGCCTCGGA
Nfe2l1.1500	TGCTGTTGACAGTGAGCGAAAGCAGAAGGTCCAAAGCTTATAGTGAAGCCACAGATGTATAAGCTTTGGACCTTCTGCTTCTGCCTACTGCCTCGGA
Nfe2l1.2117	TGCTGTTGACAGTGAGCGCACGGTGGTCTAGGGAGAGTTATAGTGAAGCCACAGATGTATAACTCTCCCTAGACCACCGTTTGCCTACTGCCTCGGA
Nfe2l1.2775	TGCTGTTGACAGTGAGCGATAGGATGCTTGTGTTGAGTAATAGTGAAGCCACAGATGTATTACTCAACACAAGCATCCTAGTGCCTACTGCCTCGGA
Nfe2l2.1469	TGCTGTTGACAGTGAGCGCCCCAATGTGAAAATACAACAATAGTGAAGCCACAGATGTATTGTTGTATTTTCACATTGGGATGCCTACTGCCTCGGA
Nfe2l2.1846	TGCTGTTGACAGTGAGCGCAACGACAGAAACCTCCATCTATAGTGAAGCCACAGATGTATAGATGGAGGTTTCTGTCGTTTTGCCTACTGCCTCGGA
Nfe2l2.1998	TGCTGTTGACAGTGAGCGCAAGCAAGAAGCCAGATACAAATAGTGAAGCCACAGATGTATTTGTATCTGGCTTCTTGCTTTTGCCTACTGCCTCGGA
Nfe2l2.2152	TGCTGTTGACAGTGAGCGCTAGCAATAATATGAAACTTTATAGTGAAGCCACAGATGTATAAAGTTTCATATTATTGCTATTGCCTACTGCCTCGGA
Nfe2l2.2334	TGCTGTTGACAGTGAGCGCAAGCAAACTATTGAAAACTAATAGTGAAGCCACAGATGTATTAGTTTTCAATAGTTTGCTTTTGCCTACTGCCTCGGA
Nfkb2.115	TGCTGTTGACAGTGAGCGACCCGAATATGATGATTTTGAATAGTGAAGCCACAGATGTATTCAAAATCATCATATTCGGGGTGCCTACTGCCTCGGA
Nfkb2.2824	TGCTGTTGACAGTGAGCGCCCCTGTCTAATCGAAATCTTATAGTGAAGCCACAGATGTATAAGATTTCGATTAGACAGGGATGCCTACTGCCTCGGA
Nfkb2.309	TGCTGTTGACAGTGAGCGCTCCTACTGTCAAGATCTGTAATAGTGAAGCCACAGATGTATTACAGATCTTGACAGTAGGATTGCCTACTGCCTCGGA
Nfkb2.454	TGCTGTTGACAGTGAGCGCCCCAAGGACATGACTGCTCAATAGTGAAGCCACAGATGTATTGAGCAGTCATGTCCTTGGGTTGCCTACTGCCTCGGA
Nfkb2.72	TGCTGTTGACAGTGAGCGACAGAGATATGGACAATTGCTATAGTGAAGCCACAGATGTATAGCAATTGTCCATATCTCTGGTGCCTACTGCCTCGGA
Nkx6-3.1203	TGCTGTTGACAGTGAGCGCAAGACGAAGGAAGAAGAAAGATAGTGAAGCCACAGATGTATCTTTCTTCTTCCTTCGTCTTTTGCCTACTGCCTCGGA
Nkx6-3.1206	TGCTGTTGACAGTGAGCGAACGAAGGAAGAAGAAAGAAGATAGTGAAGCCACAGATGTATCTTCTTTCTTCTTCCTTCGTCTGCCTACTGCCTCGGA
Nkx6-3.1209	TGCTGTTGACAGTGAGCGAAAGGAAGAAGAAAGAAGAAGATAGTGAAGCCACAGATGTATCTTCTTCTTTCTTCTTCCTTCTGCCTACTGCCTCGGA
Nkx6-3.1507	TGCTGTTGACAGTGAGCGAAAGTCCAGATGTGCTTTCTAATAGTGAAGCCACAGATGTATTAGAAAGCACATCTGGACTTCTGCCTACTGCCTCGGA
Nkx6-3.1876	TGCTGTTGACAGTGAGCGAACCGAGGCTTTTAAAACAAAATAGTGAAGCCACAGATGTATTTTGTTTTAAAAGCCTCGGTGTGCCTACTGCCTCGGA
Nlrc4.2183	TGCTGTTGACAGTGAGCGAAAGCAGGAATTCAAGACTCTATAGTGAAGCCACAGATGTATAGAGTCTTGAATTCCTGCTTCTGCCTACTGCCTCGGA
Nlrc4.2978	TGCTGTTGACAGTGAGCGCGACGAAGAGATTAAAAGTTTATAGTGAAGCCACAGATGTATAAACTTTTAATCTCTTCGTCTTGCCTACTGCCTCGGA
Nlrc4.308	TGCTGTTGACAGTGAGCGAAACGTTCTCAACAATCAAGAATAGTGAAGCCACAGATGTATTCTTGATTGTTGAGAACGTTCTGCCTACTGCCTCGGA
Nlrc4.3170	TGCTGTTGACAGTGAGCGAAGGAAACTTAGTCAAGTGTTATAGTGAAGCCACAGATGTATAACACTTGACTAAGTTTCCTCTGCCTACTGCCTCGGA
Nlrc4.3574	TGCTGTTGACAGTGAGCGAAAGGAAGTCAAAGAAGGAAAATAGTGAAGCCACAGATGTATTTTCCTTCTTTGACTTCCTTCTGCCTACTGCCTCGGA
Nos1.2616	TGCTGTTGACAGTGAGCGCGAGCTACAAGGTCCGATTCAATAGTGAAGCCACAGATGTATTGAATCGGACCTTGTAGCTCTTGCCTACTGCCTCGGA
Nos1.3630	TGCTGTTGACAGTGAGCGCCAGCTCCTCTCCAGACATGTATAGTGAAGCCACAGATGTATACATGTCTGGAGAGGAGCTGATGCCTACTGCCTCGGA
Nos1.3883	TGCTGTTGACAGTGAGCGCCAGCGACAATTTGACATCCAATAGTGAAGCCACAGATGTATTGGATGTCAAATTGTCGCTGTTGCCTACTGCCTCGGA
Nos1.3941	TGCTGTTGACAGTGAGCGCTCGGGTGTCGACAATCCAAGATAGTGAAGCCACAGATGTATCTTGGATTGTCGACACCCGAATGCCTACTGCCTCGGA
Nos1.3958	TGCTGTTGACAGTGAGCGAAAGATAGATCATATCTACAGATAGTGAAGCCACAGATGTATCTGTAGATATGATCTATCTTGTGCCTACTGCCTCGGA
Nos2.14	TGCTGTTGACAGTGAGCGCCACAGTGTCACTGGTTTGAAATAGTGAAGCCACAGATGTATTTCAAACCAGTGACACTGTGTTGCCTACTGCCTCGGA
Nos2.148	TGCTGTTGACAGTGAGCGAAACGTTGGATTTGGAGCAGAATAGTGAAGCCACAGATGTATTCTGCTCCAAATCCAACGTTCTGCCTACTGCCTCGGA
Nos2.2532	TGCTGTTGACAGTGAGCGAAGCGAGTTGTGGATTGTCCTATAGTGAAGCCACAGATGTATAGGACAATCCACAACTCGCTCTGCCTACTGCCTCGGA
Nos2.2596	TGCTGTTGACAGTGAGCGACAGCTACTGGGTCAAAGACAATAGTGAAGCCACAGATGTATTGTCTTTGACCCAGTAGCTGCTGCCTACTGCCTCGGA
Nos2.3955	TGCTGTTGACAGTGAGCGCTAGCTGCACTATGTACAGATATAGTGAAGCCACAGATGTATATCTGTACATAGTGCAGCTAATGCCTACTGCCTCGGA
Nos3.1487	TGCTGTTGACAGTGAGCGCCACCAGGAAGAAGACCTTTAATAGTGAAGCCACAGATGTATTAAAGGTCTTCTTCCTGGTGATGCCTACTGCCTCGGA
Nos3.1838	TGCTGTTGACAGTGAGCGCGAGCTACAAAATCCGATTCAATAGTGAAGCCACAGATGTATTGAATCGGATTTTGTAGCTCTTGCCTACTGCCTCGGA
Nos3.2708	TGCTGTTGACAGTGAGCGACCGGCGCTACGAAGAATGGAATAGTGAAGCCACAGATGTATTCCATTCTTCGTAGCGCCGGGTGCCTACTGCCTCGGA
Nos3.3905	TGCTGTTGACAGTGAGCGCTACGTTTAAAGTCTAAGTCATTAGTGAAGCCACAGATGTAATGACTTAGACTTTAAACGTAATGCCTACTGCCTCGGA
Nos3.398	TGCTGTTGACAGTGAGCGACCGGGACTTCATCAATCAGTATAGTGAAGCCACAGATGTATACTGATTGATGAAGTCCCGGGTGCCTACTGCCTCGGA
Nox4.1554	TGCTGTTGACAGTGAGCGCCAGATGGGATTCAGAAGATAATAGTGAAGCCACAGATGTATTATCTTCTGAATCCCATCTGTTGCCTACTGCCTCGGA
Nox4.2147	TGCTGTTGACAGTGAGCGCCACATTCAAGATTGAACAAAATAGTGAAGCCACAGATGTATTTTGTTCAATCTTGAATGTGTTGCCTACTGCCTCGGA
Nox4.2745	TGCTGTTGACAGTGAGCGCCACGGTGAGTTACTAGATTTATAGTGAAGCCACAGATGTATAAATCTAGTAACTCACCGTGATGCCTACTGCCTCGGA
Nox4.2746	TGCTGTTGACAGTGAGCGAACGGTGAGTTACTAGATTTAATAGTGAAGCCACAGATGTATTAAATCTAGTAACTCACCGTGTGCCTACTGCCTCGGA
Nox4.331	TGCTGTTGACAGTGAGCGAAACAAGAAGATTGTTGGATAATAGTGAAGCCACAGATGTATTATCCAACAATCTTCTTGTTCTGCCTACTGCCTCGGA
Noxa1.1177	TGCTGTTGACAGTGAGCGATCCAGTTTTCAGACACTACTATAGTGAAGCCACAGATGTATAGTAGTGTCTGAAAACTGGACTGCCTACTGCCTCGGA
Noxa1.1380	TGCTGTTGACAGTGAGCGCCCAAGTAGTAGCTCAGTACAATAGTGAAGCCACAGATGTATTGTACTGAGCTACTACTTGGTTGCCTACTGCCTCGGA
Noxa1.1447	TGCTGTTGACAGTGAGCGAACGGTGGATGTCCTGTGTGAATAGTGAAGCCACAGATGTATTCACACAGGACATCCACCGTGTGCCTACTGCCTCGGA
Noxa1.1586	TGCTGTTGACAGTGAGCGAGAGACCAGAACTAGCAATAAATAGTGAAGCCACAGATGTATTTATTGCTAGTTCTGGTCTCCTGCCTACTGCCTCGGA
Noxa1.1621	TGCTGTTGACAGTGAGCGACAGCTTTAATTAAACAAGCAATAGTGAAGCCACAGATGTATTGCTTGTTTAATTAAAGCTGGTGCCTACTGCCTCGGA
Nqo1.1243	TGCTGTTGACAGTGAGCGATCCATCAAGATTCGTTGTCTATAGTGAAGCCACAGATGTATAGACAACGAATCTTGATGGAGTGCCTACTGCCTCGGA
Nqo1.1249	TGCTGTTGACAGTGAGCGAAAGATTCGTTGTCTATAATTATAGTGAAGCCACAGATGTATAATTATAGACAACGAATCTTGTGCCTACTGCCTCGGA
Nqo1.1291	TGCTGTTGACAGTGAGCGAAAGGGAATTGCTCAAAGTAAATAGTGAAGCCACAGATGTATTTACTTTGAGCAATTCCCTTCTGCCTACTGCCTCGGA
Nqo1.1336	TGCTGTTGACAGTGAGCGCTAGCAGTTAGCAGTTAGCTAATAGTGAAGCCACAGATGTATTAGCTAACTGCTAACTGCTAATGCCTACTGCCTCGGA
Nqo1.936	TGCTGTTGACAGTGAGCGAAACCAGATCAAAGCTAGAAAATAGTGAAGCCACAGATGTATTTTCTAGCTTTGATCTGGTTGTGCCTACTGCCTCGGA
Nrf1.1058	TGCTGTTGACAGTGAGCGCCACAGTATAGCTCATCTCGTATAGTGAAGCCACAGATGTATACGAGATGAGCTATACTGTGTTGCCTACTGCCTCGGA
Nrf1.182	TGCTGTTGACAGTGAGCGACACGGAGTGACCCAAACTGAATAGTGAAGCCACAGATGTATTCAGTTTGGGTCACTCCGTGCTGCCTACTGCCTCGGA
Nrf1.266	TGCTGTTGACAGTGAGCGATACACTGAGCACAGTATGCTATAGTGAAGCCACAGATGTATAGCATACTGTGCTCAGTGTACTGCCTACTGCCTCGGA
Nrf1.314	TGCTGTTGACAGTGAGCGACCCGAGGACACTTCTTATGATTAGTGAAGCCACAGATGTAATCATAAGAAGTGTCCTCGGGGTGCCTACTGCCTCGGA
Nrf1.497	TGCTGTTGACAGTGAGCGACAGACACGTTTGCTTCGGAAATAGTGAAGCCACAGATGTATTTCCGAAGCAAACGTGTCTGCTGCCTACTGCCTCGGA
Nsdhl.1187	TGCTGTTGACAGTGAGCGCTCCACTATTACAGTTGTGAAATAGTGAAGCCACAGATGTATTTCACAACTGTAATAGTGGAATGCCTACTGCCTCGGA
Nsdhl.1634	TGCTGTTGACAGTGAGCGCCACAGTAAGCCTTCAGACATATAGTGAAGCCACAGATGTATATGTCTGAAGGCTTACTGTGTTGCCTACTGCCTCGGA
Nsdhl.1893	TGCTGTTGACAGTGAGCGCTAGCTGGTCAGCTCCTAATAATAGTGAAGCCACAGATGTATTATTAGGAGCTGACCAGCTAATGCCTACTGCCTCGGA
Nsdhl.224	TGCTGTTGACAGTGAGCGAAAGCTGTTCATGGTGAATCAATAGTGAAGCCACAGATGTATTGATTCACCATGAACAGCTTGTGCCTACTGCCTCGGA
Nsdhl.28	TGCTGTTGACAGTGAGCGAAAGCTAGACCAATCAACATTATAGTGAAGCCACAGATGTATAATGTTGATTGGTCTAGCTTGTGCCTACTGCCTCGGA
Ntan1.1056	TGCTGTTGACAGTGAGCGCAAGATGGTTGCTGGTTTGGAATAGTGAAGCCACAGATGTATTCCAAACCAGCAACCATCTTTTGCCTACTGCCTCGGA
Ntan1.1102	TGCTGTTGACAGTGAGCGCTCCGTCCTTCCTGTCTTTCAATAGTGAAGCCACAGATGTATTGAAAGACAGGAAGGACGGAATGCCTACTGCCTCGGA
Ntan1.180	TGCTGTTGACAGTGAGCGAAGAGGTCAGTCTGTTCAACAATAGTGAAGCCACAGATGTATTGTTGAACAGACTGACCTCTGTGCCTACTGCCTCGGA
Ntan1.528	TGCTGTTGACAGTGAGCGCCAGGATGATGACATTCACTTATAGTGAAGCCACAGATGTATAAGTGAATGTCATCATCCTGTTGCCTACTGCCTCGGA
Ntan1.805	TGCTGTTGACAGTGAGCGCTGCAGCAAGATGACAAGCAAATAGTGAAGCCACAGATGTATTTGCTTGTCATCTTGCTGCAATGCCTACTGCCTCGGA
Oat.136	TGCTGTTGACAGTGAGCGACACACGATGCTTTCTAAACTATAGTGAAGCCACAGATGTATAGTTTAGAAAGCATCGTGTGGTGCCTACTGCCTCGGA
Oat.1792	TGCTGTTGACAGTGAGCGCCAGAACAGTTAAATCATTATATAGTGAAGCCACAGATGTATATAATGATTTAACTGTTCTGTTGCCTACTGCCTCGGA
Oat.1797	TGCTGTTGACAGTGAGCGCCAGTTAAATCATTATAATCAATAGTGAAGCCACAGATGTATTGATTATAATGATTTAACTGTTGCCTACTGCCTCGGA
Oat.216	TGCTGTTGACAGTGAGCGACACGTCTGTTGCCACAAAGAATAGTGAAGCCACAGATGTATTCTTTGTGGCAACAGACGTGGTGCCTACTGCCTCGGA
Oat.451	TGCTGTTGACAGTGAGCGCCAGGTGGACAAGCTGACATTATAGTGAAGCCACAGATGTATAATGTCAGCTTGTCCACCTGATGCCTACTGCCTCGGA
Ogdh.116	TGCTGTTGACAGTGAGCGCCAGGACAAAATGTTTCATTTATAGTGAAGCCACAGATGTATAAATGAAACATTTTGTCCTGATGCCTACTGCCTCGGA
Ogdh.137	TGCTGTTGACAGTGAGCGCAGGACTTGTGCTGCTAAGTTATAGTGAAGCCACAGATGTATAACTTAGCAGCACAAGTCCTTTGCCTACTGCCTCGGA
Ogdh.1616	TGCTGTTGACAGTGAGCGACACAAGGATGTTGTAGTTGATTAGTGAAGCCACAGATGTAATCAACTACAACATCCTTGTGGTGCCTACTGCCTCGGA
Ogdh.2993	TGCTGTTGACAGTGAGCGACAGGAAGAGCACAAGAACCAATAGTGAAGCCACAGATGTATTGGTTCTTGTGCTCTTCCTGGTGCCTACTGCCTCGGA
Ogdh.3931	TGCTGTTGACAGTGAGCGCCACACAGAAGCTGTTGACGAATAGTGAAGCCACAGATGTATTCGTCAACAGCTTCTGTGTGTTGCCTACTGCCTCGGA
Ogt.1100	TGCTGTTGACAGTGAGCGACCCGATGCTTACTGCAACCTATAGTGAAGCCACAGATGTATAGGTTGCAGTAAGCATCGGGGTGCCTACTGCCTCGGA
Ogt.1155	TGCTGTTGACAGTGAGCGAAAGCAGAAGATTGTTATAACATAGTGAAGCCACAGATGTATGTTATAACAATCTTCTGCTTCTGCCTACTGCCTCGGA
Ogt.2467	TGCTGTTGACAGTGAGCGCACCCGATGTGAAGATTGTCAATAGTGAAGCCACAGATGTATTGACAATCTTCACATCGGGTATGCCTACTGCCTCGGA
Ogt.3472	TGCTGTTGACAGTGAGCGAACGGATGATATATAATGATAATAGTGAAGCCACAGATGTATTATCATTATATATCATCCGTCTGCCTACTGCCTCGGA
Ogt.507	TGCTGTTGACAGTGAGCGCTGGGAAATGTGTACAAGGAAATAGTGAAGCCACAGATGTATTTCCTTGTACACATTTCCCAATGCCTACTGCCTCGGA
Oplah.2247	TGCTGTTGACAGTGAGCGATCCCAGTATGATAGACACCAATAGTGAAGCCACAGATGTATTGGTGTCTATCATACTGGGAGTGCCTACTGCCTCGGA
Oplah.2473	TGCTGTTGACAGTGAGCGCCAGTTCCAGATTCAGCACTTATAGTGAAGCCACAGATGTATAAGTGCTGAATCTGGAACTGTTGCCTACTGCCTCGGA
Oplah.2511	TGCTGTTGACAGTGAGCGATGGTGATGTGTTGCTTAGTAATAGTGAAGCCACAGATGTATTACTAAGCAACACATCACCAGTGCCTACTGCCTCGGA
Oplah.2848	TGCTGTTGACAGTGAGCGACAGGTGGCAGCTAACCAGAAATAGTGAAGCCACAGATGTATTTCTGGTTAGCTGCCACCTGGTGCCTACTGCCTCGGA
Oplah.3162	TGCTGTTGACAGTGAGCGCAACACTGTCTGCTCTCATCTATAGTGAAGCCACAGATGTATAGATGAGAGCAGACAGTGTTATGCCTACTGCCTCGGA
Otop3.1258	TGCTGTTGACAGTGAGCGACCAGTACTTCACCCTCTACTATAGTGAAGCCACAGATGTATAGTAGAGGGTGAAGTACTGGCTGCCTACTGCCTCGGA
Otop3.1267	TGCTGTTGACAGTGAGCGCCACCCTCTACTATGCGTTCTATAGTGAAGCCACAGATGTATAGAACGCATAGTAGAGGGTGATGCCTACTGCCTCGGA
Otop3.1610	TGCTGTTGACAGTGAGCGAGAGAAGCAGGATGTTGAGCTATAGTGAAGCCACAGATGTATAGCTCAACATCCTGCTTCTCCTGCCTACTGCCTCGGA
Otop3.2024	TGCTGTTGACAGTGAGCGATCGCATCAAGAGGTGCAGAAATAGTGAAGCCACAGATGTATTTCTGCACCTCTTGATGCGACTGCCTACTGCCTCGGA
Otop3.2058	TGCTGTTGACAGTGAGCGCCCCAAAGTGACCTATCCTCAATAGTGAAGCCACAGATGTATTGAGGATAGGTCACTTTGGGATGCCTACTGCCTCGGA
Oxct1.1971	TGCTGTTGACAGTGAGCGCCGGAAGGATGTCAGTAATCAATAGTGAAGCCACAGATGTATTGATTACTGACATCCTTCCGTTGCCTACTGCCTCGGA
Oxct1.2021	TGCTGTTGACAGTGAGCGCTCGGCTAGTTTTCTTCTAGTATAGTGAAGCCACAGATGTATACTAGAAGAAAACTAGCCGAATGCCTACTGCCTCGGA
Oxct1.2160	TGCTGTTGACAGTGAGCGAAAGGTTGTCTTTATCATTGTTTAGTGAAGCCACAGATGTAAACAATGATAAAGACAACCTTCTGCCTACTGCCTCGGA
Oxct1.2651	TGCTGTTGACAGTGAGCGCAAGAGATGATATTCCAAGATATAGTGAAGCCACAGATGTATATCTTGGAATATCATCTCTTTTGCCTACTGCCTCGGA
Oxct1.2704	TGCTGTTGACAGTGAGCGCAAGATTGTAAACACTGAGTTATAGTGAAGCCACAGATGTATAACTCAGTGTTTACAATCTTTTGCCTACTGCCTCGGA
Padi4.1042	TGCTGTTGACAGTGAGCGAGAGGAGAATATAGATGACCAATAGTGAAGCCACAGATGTATTGGTCATCTATATTCTCCTCCTGCCTACTGCCTCGGA
Padi4.1914	TGCTGTTGACAGTGAGCGACACCTTCATCAACGACTTCTATAGTGAAGCCACAGATGTATAGAAGTCGTTGATGAAGGTGCTGCCTACTGCCTCGGA
Padi4.2336	TGCTGTTGACAGTGAGCGACACATTGGAATCAATTTCAAATAGTGAAGCCACAGATGTATTTGAAATTGATTCCAATGTGCTGCCTACTGCCTCGGA
Padi4.276	TGCTGTTGACAGTGAGCGACAGCAGAACAGATGATGAAAATAGTGAAGCCACAGATGTATTTTCATCATCTGTTCTGCTGCTGCCTACTGCCTCGGA
Padi4.295	TGCTGTTGACAGTGAGCGCAAGGTTCGAGTTTCATACTATTAGTGAAGCCACAGATGTAATAGTATGAAACTCGAACCTTTTGCCTACTGCCTCGGA
Pcca.1091	TGCTGTTGACAGTGAGCGCCAGGTCGAACATCCTGTCACATAGTGAAGCCACAGATGTATGTGACAGGATGTTCGACCTGTTGCCTACTGCCTCGGA
Pcca.1712	TGCTGTTGACAGTGAGCGATCGGTAAAGTTACATGATGAATAGTGAAGCCACAGATGTATTCATCATGTAACTTTACCGAGTGCCTACTGCCTCGGA
Pcca.2081	TGCTGTTGACAGTGAGCGCCAGGAAATCTGTGTGATTGAATAGTGAAGCCACAGATGTATTCAATCACACAGATTTCCTGATGCCTACTGCCTCGGA
Pcca.2362	TGCTGTTGACAGTGAGCGCAACCGACATTCTGCCAACAAATAGTGAAGCCACAGATGTATTTGTTGGCAGAATGTCGGTTTTGCCTACTGCCTCGGA
Pcca.376	TGCTGTTGACAGTGAGCGACACCAGTAAAAGCTACCTCAATAGTGAAGCCACAGATGTATTGAGGTAGCTTTTACTGGTGGTGCCTACTGCCTCGGA
Pccb.1159	TGCTGTTGACAGTGAGCGCCAGATTCTGTGACGCATTCAATAGTGAAGCCACAGATGTATTGAATGCGTCACAGAATCTGATGCCTACTGCCTCGGA
Pccb.2204	TGCTGTTGACAGTGAGCGCCAGAATTATGAGCTAATTAAATAGTGAAGCCACAGATGTATTTAATTAGCTCATAATTCTGATGCCTACTGCCTCGGA
Pccb.2251	TGCTGTTGACAGTGAGCGATGCCTTCAAGATTTTGTTATATAGTGAAGCCACAGATGTATATAACAAAATCTTGAAGGCAGTGCCTACTGCCTCGGA
Pccb.2257	TGCTGTTGACAGTGAGCGCCAAGATTTTGTTATAGTAATATAGTGAAGCCACAGATGTATATTACTATAACAAAATCTTGATGCCTACTGCCTCGGA
Pccb.728	TGCTGTTGACAGTGAGCGCACCAATGAGGATGTCACTCAATAGTGAAGCCACAGATGTATTGAGTGACATCCTCATTGGTATGCCTACTGCCTCGGA
Pck1.1152	TGCTGTTGACAGTGAGCGATGGCACCTCAGTGAAGACAAATAGTGAAGCCACAGATGTATTTGTCTTCACTGAGGTGCCAGTGCCTACTGCCTCGGA
Pck1.1692	TGCTGTTGACAGTGAGCGCCCGGAAGGACAAAGATGGCAATAGTGAAGCCACAGATGTATTGCCATCTTTGTCCTTCCGGATGCCTACTGCCTCGGA
Pck1.2145	TGCTGTTGACAGTGAGCGATCAGTTGAGTAGCACAGAGAATAGTGAAGCCACAGATGTATTCTCTGTGCTACTCAACTGACTGCCTACTGCCTCGGA
Pck1.2287	TGCTGTTGACAGTGAGCGCTAGCTGTAGCAGTTAGCTAAATAGTGAAGCCACAGATGTATTTAGCTAACTGCTACAGCTAATGCCTACTGCCTCGGA
Pck1.342	TGCTGTTGACAGTGAGCGACAAGCTGAAGAAATATGACAATAGTGAAGCCACAGATGTATTGTCATATTTCTTCAGCTTGCTGCCTACTGCCTCGGA
Pck2.1220	TGCTGTTGACAGTGAGCGAAGGTTTGACAGTGAAGGTCAATAGTGAAGCCACAGATGTATTGACCTTCACTGTCAAACCTCTGCCTACTGCCTCGGA
Pck2.2198	TGCTGTTGACAGTGAGCGACAGGCTCACAGAAAACATGAATAGTGAAGCCACAGATGTATTCATGTTTTCTGTGAGCCTGGTGCCTACTGCCTCGGA
Pck2.2858	TGCTGTTGACAGTGAGCGATAGAACACTATCTGTATTCTATAGTGAAGCCACAGATGTATAGAATACAGATAGTGTTCTAGTGCCTACTGCCTCGGA
Pck2.3153	TGCTGTTGACAGTGAGCGCAACGACATTATGTATACATAATAGTGAAGCCACAGATGTATTATGTATACATAATGTCGTTTTGCCTACTGCCTCGGA
Pck2.3154	TGCTGTTGACAGTGAGCGCACGACATTATGTATACATAAATAGTGAAGCCACAGATGTATTTATGTATACATAATGTCGTTTGCCTACTGCCTCGGA
Pcsk5.1502	TGCTGTTGACAGTGAGCGCACGGCCGAAAGTGGAAAGAAATAGTGAAGCCACAGATGTATTTCTTTCCACTTTCGGCCGTATGCCTACTGCCTCGGA
Pcsk5.171	TGCTGTTGACAGTGAGCGCAACGAAGAGTCCAAGAGCAAATAGTGAAGCCACAGATGTATTTGCTCTTGGACTCTTCGTTTTGCCTACTGCCTCGGA
Pcsk5.1900	TGCTGTTGACAGTGAGCGCAAGCACAGACCGACAAATCAATAGTGAAGCCACAGATGTATTGATTTGTCGGTCTGTGCTTTTGCCTACTGCCTCGGA
Pcsk5.2449	TGCTGTTGACAGTGAGCGACAGTGACTGCTTACACTACTATAGTGAAGCCACAGATGTATAGTAGTGTAAGCAGTCACTGCTGCCTACTGCCTCGGA
Pcsk5.2874	TGCTGTTGACAGTGAGCGACCGGAGCAGATGGATGTATTATAGTGAAGCCACAGATGTATAATACATCCATCTGCTCCGGCTGCCTACTGCCTCGGA
Pcsk9.2237	TGCTGTTGACAGTGAGCGAAGGGCTGGAATGCAAAATCAATAGTGAAGCCACAGATGTATTGATTTTGCATTCCAGCCCTGTGCCTACTGCCTCGGA
Pcsk9.3182	TGCTGTTGACAGTGAGCGACCAGTGATGTCAGGACATAAATAGTGAAGCCACAGATGTATTTATGTCCTGACATCACTGGCTGCCTACTGCCTCGGA
Pcsk9.519	TGCTGTTGACAGTGAGCGACAGGACGAGGATGGAGATTATTAGTGAAGCCACAGATGTAATAATCTCCATCCTCGTCCTGGTGCCTACTGCCTCGGA
Pcsk9.684	TGCTGTTGACAGTGAGCGACAGAGGCTACAGATTGAACAATAGTGAAGCCACAGATGTATTGTTCAATCTGTAGCCTCTGGTGCCTACTGCCTCGGA
Pcsk9.753	TGCTGTTGACAGTGAGCGAAAGGTTCTACATATCTTTTATTAGTGAAGCCACAGATGTAATAAAAGATATGTAGAACCTTGTGCCTACTGCCTCGGA
Pcx.2660	TGCTGTTGACAGTGAGCGACAAGTTCAAGGAGGTCAAGAATAGTGAAGCCACAGATGTATTCTTGACCTCCTTGAACTTGGTGCCTACTGCCTCGGA
Pcx.3228	TGCTGTTGACAGTGAGCGACAGGTGTTCTTTGAACTCAATTAGTGAAGCCACAGATGTAATTGAGTTCAAAGAACACCTGCTGCCTACTGCCTCGGA
Pcx.3356	TGCTGTTGACAGTGAGCGATGGGAAGGTCATAGACATCAATAGTGAAGCCACAGATGTATTGATGTCTATGACCTTCCCAGTGCCTACTGCCTCGGA
Pcx.3476	TGCTGTTGACAGTGAGCGCCCGAAAGGTTCATGTTACCAATAGTGAAGCCACAGATGTATTGGTAACATGAACCTTTCGGATGCCTACTGCCTCGGA
Pcx.3737	TGCTGTTGACAGTGAGCGATGGCAGGTAGTTGCTCACATATAGTGAAGCCACAGATGTATATGTGAGCAACTACCTGCCAGTGCCTACTGCCTCGGA
Pdhb.1063	TGCTGTTGACAGTGAGCGCCGCAAAGGTCCTAGAAGACAATAGTGAAGCCACAGATGTATTGTCTTCTAGGACCTTTGCGTTGCCTACTGCCTCGGA
Pdhb.1211	TGCTGTTGACAGTGAGCGATGCGAGACTGCTAGTCATAAATAGTGAAGCCACAGATGTATTTATGACTAGCAGTCTCGCAGTGCCTACTGCCTCGGA
Pdhb.1248	TGCTGTTGACAGTGAGCGCCAGCAGGTGTCTGAACTGTAATAGTGAAGCCACAGATGTATTACAGTTCAGACACCTGCTGTTGCCTACTGCCTCGGA
Pdhb.182	TGCTGTTGACAGTGAGCGCCAAGGTATGGATGAAGAACTATAGTGAAGCCACAGATGTATAGTTCTTCATCCATACCTTGATGCCTACTGCCTCGGA
Pdhb.646	TGCTGTTGACAGTGAGCGCCCCAGTGGTAATGCTAGAAAATAGTGAAGCCACAGATGTATTTTCTAGCATTACCACTGGGTTGCCTACTGCCTCGGA
Pdk1.1236	TGCTGTTGACAGTGAGCGCCGGGACAGATGCGGTTATCTATAGTGAAGCCACAGATGTATAGATAACCGCATCTGTCCCGTTGCCTACTGCCTCGGA
Pdk1.1492	TGCTGTTGACAGTGAGCGCCACGTGTGATCTTCACAATTATAGTGAAGCCACAGATGTATAATTGTGAAGATCACACGTGATGCCTACTGCCTCGGA
Pdk1.3048	TGCTGTTGACAGTGAGCGACAGGGTTTTTAGCTAATACTATAGTGAAGCCACAGATGTATAGTATTAGCTAAAAACCCTGGTGCCTACTGCCTCGGA
Pdk1.335	TGCTGTTGACAGTGAGCGATGCGACAAGAGTTGCCTGTTATAGTGAAGCCACAGATGTATAACAGGCAACTCTTGTCGCAGTGCCTACTGCCTCGGA
Pdk1.454	TGCTGTTGACAGTGAGCGCCAGGAGTTGCTTGATTTTAAATAGTGAAGCCACAGATGTATTTAAAATCAAGCAACTCCTGATGCCTACTGCCTCGGA
Pecr.498	TGCTGTTGACAGTGAGCGAAGGCACCTTCTACATGTGCAATAGTGAAGCCACAGATGTATTGCACATGTAGAAGGTGCCTGTGCCTACTGCCTCGGA
Pecr.52	TGCTGTTGACAGTGAGCGCCACGTGGTCTAGCTTTAGCAATAGTGAAGCCACAGATGTATTGCTAAAGCTAGACCACGTGTTGCCTACTGCCTCGGA
Pecr.552	TGCTGTTGACAGTGAGCGAAGGGTCGATTGTCAATATCATTAGTGAAGCCACAGATGTAATGATATTGACAATCGACCCTCTGCCTACTGCCTCGGA
Pecr.626	TGCTGTTGACAGTGAGCGAAAGGTGTTTACAACCTCACAATAGTGAAGCCACAGATGTATTGTGAGGTTGTAAACACCTTCTGCCTACTGCCTCGGA
Pecr.67	TGCTGTTGACAGTGAGCGCTAGCAAGAACTCAGAGACAGATAGTGAAGCCACAGATGTATCTGTCTCTGAGTTCTTGCTAATGCCTACTGCCTCGGA
Pfkfb3.2806	TGCTGTTGACAGTGAGCGCCACCTTGTGTTTTCATAGCTATAGTGAAGCCACAGATGTATAGCTATGAAAACACAAGGTGATGCCTACTGCCTCGGA
Pfkfb3.2884	TGCTGTTGACAGTGAGCGCTAGATAGATGATAGATAGAAATAGTGAAGCCACAGATGTATTTCTATCTATCATCTATCTATTGCCTACTGCCTCGGA
Pfkfb3.2888	TGCTGTTGACAGTGAGCGCTAGATGATAGATAGAAAGATATAGTGAAGCCACAGATGTATATCTTTCTATCTATCATCTATTGCCTACTGCCTCGGA
Pfkfb3.3376	TGCTGTTGACAGTGAGCGACAGCCTAAGTCAATACATCAATAGTGAAGCCACAGATGTATTGATGTATTGACTTAGGCTGGTGCCTACTGCCTCGGA
Pfkfb3.444	TGCTGTTGACAGTGAGCGACCCGGATTACAAAGACTGCAATAGTGAAGCCACAGATGTATTGCAGTCTTTGTAATCCGGGCTGCCTACTGCCTCGGA
Pfkfb4.2436	TGCTGTTGACAGTGAGCGACCCACTCTAGTTTTGATTCAATAGTGAAGCCACAGATGTATTGAATCAAAACTAGAGTGGGGTGCCTACTGCCTCGGA
Pfkfb4.2610	TGCTGTTGACAGTGAGCGCCAGCAGTAACTGGTTGCTCTATAGTGAAGCCACAGATGTATAGAGCAACCAGTTACTGCTGTTGCCTACTGCCTCGGA
Pfkfb4.268	TGCTGTTGACAGTGAGCGACAAGACCTACATTTCTAAGAATAGTGAAGCCACAGATGTATTCTTAGAAATGTAGGTCTTGCTGCCTACTGCCTCGGA
Pfkfb4.3308	TGCTGTTGACAGTGAGCGATCCAGCATTCTTTGCAATAAATAGTGAAGCCACAGATGTATTTATTGCAAAGAATGCTGGACTGCCTACTGCCTCGGA
Pfkfb4.352	TGCTGTTGACAGTGAGCGACCGGGACATAGTCAAGACGTATAGTGAAGCCACAGATGTATACGTCTTGACTATGTCCCGGCTGCCTACTGCCTCGGA
Pfkl.2016	TGCTGTTGACAGTGAGCGCCACCACAGAGTTCCTATACAATAGTGAAGCCACAGATGTATTGTATAGGAACTCTGTGGTGTTGCCTACTGCCTCGGA
Pfkl.2271	TGCTGTTGACAGTGAGCGCCAGTCCGGTCACAGAACTCAATAGTGAAGCCACAGATGTATTGAGTTCTGTGACCGGACTGATGCCTACTGCCTCGGA
Pfkl.2274	TGCTGTTGACAGTGAGCGATCCGGTCACAGAACTCAAGAATAGTGAAGCCACAGATGTATTCTTGAGTTCTGTGACCGGACTGCCTACTGCCTCGGA
Pfkl.2275	TGCTGTTGACAGTGAGCGCCCGGTCACAGAACTCAAGAAATAGTGAAGCCACAGATGTATTTCTTGAGTTCTGTGACCGGATGCCTACTGCCTCGGA
Pfkl.2427	TGCTGTTGACAGTGAGCGACCGCACCTTGAGCATAGACAATAGTGAAGCCACAGATGTATTGTCTATGCTCAAGGTGCGGCTGCCTACTGCCTCGGA
Pfkm.1170	TGCTGTTGACAGTGAGCGAAAGCTTCTAGCTCATGTCAGATAGTGAAGCCACAGATGTATCTGACATGAGCTAGAAGCTTGTGCCTACTGCCTCGGA
Pfkm.1664	TGCTGTTGACAGTGAGCGACACGACTTGTGACCGAATCAATAGTGAAGCCACAGATGTATTGATTCGGTCACAAGTCGTGCTGCCTACTGCCTCGGA
Pfkm.2193	TGCTGTTGACAGTGAGCGAAAGGACCAGACAGACTTTGAATAGTGAAGCCACAGATGTATTCAAAGTCTGTCTGGTCCTTCTGCCTACTGCCTCGGA
Pfkm.2694	TGCTGTTGACAGTGAGCGACACCACAGTGATGAAGTGTAATAGTGAAGCCACAGATGTATTACACTTCATCACTGTGGTGCTGCCTACTGCCTCGGA
Pfkm.2707	TGCTGTTGACAGTGAGCGAAAGTGTAACTACACTAATAAATAGTGAAGCCACAGATGTATTTATTAGTGTAGTTACACTTCTGCCTACTGCCTCGGA
Pfkp.1065	TGCTGTTGACAGTGAGCGACAGCCTGTGTCGTGTCACTAATAGTGAAGCCACAGATGTATTAGTGACACGACACAGGCTGGTGCCTACTGCCTCGGA
Pfkp.1252	TGCTGTTGACAGTGAGCGCTGAGAAGATTGTCAAGAGCAATAGTGAAGCCACAGATGTATTGCTCTTGACAATCTTCTCATTGCCTACTGCCTCGGA
Pfkp.1363	TGCTGTTGACAGTGAGCGACCACAAGATGTTTGCAATCTATAGTGAAGCCACAGATGTATAGATTGCAAACATCTTGTGGCTGCCTACTGCCTCGGA
Pfkp.1364	TGCTGTTGACAGTGAGCGACACAAGATGTTTGCAATCTATTAGTGAAGCCACAGATGTAATAGATTGCAAACATCTTGTGGTGCCTACTGCCTCGGA
Pfkp.861	TGCTGTTGACAGTGAGCGAAAGGAGCAATCGACATGCAAATAGTGAAGCCACAGATGTATTTGCATGTCGATTGCTCCTTCTGCCTACTGCCTCGGA
Pgam1.1194	TGCTGTTGACAGTGAGCGATACCAGGAGAGTTGAGAGATATAGTGAAGCCACAGATGTATATCTCTCAACTCTCCTGGTACTGCCTACTGCCTCGGA
Pgam1.1197	TGCTGTTGACAGTGAGCGACAGGAGAGTTGAGAGATAGTATAGTGAAGCCACAGATGTATACTATCTCTCAACTCTCCTGGTGCCTACTGCCTCGGA
Pgam1.1198	TGCTGTTGACAGTGAGCGAAGGAGAGTTGAGAGATAGTAATAGTGAAGCCACAGATGTATTACTATCTCTCAACTCTCCTGTGCCTACTGCCTCGGA
Pgam1.1550	TGCTGTTGACAGTGAGCGCGAGGTTGCTAGTGACATTTGATAGTGAAGCCACAGATGTATCAAATGTCACTAGCAACCTCATGCCTACTGCCTCGGA
Pgam1.1811	TGCTGTTGACAGTGAGCGCAAGGAGTGATGTGCAATACTTTAGTGAAGCCACAGATGTAAAGTATTGCACATCACTCCTTTTGCCTACTGCCTCGGA
Pgam2.148	TGCTGTTGACAGTGAGCGCGAGCTTATGGAACCAAGAGAATAGTGAAGCCACAGATGTATTCTCTTGGTTCCATAAGCTCTTGCCTACTGCCTCGGA
Pgam2.235	TGCTGTTGACAGTGAGCGACACCGCTATCAAAGATGCCAATAGTGAAGCCACAGATGTATTGGCATCTTTGATAGCGGTGGTGCCTACTGCCTCGGA
Pgam2.250	TGCTGTTGACAGTGAGCGCTGCCAAGATAGAGTTTGACATTAGTGAAGCCACAGATGTAATGTCAAACTCTATCTTGGCATTGCCTACTGCCTCGGA
Pgam2.318	TGCTGTTGACAGTGAGCGCTCCTGGATGTTACGGACCAAATAGTGAAGCCACAGATGTATTTGGTCCGTAACATCCAGGATTGCCTACTGCCTCGGA
Pgam2.388	TGCTGTTGACAGTGAGCGATGGCCTCACAGGCCTCAATAATAGTGAAGCCACAGATGTATTATTGAGGCCTGTGAGGCCACTGCCTACTGCCTCGGA
Pgd.1473	TGCTGTTGACAGTGAGCGCCACCTATGAACTCTTAACCAATAGTGAAGCCACAGATGTATTGGTTAAGAGTTCATAGGTGTTGCCTACTGCCTCGGA
Pgd.1684	TGCTGTTGACAGTGAGCGAACCGAGGTCTATAGTTTCTGATAGTGAAGCCACAGATGTATCAGAAACTATAGACCTCGGTGTGCCTACTGCCTCGGA
Pgd.1923	TGCTGTTGACAGTGAGCGATCAGTGAAGTGTATATGGTTATAGTGAAGCCACAGATGTATAACCATATACACTTCACTGACTGCCTACTGCCTCGGA
Pgd.2190	TGCTGTTGACAGTGAGCGCCCCACTTGTAATAAACTTTTATAGTGAAGCCACAGATGTATAAAAGTTTATTACAAGTGGGATGCCTACTGCCTCGGA
Pgd.289	TGCTGTTGACAGTGAGCGCAAGGACATGGTCTCCAAACTATAGTGAAGCCACAGATGTATAGTTTGGAGACCATGTCCTTTTGCCTACTGCCTCGGA
Pgk1.1755	TGCTGTTGACAGTGAGCGACAGAAATTGATGATCTATTAATAGTGAAGCCACAGATGTATTAATAGATCATCAATTTCTGCTGCCTACTGCCTCGGA
Pgk1.366	TGCTGTTGACAGTGAGCGACCAGTTGCTGCTGAACTCAAATAGTGAAGCCACAGATGTATTTGAGTTCAGCAGCAACTGGCTGCCTACTGCCTCGGA
Pgk1.398	TGCTGTTGACAGTGAGCGACAAGGATGTTCTGTTCTTGAATAGTGAAGCCACAGATGTATTCAAGAACAGAACATCCTTGCTGCCTACTGCCTCGGA
Pgk1.767	TGCTGTTGACAGTGAGCGAAGGCGCTAAAGTTGCAGACAATAGTGAAGCCACAGATGTATTGTCTGCAACTTTAGCGCCTCTGCCTACTGCCTCGGA
Pgk1.785	TGCTGTTGACAGTGAGCGCCAAGATCCAGCTGATCAATAATAGTGAAGCCACAGATGTATTATTGATCAGCTGGATCTTGTTGCCTACTGCCTCGGA
Pgls.355	TGCTGTTGACAGTGAGCGCCAGCCAGGTCCTTACCATCAATAGTGAAGCCACAGATGTATTGATGGTAAGGACCTGGCTGTTGCCTACTGCCTCGGA
Pgls.401	TGCTGTTGACAGTGAGCGCGCAGAGGACTATGCCAGGAAATAGTGAAGCCACAGATGTATTTCCTGGCATAGTCCTCTGCATGCCTACTGCCTCGGA
Pgls.451	TGCTGTTGACAGTGAGCGCCCCTGTGTTTGACCTGCTGATTAGTGAAGCCACAGATGTAATCAGCAGGTCAAACACAGGGATGCCTACTGCCTCGGA
Pgls.787	TGCTGTTGACAGTGAGCGCCGAGAAGCATTCCACATTGTATAGTGAAGCCACAGATGTATACAATGTGGAATGCTTCTCGATGCCTACTGCCTCGGA
Pgls.851	TGCTGTTGACAGTGAGCGAAGCGGACTAGCTGCGGATTAATAGTGAAGCCACAGATGTATTAATCCGCAGCTAGTCCGCTCTGCCTACTGCCTCGGA
Pglyrp1.265	TGCTGTTGACAGTGAGCGACTGGTGCGATGTAGCCTACAATAGTGAAGCCACAGATGTATTGTAGGCTACATCGCACCAGCTGCCTACTGCCTCGGA
Pglyrp1.299	TGCTGTTGACAGTGAGCGCGAGGACGGTCATGTCTATGAATAGTGAAGCCACAGATGTATTCATAGACATGACCGTCCTCTTGCCTACTGCCTCGGA
Pglyrp1.476	TGCTGTTGACAGTGAGCGATTCCTGAGATCCAACTATGAATAGTGAAGCCACAGATGTATTCATAGTTGGATCTCAGGAAGTGCCTACTGCCTCGGA
Pglyrp1.481	TGCTGTTGACAGTGAGCGCGAGATCCAACTATGAAGTCAATAGTGAAGCCACAGATGTATTGACTTCATAGTTGGATCTCATGCCTACTGCCTCGGA
Pglyrp1.485	TGCTGTTGACAGTGAGCGCTCCAACTATGAAGTCAAAGGATAGTGAAGCCACAGATGTATCCTTTGACTTCATAGTTGGATTGCCTACTGCCTCGGA
Pgm1.1149	TGCTGTTGACAGTGAGCGACAAGATCAAAGTAACCTCAAATAGTGAAGCCACAGATGTATTTGAGGTTACTTTGATCTTGGTGCCTACTGCCTCGGA
Pgm1.1916	TGCTGTTGACAGTGAGCGCTAGGATTAAATTTACCTCCAATAGTGAAGCCACAGATGTATTGGAGGTAAATTTAATCCTATTGCCTACTGCCTCGGA
Pgm1.1944	TGCTGTTGACAGTGAGCGAAACTTGATTGTTAAAGCAATATAGTGAAGCCACAGATGTATATTGCTTTAACAATCAAGTTCTGCCTACTGCCTCGGA
Pgm1.779	TGCTGTTGACAGTGAGCGAAACGGTAAACAAGGAGAGCAATAGTGAAGCCACAGATGTATTGCTCTCCTTGTTTACCGTTCTGCCTACTGCCTCGGA
Pgm1.914	TGCTGTTGACAGTGAGCGCTCCCGAGTTTCCAACTGTCAATAGTGAAGCCACAGATGTATTGACAGTTGGAAACTCGGGATTGCCTACTGCCTCGGA
Pgm2.1263	TGCTGTTGACAGTGAGCGCTCGGACCATATCCGAGAGAAATAGTGAAGCCACAGATGTATTTCTCTCGGATATGGTCCGAATGCCTACTGCCTCGGA
Pgm2.1658	TGCTGTTGACAGTGAGCGCCCGGCTGTATATTGATAGCTATAGTGAAGCCACAGATGTATAGCTATCAATATACAGCCGGATGCCTACTGCCTCGGA
Pgm2.2142	TGCTGTTGACAGTGAGCGATGCCTGTAAAATGATATCAAATAGTGAAGCCACAGATGTATTTGATATCATTTTACAGGCACTGCCTACTGCCTCGGA
Pgm2.2188	TGCTGTTGACAGTGAGCGACCCATGTGTGTTTACATGTAATAGTGAAGCCACAGATGTATTACATGTAAACACACATGGGGTGCCTACTGCCTCGGA
Pgm2.566	TGCTGTTGACAGTGAGCGCCAGCAAGACAATCGAAGAATATAGTGAAGCCACAGATGTATATTCTTCGATTGTCTTGCTGATGCCTACTGCCTCGGA
Pgm3.1261	TGCTGTTGACAGTGAGCGAAAGCAGTTGAAGTGAAGATAATAGTGAAGCCACAGATGTATTATCTTCACTTCAACTGCTTCTGCCTACTGCCTCGGA
Pgm3.1262	TGCTGTTGACAGTGAGCGCAGCAGTTGAAGTGAAGATAAATAGTGAAGCCACAGATGTATTTATCTTCACTTCAACTGCTTTGCCTACTGCCTCGGA
Pgm3.1293	TGCTGTTGACAGTGAGCGACAAGAACTAGACGATGGAAAATAGTGAAGCCACAGATGTATTTTCCATCGTCTAGTTCTTGGTGCCTACTGCCTCGGA
Pgm3.2375	TGCTGTTGACAGTGAGCGCTGGACTATATATGCAAATATATAGTGAAGCCACAGATGTATATATTTGCATATATAGTCCATTGCCTACTGCCTCGGA
Pgm3.321	TGCTGTTGACAGTGAGCGCGAGGAAGACAATGGTGTGAAATAGTGAAGCCACAGATGTATTTCACACCATTGTCTTCCTCATGCCTACTGCCTCGGA
Phgdh.1201	TGCTGTTGACAGTGAGCGACAGGTGGTTACACAAGGAACATAGTGAAGCCACAGATGTATGTTCCTTGTGTAACCACCTGGTGCCTACTGCCTCGGA
Phgdh.1786	TGCTGTTGACAGTGAGCGCCCCGCTCAACTGTGACCTATATAGTGAAGCCACAGATGTATATAGGTCACAGTTGAGCGGGTTGCCTACTGCCTCGGA
Phgdh.1848	TGCTGTTGACAGTGAGCGCTACCTAGTAAAGAATTCTTAATAGTGAAGCCACAGATGTATTAAGAATTCTTTACTAGGTATTGCCTACTGCCTCGGA
Phgdh.250	TGCTGTTGACAGTGAGCGAAAGGAGGAGCTGATAGCTGAATAGTGAAGCCACAGATGTATTCAGCTATCAGCTCCTCCTTGTGCCTACTGCCTCGGA
Phgdh.639	TGCTGTTGACAGTGAGCGCTGGAATGAAGACTGTAGGCTATAGTGAAGCCACAGATGTATAGCCTACAGTCTTCATTCCAATGCCTACTGCCTCGGA
Pid1.1062	TGCTGTTGACAGTGAGCGAAAGAGTGATTCTAAATCTAAATAGTGAAGCCACAGATGTATTTAGATTTAGAATCACTCTTCTGCCTACTGCCTCGGA
Pid1.1498	TGCTGTTGACAGTGAGCGAAGCGCGCTAGATGGCAGTTAATAGTGAAGCCACAGATGTATTAACTGCCATCTAGCGCGCTGTGCCTACTGCCTCGGA
Pid1.1509	TGCTGTTGACAGTGAGCGCTGGCAGTTAATTCGCAGTTAATAGTGAAGCCACAGATGTATTAACTGCGAATTAACTGCCATTGCCTACTGCCTCGGA
Pid1.1711	TGCTGTTGACAGTGAGCGCAGGGAAGAAAATAACAAATTATAGTGAAGCCACAGATGTATAATTTGTTATTTTCTTCCCTTTGCCTACTGCCTCGGA
Pid1.2557	TGCTGTTGACAGTGAGCGCAAGTATGTTTGTGTTAATAAATAGTGAAGCCACAGATGTATTTATTAACACAAACATACTTTTGCCTACTGCCTCGGA
Pik3c2g.114	TGCTGTTGACAGTGAGCGAAAGGAGCAGAAACTTGTCAAATAGTGAAGCCACAGATGTATTTGACAAGTTTCTGCTCCTTGTGCCTACTGCCTCGGA
Pik3c2g.1447	TGCTGTTGACAGTGAGCGCCAGACTCAGATCACAAGAGAATAGTGAAGCCACAGATGTATTCTCTTGTGATCTGAGTCTGTTGCCTACTGCCTCGGA
Pik3c2g.217	TGCTGTTGACAGTGAGCGATAGAAGAATTCTTTAAAGATATAGTGAAGCCACAGATGTATATCTTTAAAGAATTCTTCTAGTGCCTACTGCCTCGGA
Pik3c2g.2617	TGCTGTTGACAGTGAGCGAAAGCTTAAATATGTGTACAAATAGTGAAGCCACAGATGTATTTGTACACATATTTAAGCTTGTGCCTACTGCCTCGGA
Pik3c2g.3079	TGCTGTTGACAGTGAGCGATCCAATGTGCTCACACCTTAATAGTGAAGCCACAGATGTATTAAGGTGTGAGCACATTGGAGTGCCTACTGCCTCGGA
Pklr.1260	TGCTGTTGACAGTGAGCGCACCGAGGTCACTGCAATTGGATAGTGAAGCCACAGATGTATCCAATTGCAGTGACCTCGGTTTGCCTACTGCCTCGGA
Pklr.1313	TGCTGTTGACAGTGAGCGAAGCCATCATTGTGCTGACAAATAGTGAAGCCACAGATGTATTTGTCAGCACAATGATGGCTGTGCCTACTGCCTCGGA
Pklr.212	TGCTGTTGACAGTGAGCGCCCGCCTCAAGGAGATGATCAATAGTGAAGCCACAGATGTATTGATCATCTCCTTGAGGCGGTTGCCTACTGCCTCGGA
Pklr.2336	TGCTGTTGACAGTGAGCGATCAGATGAAATTCTTCCACAATAGTGAAGCCACAGATGTATTGTGGAAGAATTTCATCTGACTGCCTACTGCCTCGGA
Pklr.2369	TGCTGTTGACAGTGAGCGACACATACAGATCAGAAGCAAATAGTGAAGCCACAGATGTATTTGCTTCTGATCTGTATGTGGTGCCTACTGCCTCGGA
Pkm2.1869	TGCTGTTGACAGTGAGCGCAACCCTGACTTTATCACAGAATAGTGAAGCCACAGATGTATTCTGTGATAAAGTCAGGGTTTTGCCTACTGCCTCGGA
Pkm2.1951	TGCTGTTGACAGTGAGCGATGGAGTCAGGAGACAGCAAAATAGTGAAGCCACAGATGTATTTTGCTGTCTCCTGACTCCAGTGCCTACTGCCTCGGA
Pkm2.1956	TGCTGTTGACAGTGAGCGATCAGGAGACAGCAAAAGAGTATAGTGAAGCCACAGATGTATACTCTTTTGCTGTCTCCTGACTGCCTACTGCCTCGGA
Pkm2.2175	TGCTGTTGACAGTGAGCGCCAGCAGCTGAAGCACCTGTAATAGTGAAGCCACAGATGTATTACAGGTGCTTCAGCTGCTGTTGCCTACTGCCTCGGA
Pkm2.315	TGCTGTTGACAGTGAGCGAACCATCAAGAATGTCCGTGAATAGTGAAGCCACAGATGTATTCACGGACATTCTTGATGGTCTGCCTACTGCCTCGGA
Pla2g3.1052	TGCTGTTGACAGTGAGCGACCAGACGTCACAGCACAACTATAGTGAAGCCACAGATGTATAGTTGTGCTGTGACGTCTGGCTGCCTACTGCCTCGGA
Pla2g3.1551	TGCTGTTGACAGTGAGCGAAGGGAGCACCATGTCATTCTATAGTGAAGCCACAGATGTATAGAATGACATGGTGCTCCCTGTGCCTACTGCCTCGGA
Pla2g3.2341	TGCTGTTGACAGTGAGCGCCCGCTATGTATAGGAGGGTAATAGTGAAGCCACAGATGTATTACCCTCCTATACATAGCGGATGCCTACTGCCTCGGA
Pla2g3.2485	TGCTGTTGACAGTGAGCGCTGGAGCATGCTACCAACTAAATAGTGAAGCCACAGATGTATTTAGTTGGTAGCATGCTCCAATGCCTACTGCCTCGGA
Pla2g3.2564	TGCTGTTGACAGTGAGCGAAGGAGTAAATGAATTAATCAATAGTGAAGCCACAGATGTATTGATTAATTCATTTACTCCTCTGCCTACTGCCTCGGA
Plin2.1141	TGCTGTTGACAGTGAGCGCACCACAGAACATTCAAGATCATAGTGAAGCCACAGATGTATGATCTTGAATGTTCTGTGGTATGCCTACTGCCTCGGA
Plin2.1636	TGCTGTTGACAGTGAGCGCGAGGACCTCGAGGAACCTAAATAGTGAAGCCACAGATGTATTTAGGTTCCTCGAGGTCCTCATGCCTACTGCCTCGGA
Plin2.1712	TGCTGTTGACAGTGAGCGCACGTCTGTCTGGACCGAATAATAGTGAAGCCACAGATGTATTATTCGGTCCAGACAGACGTTTGCCTACTGCCTCGGA
Plin2.592	TGCTGTTGACAGTGAGCGCAAGGACCAAGTCTGTGGTCAATAGTGAAGCCACAGATGTATTGACCACAGACTTGGTCCTTTTGCCTACTGCCTCGGA
Plin2.836	TGCTGTTGACAGTGAGCGACAGGCTCTCAGCAGGGTTAAATAGTGAAGCCACAGATGTATTTAACCCTGCTGAGAGCCTGGTGCCTACTGCCTCGGA
Pltp.1100	TGCTGTTGACAGTGAGCGACCCACTGAAGCTGAAGCTAGATAGTGAAGCCACAGATGTATCTAGCTTCAGCTTCAGTGGGGTGCCTACTGCCTCGGA
Pltp.1310	TGCTGTTGACAGTGAGCGAAAGGTTTCAAATCTACTCAAATAGTGAAGCCACAGATGTATTTGAGTAGATTTGAAACCTTCTGCCTACTGCCTCGGA
Pltp.1541	TGCTGTTGACAGTGAGCGCTCGAGAAGTGATTGACAAGAATAGTGAAGCCACAGATGTATTCTTGTCAATCACTTCTCGAATGCCTACTGCCTCGGA
Pltp.1753	TGCTGTTGACAGTGAGCGCCCCGATTTAATTCCAGAATTATAGTGAAGCCACAGATGTATAATTCTGGAATTAAATCGGGTTGCCTACTGCCTCGGA
Pltp.1765	TGCTGTTGACAGTGAGCGCCCAGAATTAGTCAACCATCAATAGTGAAGCCACAGATGTATTGATGGTTGACTAATTCTGGATGCCTACTGCCTCGGA
Pmvk.107	TGCTGTTGACAGTGAGCGAGAGCACCTACAAGGAGACCTATAGTGAAGCCACAGATGTATAGGTCTCCTTGTAGGTGCTCGTGCCTACTGCCTCGGA
Pmvk.239	TGCTGTTGACAGTGAGCGAACGGAGGACATCTGACATCCATAGTGAAGCCACAGATGTATGGATGTCAGATGTCCTCCGTGTGCCTACTGCCTCGGA
Pmvk.459	TGCTGTTGACAGTGAGCGACACCTGCTGGGATTTATTCAATAGTGAAGCCACAGATGTATTGAATAAATCCCAGCAGGTGCTGCCTACTGCCTCGGA
Pmvk.573	TGCTGTTGACAGTGAGCGACGAGGTCAGCAAACAGACAGATAGTGAAGCCACAGATGTATCTGTCTGTTTGCTGACCTCGGTGCCTACTGCCTCGGA
Pmvk.627	TGCTGTTGACAGTGAGCGATCGTGAGTAGTGGGCAAATAATAGTGAAGCCACAGATGTATTATTTGCCCACTACTCACGAGTGCCTACTGCCTCGGA
Pnlip.1037	TGCTGTTGACAGTGAGCGACAGACTCTACCAGACATTTTATAGTGAAGCCACAGATGTATAAAATGTCTGGTAGAGTCTGCTGCCTACTGCCTCGGA
Pnlip.1331	TGCTGTTGACAGTGAGCGAAAGGATCACAGTGGAAAGAAATAGTGAAGCCACAGATGTATTTCTTTCCACTGTGATCCTTGTGCCTACTGCCTCGGA
Pnlip.1469	TGCTGTTGACAGTGAGCGCAAAGTCTAGTATTAAAGCAAATAGTGAAGCCACAGATGTATTTGCTTTAATACTAGACTTTATGCCTACTGCCTCGGA
Pnlip.1470	TGCTGTTGACAGTGAGCGCAAGTCTAGTATTAAAGCAAAATAGTGAAGCCACAGATGTATTTTGCTTTAATACTAGACTTTTGCCTACTGCCTCGGA
Pnlip.77	TGCTGTTGACAGTGAGCGAAAGGGAAGTTTGCTTCGACAATAGTGAAGCCACAGATGTATTGTCGAAGCAAACTTCCCTTCTGCCTACTGCCTCGGA
Pnliprp1.1006	TGCTGTTGACAGTGAGCGAAAGCTACAAGTACTACTTAGATAGTGAAGCCACAGATGTATCTAAGTAGTACTTGTAGCTTCTGCCTACTGCCTCGGA
Pnliprp1.1075	TGCTGTTGACAGTGAGCGCCAGGGACTTTGAGTCTAACAATAGTGAAGCCACAGATGTATTGTTAGACTCAAAGTCCCTGTTGCCTACTGCCTCGGA
Pnliprp1.1076	TGCTGTTGACAGTGAGCGAAGGGACTTTGAGTCTAACAAATAGTGAAGCCACAGATGTATTTGTTAGACTCAAAGTCCCTGTGCCTACTGCCTCGGA
Pnliprp1.1459	TGCTGTTGACAGTGAGCGAAGCCAAGATCACTGTGCAAAATAGTGAAGCCACAGATGTATTTTGCACAGTGATCTTGGCTGTGCCTACTGCCTCGGA
Pnliprp1.415	TGCTGTTGACAGTGAGCGACAGGAAGACTCGGTTCATCATTAGTGAAGCCACAGATGTAATGATGAACCGAGTCTTCCTGGTGCCTACTGCCTCGGA
Pnliprp2.1149	TGCTGTTGACAGTGAGCGCCAGGAGACAGTGGTAACTTTATAGTGAAGCCACAGATGTATAAAGTTACCACTGTCTCCTGTTGCCTACTGCCTCGGA
Pnliprp2.1245	TGCTGTTGACAGTGAGCGCACGGATGTAACGGAAACTCAATAGTGAAGCCACAGATGTATTGAGTTTCCGTTACATCCGTATGCCTACTGCCTCGGA
Pnliprp2.1265	TGCTGTTGACAGTGAGCGCAAGCAGTATGAAGTTTTCAAATAGTGAAGCCACAGATGTATTTGAAAACTTCATACTGCTTTTGCCTACTGCCTCGGA
Pnliprp2.1293	TGCTGTTGACAGTGAGCGATCCAACCAGAAGCAAGATATATAGTGAAGCCACAGATGTATATATCTTGCTTCTGGTTGGAGTGCCTACTGCCTCGGA
Pnliprp2.267	TGCTGTTGACAGTGAGCGCCCCGCTTTCTTCTGTACACAATAGTGAAGCCACAGATGTATTGTGTACAGAAGAAAGCGGGTTGCCTACTGCCTCGGA
Pnpla3.1365	TGCTGTTGACAGTGAGCGCAAGCAGGTTTATTCGAATATATAGTGAAGCCACAGATGTATATATTCGAATAAACCTGCTTTTGCCTACTGCCTCGGA
Pnpla3.1368	TGCTGTTGACAGTGAGCGACAGGTTTATTCGAATATAAAATAGTGAAGCCACAGATGTATTTTATATTCGAATAAACCTGCTGCCTACTGCCTCGGA
Pnpla3.1943	TGCTGTTGACAGTGAGCGCAAGACTCAGACCCAAATTATATAGTGAAGCCACAGATGTATATAATTTGGGTCTGAGTCTTATGCCTACTGCCTCGGA
Pnpla3.2400	TGCTGTTGACAGTGAGCGCCAGGTGGATGCATCTATATAATAGTGAAGCCACAGATGTATTATATAGATGCATCCACCTGTTGCCTACTGCCTCGGA
Pnpla3.3265	TGCTGTTGACAGTGAGCGATGGGTGAAGTCTGGTGCTTAATAGTGAAGCCACAGATGTATTAAGCACCAGACTTCACCCAGTGCCTACTGCCTCGGA
Ppap2a.364	TGCTGTTGACAGTGAGCGCTGGAGAATCTCTGTCTGTTTATAGTGAAGCCACAGATGTATAAACAGACAGAGATTCTCCAATGCCTACTGCCTCGGA
Ppap2a.607	TGCTGTTGACAGTGAGCGCAGGGAATGAAGAGAAAGTCAATAGTGAAGCCACAGATGTATTGACTTTCTCTTCATTCCCTTTGCCTACTGCCTCGGA
Ppap2a.651	TGCTGTTGACAGTGAGCGCCGGGACACTCTTCATTCTCTATAGTGAAGCCACAGATGTATAGAGAATGAAGAGTGTCCCGATGCCTACTGCCTCGGA
Ppap2a.679	TGCTGTTGACAGTGAGCGACATGCTGTTTGTCGCACTTTATAGTGAAGCCACAGATGTATAAAGTGCGACAAACAGCATGCTGCCTACTGCCTCGGA
Ppap2a.896	TGCTGTTGACAGTGAGCGAAAGGACACACATTCTTACAAATAGTGAAGCCACAGATGTATTTGTAAGAATGTGTGTCCTTGTGCCTACTGCCTCGGA
Ppap2b.1665	TGCTGTTGACAGTGAGCGCCGGGCTTGTCAAGGAGCAAAATAGTGAAGCCACAGATGTATTTTGCTCCTTGACAAGCCCGTTGCCTACTGCCTCGGA
Ppap2b.1675	TGCTGTTGACAGTGAGCGAAAGGAGCAAAACACTAGAATATAGTGAAGCCACAGATGTATATTCTAGTGTTTTGCTCCTTGTGCCTACTGCCTCGGA
Ppap2b.1755	TGCTGTTGACAGTGAGCGAGAGCTCTTATGTAGCACACAATAGTGAAGCCACAGATGTATTGTGTGCTACATAAGAGCTCCTGCCTACTGCCTCGGA
Ppap2b.2117	TGCTGTTGACAGTGAGCGACAGGCACTTGCACATGTAGAATAGTGAAGCCACAGATGTATTCTACATGTGCAAGTGCCTGGTGCCTACTGCCTCGGA
Ppap2b.248	TGCTGTTGACAGTGAGCGACAGCACAGTTCTGCAAAAGTTTAGTGAAGCCACAGATGTAAACTTTTGCAGAACTGTGCTGCTGCCTACTGCCTCGGA
Ppargc1b.1074	TGCTGTTGACAGTGAGCGATGGACTGAGTTCTCTATCCTATAGTGAAGCCACAGATGTATAGGATAGAGAACTCAGTCCAGTGCCTACTGCCTCGGA
Ppargc1b.1620	TGCTGTTGACAGTGAGCGAAGCCTCACAGACAGTAGTCAATAGTGAAGCCACAGATGTATTGACTACTGTCTGTGAGGCTGTGCCTACTGCCTCGGA
Ppargc1b.2832	TGCTGTTGACAGTGAGCGACAGGTGCTGACGAGAAGTAAATAGTGAAGCCACAGATGTATTTACTTCTCGTCAGCACCTGGTGCCTACTGCCTCGGA
Ppargc1b.315	TGCTGTTGACAGTGAGCGACAGATTGACAGTGAGAATGAATAGTGAAGCCACAGATGTATTCATTCTCACTGTCAATCTGGTGCCTACTGCCTCGGA
Ppargc1b.3314	TGCTGTTGACAGTGAGCGCCAAATCAATGTTTACATTGAATAGTGAAGCCACAGATGTATTCAATGTAAACATTGATTTGTTGCCTACTGCCTCGGA
Ppbp.235	TGCTGTTGACAGTGAGCGATGCGCTGCAGATGTACGAATATAGTGAAGCCACAGATGTATATTCGTACATCTGCAGCGCAGTGCCTACTGCCTCGGA
Ppbp.581	TGCTGTTGACAGTGAGCGCAAGAATGTCACAACAAACAAATAGTGAAGCCACAGATGTATTTGTTTGTTGTGACATTCTTTTGCCTACTGCCTCGGA
Ppbp.627	TGCTGTTGACAGTGAGCGACAAGTTGCAACCTGCAATTTATAGTGAAGCCACAGATGTATAAATTGCAGGTTGCAACTTGGTGCCTACTGCCTCGGA
Ppbp.835	TGCTGTTGACAGTGAGCGCCCCATCCTTGCTCTCTTCAAATAGTGAAGCCACAGATGTATTTGAAGAGAGCAAGGATGGGTTGCCTACTGCCTCGGA
Ppbp.875	TGCTGTTGACAGTGAGCGCCCCATTGAGCATTGTTATATATAGTGAAGCCACAGATGTATATATAACAATGCTCAATGGGATGCCTACTGCCTCGGA
Ppp1r3b.1495	TGCTGTTGACAGTGAGCGCCAAGAGAGACAAAGCAAATAATAGTGAAGCCACAGATGTATTATTTGCTTTGTCTCTCTTGTTGCCTACTGCCTCGGA
Ppp1r3b.1897	TGCTGTTGACAGTGAGCGACAGACTGTGCTTAGATATATATAGTGAAGCCACAGATGTATATATATCTAAGCACAGTCTGGTGCCTACTGCCTCGGA
Ppp1r3b.2635	TGCTGTTGACAGTGAGCGACAGGAGTTTGTGTTTTATCTATAGTGAAGCCACAGATGTATAGATAAAACACAAACTCCTGGTGCCTACTGCCTCGGA
Ppp1r3b.2636	TGCTGTTGACAGTGAGCGAAGGAGTTTGTGTTTTATCTAATAGTGAAGCCACAGATGTATTAGATAAAACACAAACTCCTGTGCCTACTGCCTCGGA
Ppp1r3b.2720	TGCTGTTGACAGTGAGCGATAGGTTGAAATTGGATAGAAATAGTGAAGCCACAGATGTATTTCTATCCAATTTCAACCTAGTGCCTACTGCCTCGGA
Pqlc1.292	TGCTGTTGACAGTGAGCGACCATGTGTGCCTGGTGCTATTTAGTGAAGCCACAGATGTAAATAGCACCAGGCACACATGGGTGCCTACTGCCTCGGA
Pqlc1.314	TGCTGTTGACAGTGAGCGAGTGGCCAATATTTTACGGATATAGTGAAGCCACAGATGTATATCCGTAAAATATTGGCCACCTGCCTACTGCCTCGGA
Pqlc1.377	TGCTGTTGACAGTGAGCGACAGAGCATAGTCATGATCCTTTAGTGAAGCCACAGATGTAAAGGATCATGACTATGCTCTGCTGCCTACTGCCTCGGA
Pqlc1.378	TGCTGTTGACAGTGAGCGAAGAGCATAGTCATGATCCTTATAGTGAAGCCACAGATGTATAAGGATCATGACTATGCTCTGTGCCTACTGCCTCGGA
Pqlc1.397	TGCTGTTGACAGTGAGCGCTACGATGTTGCTCATGCTGAATAGTGAAGCCACAGATGTATTCAGCATGAGCAACATCGTAATGCCTACTGCCTCGGA
Prdx1.1001	TGCTGTTGACAGTGAGCGCAAAGTGTTTGAGTGTTGTTTATAGTGAAGCCACAGATGTATAAACAACACTCAAACACTTTTTGCCTACTGCCTCGGA
Prdx1.1002	TGCTGTTGACAGTGAGCGCAAGTGTTTGAGTGTTGTTTATTAGTGAAGCCACAGATGTAATAAACAACACTCAAACACTTTTGCCTACTGCCTCGGA
Prdx1.139	TGCTGTTGACAGTGAGCGACAGATGGACAATTCAAAGATATAGTGAAGCCACAGATGTATATCTTTGAATTGTCCATCTGGTGCCTACTGCCTCGGA
Prdx1.491	TGCTGTTGACAGTGAGCGCTCGACAGATAACAATAAACGATAGTGAAGCCACAGATGTATCGTTTATTGTTATCTGTCGAATGCCTACTGCCTCGGA
Prdx1.68	TGCTGTTGACAGTGAGCGCTAGCAAGATGTCTTCAGGAAATAGTGAAGCCACAGATGTATTTCCTGAAGACATCTTGCTATTGCCTACTGCCTCGGA
Prdx2.180	TGCTGTTGACAGTGAGCGATGGATGGTGCCTTCAAGGAAATAGTGAAGCCACAGATGTATTTCCTTGAAGGCACCATCCACTGCCTACTGCCTCGGA
Prdx2.532	TGCTGTTGACAGTGAGCGCTCGCCAGATCACAGTCAATGATAGTGAAGCCACAGATGTATCATTGACTGTGATCTGGCGAATGCCTACTGCCTCGGA
Prdx2.536	TGCTGTTGACAGTGAGCGACAGATCACAGTCAATGACCTATAGTGAAGCCACAGATGTATAGGTCATTGACTGTGATCTGGTGCCTACTGCCTCGGA
Prdx2.685	TGCTGTTGACAGTGAGCGCCAGCAAGGAATACTTCTCCAATAGTGAAGCCACAGATGTATTGGAGAAGTATTCCTTGCTGTTGCCTACTGCCTCGGA
Prdx2.832	TGCTGTTGACAGTGAGCGATAGGCTGAGGTTTTCTCATTATAGTGAAGCCACAGATGTATAATGAGAAAACCTCAGCCTAGTGCCTACTGCCTCGGA
Prdx3.1051	TGCTGTTGACAGTGAGCGATAGGGACTTCTTGATGGCTAATAGTGAAGCCACAGATGTATTAGCCATCAAGAAGTCCCTAGTGCCTACTGCCTCGGA
Prdx3.1372	TGCTGTTGACAGTGAGCGAAAGGACTATGTCTAATCCATATAGTGAAGCCACAGATGTATATGGATTAGACATAGTCCTTCTGCCTACTGCCTCGGA
Prdx3.1373	TGCTGTTGACAGTGAGCGCAGGACTATGTCTAATCCATAATAGTGAAGCCACAGATGTATTATGGATTAGACATAGTCCTTTGCCTACTGCCTCGGA
Prdx3.1407	TGCTGTTGACAGTGAGCGCAGAGCTGGATATATAGAATAATAGTGAAGCCACAGATGTATTATTCTATATATCCAGCTCTTTGCCTACTGCCTCGGA
Prdx3.163	TGCTGTTGACAGTGAGCGCAGGCCTGTTGCTTCTAGAAGATAGTGAAGCCACAGATGTATCTTCTAGAAGCAACAGGCCTATGCCTACTGCCTCGGA
Prdx4.387	TGCTGTTGACAGTGAGCGCCGGAGAATTCAAGGAGCTCAATAGTGAAGCCACAGATGTATTGAGCTCCTTGAATTCTCCGTTGCCTACTGCCTCGGA
Prdx4.463	TGCTGTTGACAGTGAGCGAACCTTTGTGTGTCCAACTGAATAGTGAAGCCACAGATGTATTCAGTTGGACACACAAAGGTGTGCCTACTGCCTCGGA
Prdx4.658	TGCTGTTGACAGTGAGCGCAAGGACTATGGTGTATACCTTTAGTGAAGCCACAGATGTAAAGGTATACACCATAGTCCTTTTGCCTACTGCCTCGGA
Prdx4.680	TGCTGTTGACAGTGAGCGAAAGACTCAGGACATACTCTTATAGTGAAGCCACAGATGTATAAGAGTATGTCCTGAGTCTTCTGCCTACTGCCTCGGA
Prdx4.850	TGCTGTTGACAGTGAGCGAAAACCTGGTAGTGAAACAATATAGTGAAGCCACAGATGTATATTGTTTCACTACCAGGTTTCTGCCTACTGCCTCGGA
Prdx5.203	TGCTGTTGACAGTGAGCGCTCCCTCAGTGGAGGTATTTGATAGTGAAGCCACAGATGTATCAAATACCTCCACTGAGGGAATGCCTACTGCCTCGGA
Prdx5.255	TGCTGTTGACAGTGAGCGCGAGCTGTTCAAGGGCAAGAAATAGTGAAGCCACAGATGTATTTCTTGCCCTTGAACAGCTCTTGCCTACTGCCTCGGA
Prdx5.494	TGCTGTTGACAGTGAGCGCGGCGACAGACTTATTATTGGATAGTGAAGCCACAGATGTATCCAATAATAAGTCTGTCGCCTTGCCTACTGCCTCGGA
Prdx5.499	TGCTGTTGACAGTGAGCGCCAGACTTATTATTGGATGATTTAGTGAAGCCACAGATGTAAATCATCCAATAATAAGTCTGTTGCCTACTGCCTCGGA
Prdx5.545	TGCTGTTGACAGTGAGCGATCGGCTGAAAAGGTTCTCCATTAGTGAAGCCACAGATGTAATGGAGAACCTTTTCAGCCGACTGCCTACTGCCTCGGA
Prdx6.1096	TGCTGTTGACAGTGAGCGCTCCGAACTGAATCTTCTGTTATAGTGAAGCCACAGATGTATAACAGAAGATTCAGTTCGGAATGCCTACTGCCTCGGA
Prdx6.1338	TGCTGTTGACAGTGAGCGAACGGGCGGTGACAGTGTTTTATAGTGAAGCCACAGATGTATAAAACACTGTCACCGCCCGTCTGCCTACTGCCTCGGA
Prdx6.1574	TGCTGTTGACAGTGAGCGAAAGGATGAATTCCTACATGTATAGTGAAGCCACAGATGTATACATGTAGGAATTCATCCTTCTGCCTACTGCCTCGGA
Prdx6.1722	TGCTGTTGACAGTGAGCGCACAGTTCATAACGATAGCGAATAGTGAAGCCACAGATGTATTCGCTATCGTTATGAACTGTATGCCTACTGCCTCGGA
Prdx6.1850	TGCTGTTGACAGTGAGCGCAAGCTCTGAGATAGTGGTATATAGTGAAGCCACAGATGTATATACCACTATCTCAGAGCTTATGCCTACTGCCTCGGA
Prkaa1.1271	TGCTGTTGACAGTGAGCGCTGGCAGAAGTTTGTAGAGCAATAGTGAAGCCACAGATGTATTGCTCTACAAACTTCTGCCATTGCCTACTGCCTCGGA
Prkaa1.145	TGCTGTTGACAGTGAGCGACACGAGTTGACCGGACATAAATAGTGAAGCCACAGATGTATTTATGTCCGGTCAACTCGTGCTGCCTACTGCCTCGGA
Prkaa1.2644	TGCTGTTGACAGTGAGCGCCACATGTATAATATACAGATATAGTGAAGCCACAGATGTATATCTGTATATTATACATGTGTTGCCTACTGCCTCGGA
Prkaa1.3117	TGCTGTTGACAGTGAGCGACCGGTATTGTGTGAGCTAATATAGTGAAGCCACAGATGTATATTAGCTCACACAATACCGGCTGCCTACTGCCTCGGA
Prkaa1.3468	TGCTGTTGACAGTGAGCGATCCGAATTGAATGCTGTATAATAGTGAAGCCACAGATGTATTATACAGCATTCAATTCGGAGTGCCTACTGCCTCGGA
Prkaa2.2182	TGCTGTTGACAGTGAGCGCCAAGAAGATTAAGATATAGAATAGTGAAGCCACAGATGTATTCTATATCTTAATCTTCTTGTTGCCTACTGCCTCGGA
Prkaa2.286	TGCTGTTGACAGTGAGCGCAACGAGAAATTCAAAATCTTATAGTGAAGCCACAGATGTATAAGATTTTGAATTTCTCGTTTTGCCTACTGCCTCGGA
Prkaa2.3918	TGCTGTTGACAGTGAGCGACAGGAATTCAGTCACAGCATATAGTGAAGCCACAGATGTATATGCTGTGACTGAATTCCTGCTGCCTACTGCCTCGGA
Prkaa2.3990	TGCTGTTGACAGTGAGCGCCAGTTCCTACATTTCAGTCAATAGTGAAGCCACAGATGTATTGACTGAAATGTAGGAACTGTTGCCTACTGCCTCGGA
Prkaa2.4388	TGCTGTTGACAGTGAGCGATAAGAACTAGATAGATAGCAATAGTGAAGCCACAGATGTATTGCTATCTATCTAGTTCTTAGTGCCTACTGCCTCGGA
Prkci.1350	TGCTGTTGACAGTGAGCGAAAGTTGGACAATGTACTGCTATAGTGAAGCCACAGATGTATAGCAGTACATTGTCCAACTTCTGCCTACTGCCTCGGA
Prkci.2121	TGCTGTTGACAGTGAGCGCCAGATAAATAGAACTAAGAAATAGTGAAGCCACAGATGTATTTCTTAGTTCTATTTATCTGTTGCCTACTGCCTCGGA
Prkci.2944	TGCTGTTGACAGTGAGCGATGCGGTGAAATTCAAGACCAATAGTGAAGCCACAGATGTATTGGTCTTGAATTTCACCGCAGTGCCTACTGCCTCGGA
Prkci.3025	TGCTGTTGACAGTGAGCGCGAGCTCCTATGTCATAGCTAATAGTGAAGCCACAGATGTATTAGCTATGACATAGGAGCTCATGCCTACTGCCTCGGA
Prkci.3227	TGCTGTTGACAGTGAGCGATACAGTTGTCAAATCAGTAAATAGTGAAGCCACAGATGTATTTACTGATTTGACAACTGTAGTGCCTACTGCCTCGGA
Prkd1.1754	TGCTGTTGACAGTGAGCGATACAGCGAATGTAGTGTATTATAGTGAAGCCACAGATGTATAATACACTACATTCGCTGTAGTGCCTACTGCCTCGGA
Prkd1.2083	TGCTGTTGACAGTGAGCGCCAGGAAGAGATGTAGCTATTATAGTGAAGCCACAGATGTATAATAGCTACATCTCTTCCTGTTGCCTACTGCCTCGGA
Prkd1.2084	TGCTGTTGACAGTGAGCGAAGGAAGAGATGTAGCTATTAATAGTGAAGCCACAGATGTATTAATAGCTACATCTCTTCCTGTGCCTACTGCCTCGGA
Prkd1.2787	TGCTGTTGACAGTGAGCGCCAGGACTATCAGACCTGGTTATAGTGAAGCCACAGATGTATAACCAGGTCTGATAGTCCTGTTGCCTACTGCCTCGGA
Prkd1.3195	TGCTGTTGACAGTGAGCGACAACTGTGTTGTATTAACAAATAGTGAAGCCACAGATGTATTTGTTAATACAACACAGTTGGTGCCTACTGCCTCGGA
Prom1.1170	TGCTGTTGACAGTGAGCGACAAACTGTGGATGTCATCAAATAGTGAAGCCACAGATGTATTTGATGACATCCACAGTTTGGTGCCTACTGCCTCGGA
Prom1.1560	TGCTGTTGACAGTGAGCGCACGTTTGTTGTTGGTGCAAATTAGTGAAGCCACAGATGTAATTTGCACCAACAACAAACGTATGCCTACTGCCTCGGA
Prom1.1925	TGCTGTTGACAGTGAGCGATGGGATAGATACAATCGATTATAGTGAAGCCACAGATGTATAATCGATTGTATCTATCCCAGTGCCTACTGCCTCGGA
Prom1.2065	TGCTGTTGACAGTGAGCGCTACTGGATGTACAGAATATAATAGTGAAGCCACAGATGTATTATATTCTGTACATCCAGTAATGCCTACTGCCTCGGA
Prom1.2282	TGCTGTTGACAGTGAGCGCTGGGAAAACAATACTAGGCTATAGTGAAGCCACAGATGTATAGCCTAGTATTGTTTTCCCAATGCCTACTGCCTCGGA
Prss12.1099	TGCTGTTGACAGTGAGCGATCGCCTGGAGGTCTACTACAATAGTGAAGCCACAGATGTATTGTAGTAGACCTCCAGGCGACTGCCTACTGCCTCGGA
Prss12.1923	TGCTGTTGACAGTGAGCGCCAGCTGCACACTGCTTCAAAATAGTGAAGCCACAGATGTATTTTGAAGCAGTGTGCAGCTGTTGCCTACTGCCTCGGA
Prss12.2004	TGCTGTTGACAGTGAGCGACAGAGGAGTTTGAACAAGAAATAGTGAAGCCACAGATGTATTTCTTGTTCAAACTCCTCTGGTGCCTACTGCCTCGGA
Prss12.2223	TGCTGTTGACAGTGAGCGCCAGGTCGTGCCTACTCAAGAATAGTGAAGCCACAGATGTATTCTTGAGTAGGCACGACCTGTTGCCTACTGCCTCGGA
Prss12.2542	TGCTGTTGACAGTGAGCGCAAGCTCAAGAAAATAGTAAAATAGTGAAGCCACAGATGTATTTTACTATTTTCTTGAGCTTTTGCCTACTGCCTCGGA
Ptdss2.1674	TGCTGTTGACAGTGAGCGACAGGTAGGTGTATGCACATATTAGTGAAGCCACAGATGTAATATGTGCATACACCTACCTGCTGCCTACTGCCTCGGA
Ptdss2.186	TGCTGTTGACAGTGAGCGACAGCACCGAGTCTGAAGTCTATAGTGAAGCCACAGATGTATAGACTTCAGACTCGGTGCTGCTGCCTACTGCCTCGGA
Ptdss2.1919	TGCTGTTGACAGTGAGCGCCAGCAGCATAAGTGAAGGATATAGTGAAGCCACAGATGTATATCCTTCACTTATGCTGCTGTTGCCTACTGCCTCGGA
Ptdss2.1927	TGCTGTTGACAGTGAGCGCTAAGTGAAGGATATCATAATATAGTGAAGCCACAGATGTATATTATGATATCCTTCACTTATTGCCTACTGCCTCGGA
Ptdss2.2017	TGCTGTTGACAGTGAGCGACACGCAGGACTATAAACTGAATAGTGAAGCCACAGATGTATTCAGTTTATAGTCCTGCGTGGTGCCTACTGCCTCGGA
Ptpla.360	TGCTGTTGACAGTGAGCGCCACACAGAGGTTTATATAAAATAGTGAAGCCACAGATGTATTTTATATAAACCTCTGTGTGTTGCCTACTGCCTCGGA
Ptpla.509	TGCTGTTGACAGTGAGCGATGGCTCATTACTCACAGTATATAGTGAAGCCACAGATGTATATACTGTGAGTAATGAGCCACTGCCTACTGCCTCGGA
Ptpla.713	TGCTGTTGACAGTGAGCGCACCGTTGTTTCCTCAGCTCTATAGTGAAGCCACAGATGTATAGAGCTGAGGAAACAACGGTATGCCTACTGCCTCGGA
Ptpla.726	TGCTGTTGACAGTGAGCGCCAGCTCTATTTTCATATGTTATAGTGAAGCCACAGATGTATAACATATGAAAATAGAGCTGATGCCTACTGCCTCGGA
Ptpla.835	TGCTGTTGACAGTGAGCGCAACCGGATTACTTGAGTCCAATAGTGAAGCCACAGATGTATTGGACTCAAGTAATCCGGTTTTGCCTACTGCCTCGGA
Ptplb.1815	TGCTGTTGACAGTGAGCGCCCAGAGACAAGATGTGTTCTATAGTGAAGCCACAGATGTATAGAACACATCTTGTCTCTGGATGCCTACTGCCTCGGA
Ptplb.2285	TGCTGTTGACAGTGAGCGAAGGCAGGTGTGTAATAAGTTATAGTGAAGCCACAGATGTATAACTTATTACACACCTGCCTGTGCCTACTGCCTCGGA
Ptplb.3073	TGCTGTTGACAGTGAGCGACACGGAGTTAGTCATGGAGTATAGTGAAGCCACAGATGTATACTCCATGACTAACTCCGTGGTGCCTACTGCCTCGGA
Ptplb.3264	TGCTGTTGACAGTGAGCGATCAGTTCTGAGTTTCAGATAATAGTGAAGCCACAGATGTATTATCTGAAACTCAGAACTGAGTGCCTACTGCCTCGGA
Ptplb.3265	TGCTGTTGACAGTGAGCGCCAGTTCTGAGTTTCAGATAAATAGTGAAGCCACAGATGTATTTATCTGAAACTCAGAACTGATGCCTACTGCCTCGGA
Pxdn.1765	TGCTGTTGACAGTGAGCGAAACAAGGATGGTGTTCAGGTATAGTGAAGCCACAGATGTATACCTGAACACCATCCTTGTTCTGCCTACTGCCTCGGA
Pxdn.297	TGCTGTTGACAGTGAGCGCTCGGTTCAACAGAATCAGAGATAGTGAAGCCACAGATGTATCTCTGATTCTGTTGAACCGAATGCCTACTGCCTCGGA
Pxdn.4027	TGCTGTTGACAGTGAGCGACAGGACTGTTGTGAAGATTGTTAGTGAAGCCACAGATGTAACAATCTTCACAACAGTCCTGCTGCCTACTGCCTCGGA
Pxdn.4681	TGCTGTTGACAGTGAGCGCCCCTGTGTTTGTAGAAGGAAATAGTGAAGCCACAGATGTATTTCCTTCTACAAACACAGGGTTGCCTACTGCCTCGGA
Pxdn.5481	TGCTGTTGACAGTGAGCGACCCATTTTAGATGTTAGAAAATAGTGAAGCCACAGATGTATTTTCTAACATCTAAAATGGGCTGCCTACTGCCTCGGA
Pygb.1503	TGCTGTTGACAGTGAGCGACAGAGAAGTTCCAGAACAAGATAGTGAAGCCACAGATGTATCTTGTTCTGGAACTTCTCTGGTGCCTACTGCCTCGGA
Pygb.1543	TGCTGTTGACAGTGAGCGAACGGTGGCTGCTGTTGTGTAATAGTGAAGCCACAGATGTATTACACAACAGCAGCCACCGTCTGCCTACTGCCTCGGA
Pygb.1669	TGCTGTTGACAGTGAGCGCCAGAGACGTAGCCAAGGTTAATAGTGAAGCCACAGATGTATTAACCTTGGCTACGTCTCTGATGCCTACTGCCTCGGA
Pygb.1717	TGCTGTTGACAGTGAGCGACCAGCTAGAGAAGGAGTACAATAGTGAAGCCACAGATGTATTGTACTCCTTCTCTAGCTGGGTGCCTACTGCCTCGGA
Pygb.1949	TGCTGTTGACAGTGAGCGCTCCATTGGAGATGTTGTCAATTAGTGAAGCCACAGATGTAATTGACAACATCTCCAATGGATTGCCTACTGCCTCGGA
Pygm.1677	TGCTGTTGACAGTGAGCGCCAAGTTGAAGTTCTCTGCATATAGTGAAGCCACAGATGTATATGCAGAGAACTTCAACTTGTTGCCTACTGCCTCGGA
Pygm.1974	TGCTGTTGACAGTGAGCGCCCGAGTGATCTTCCTGGAGAATAGTGAAGCCACAGATGTATTCTCCAGGAAGATCACTCGGATGCCTACTGCCTCGGA
Pygm.2239	TGCTGTTGACAGTGAGCGACAGGAGTACTACGACCGAATTTAGTGAAGCCACAGATGTAAATTCGGTCGTAGTACTCCTGGTGCCTACTGCCTCGGA
Pygm.2269	TGCTGTTGACAGTGAGCGCCGGCAGATCATCGAACAGCTATAGTGAAGCCACAGATGTATAGCTGTTCGATGATCTGCCGATGCCTACTGCCTCGGA
Pygm.2378	TGCTGTTGACAGTGAGCGACAGATTATGAGGAATACATTATAGTGAAGCCACAGATGTATAATGTATTCCTCATAATCTGCTGCCTACTGCCTCGGA
Rars.1068	TGCTGTTGACAGTGAGCGCTAGGATGAAGGACATTGTAAATAGTGAAGCCACAGATGTATTTACAATGTCCTTCATCCTATTGCCTACTGCCTCGGA
Rars.1461	TGCTGTTGACAGTGAGCGCACGGTCCATGGACAAGCTAAATAGTGAAGCCACAGATGTATTTAGCTTGTCCATGGACCGTTTGCCTACTGCCTCGGA
Rars.175	TGCTGTTGACAGTGAGCGCCAGTTACGAGAAGAAAATTTATAGTGAAGCCACAGATGTATAAATTTTCTTCTCGTAACTGTTGCCTACTGCCTCGGA
Rars.1863	TGCTGTTGACAGTGAGCGAAACCACCTTCACAGAGTTCTATAGTGAAGCCACAGATGTATAGAACTCTGTGAAGGTGGTTGTGCCTACTGCCTCGGA
Rars.1920	TGCTGTTGACAGTGAGCGATGGGAAAGTATTGAAAGTGAATAGTGAAGCCACAGATGTATTCACTTTCAATACTTTCCCAGTGCCTACTGCCTCGGA
Rars2.1487	TGCTGTTGACAGTGAGCGATCCAATGTTGCTTGTTTACAATAGTGAAGCCACAGATGTATTGTAAACAAGCAACATTGGAGTGCCTACTGCCTCGGA
Rars2.1543	TGCTGTTGACAGTGAGCGCCAGGTTTGATGAGGTACTTTATAGTGAAGCCACAGATGTATAAAGTACCTCATCAAACCTGATGCCTACTGCCTCGGA
Rars2.167	TGCTGTTGACAGTGAGCGCTCGGTGGATTCCTTACTAGAATAGTGAAGCCACAGATGTATTCTAGTAAGGAATCCACCGAATGCCTACTGCCTCGGA
Rars2.1762	TGCTGTTGACAGTGAGCGATAGAATGTAATTTCTAGATAATAGTGAAGCCACAGATGTATTATCTAGAAATTACATTCTACTGCCTACTGCCTCGGA
Rars2.206	TGCTGTTGACAGTGAGCGCCAGGTAGACACTCAAGACCAATAGTGAAGCCACAGATGTATTGGTCTTGAGTGTCTACCTGTTGCCTACTGCCTCGGA
Rdh11.1013	TGCTGTTGACAGTGAGCGAGAGATGATGATTATCCTTCAATAGTGAAGCCACAGATGTATTGAAGGATAATCATCATCTCCTGCCTACTGCCTCGGA
Rdh11.1411	TGCTGTTGACAGTGAGCGATCCCAACATCTGGATACTTAATAGTGAAGCCACAGATGTATTAAGTATCCAGATGTTGGGACTGCCTACTGCCTCGGA
Rdh11.320	TGCTGTTGACAGTGAGCGAACCTAGCTGATACCAAGTCTATAGTGAAGCCACAGATGTATAGACTTGGTATCAGCTAGGTCTGCCTACTGCCTCGGA
Rdh11.642	TGCTGTTGACAGTGAGCGCAGCCAACATTCTCTTCACTAATAGTGAAGCCACAGATGTATTAGTGAAGAGAATGTTGGCTATGCCTACTGCCTCGGA
Rdh11.901	TGCTGTTGACAGTGAGCGCTACCAAGGTCGCAATGAGATATAGTGAAGCCACAGATGTATATCTCATTGCGACCTTGGTAATGCCTACTGCCTCGGA
Rpe.1574	TGCTGTTGACAGTGAGCGCAGGCTTATAGTTGTACTCCTATAGTGAAGCCACAGATGTATAGGAGTACAACTATAAGCCTTTGCCTACTGCCTCGGA
Rpe.1593	TGCTGTTGACAGTGAGCGATAGACTGTAGAAGATGCTCAATAGTGAAGCCACAGATGTATTGAGCATCTTCTACAGTCTAGTGCCTACTGCCTCGGA
Rpe.1892	TGCTGTTGACAGTGAGCGATGGCAGAATCAGAGTAAGTTATAGTGAAGCCACAGATGTATAACTTACTCTGATTCTGCCAGTGCCTACTGCCTCGGA
Rpe.2149	TGCTGTTGACAGTGAGCGCAAGGTTTGTGCATTTAATCAATAGTGAAGCCACAGATGTATTGATTAAATGCACAAACCTTTTGCCTACTGCCTCGGA
Rpe.2387	TGCTGTTGACAGTGAGCGAAGGGATCAGTTTAATTTCTAATAGTGAAGCCACAGATGTATTAGAAATTAAACTGATCCCTGTGCCTACTGCCTCGGA
Rpia.1258	TGCTGTTGACAGTGAGCGCCAGGACTGTCTCTGAAAGCTTTAGTGAAGCCACAGATGTAAAGCTTTCAGAGACAGTCCTGATGCCTACTGCCTCGGA
Rpia.1430	TGCTGTTGACAGTGAGCGACCAAATCTTAGTTACATTTTATAGTGAAGCCACAGATGTATAAAATGTAACTAAGATTTGGGTGCCTACTGCCTCGGA
Rpia.1613	TGCTGTTGACAGTGAGCGCCAGCACTGTCTGAGATGTGAATAGTGAAGCCACAGATGTATTCACATCTCAGACAGTGCTGTTGCCTACTGCCTCGGA
Rpia.1688	TGCTGTTGACAGTGAGCGATCCGATGACCCTTGTATGATTTAGTGAAGCCACAGATGTAAATCATACAAGGGTCATCGGAGTGCCTACTGCCTCGGA
Rpia.280	TGCTGTTGACAGTGAGCGAAACCACGTGAAGAATAACCAATAGTGAAGCCACAGATGTATTGGTTATTCTTCACGTGGTTCTGCCTACTGCCTCGGA
S100a14.279	TGCTGTTGACAGTGAGCGAAGCCAAGAGTGTGAAGATGGATAGTGAAGCCACAGATGTATCCATCTTCACACTCTTGGCTGTGCCTACTGCCTCGGA
S100a14.611	TGCTGTTGACAGTGAGCGATGGGTTATGGAAGTGATCCAATAGTGAAGCCACAGATGTATTGGATCACTTCCATAACCCAGTGCCTACTGCCTCGGA
S100a14.774	TGCTGTTGACAGTGAGCGCTCCAGTGTCTGTTCCTGAGTATAGTGAAGCCACAGATGTATACTCAGGAACAGACACTGGAATGCCTACTGCCTCGGA
S100a14.808	TGCTGTTGACAGTGAGCGCTAGGAGCAGAGTTGCAAAAGATAGTGAAGCCACAGATGTATCTTTTGCAACTCTGCTCCTATTGCCTACTGCCTCGGA
S100a14.96	TGCTGTTGACAGTGAGCGCTAGGACAGACGACAAAACTCATAGTGAAGCCACAGATGTATGAGTTTTGTCGTCTGTCCTATTGCCTACTGCCTCGGA
Sc4mol.1331	TGCTGTTGACAGTGAGCGCTCGGAAAATTCTCAACAATAATAGTGAAGCCACAGATGTATTATTGTTGAGAATTTTCCGAATGCCTACTGCCTCGGA
Sc4mol.1477	TGCTGTTGACAGTGAGCGCTAGGACTATTCTTTCTGTGAATAGTGAAGCCACAGATGTATTCACAGAAAGAATAGTCCTAATGCCTACTGCCTCGGA
Sc4mol.1496	TGCTGTTGACAGTGAGCGAAAGGATTGTTTGATTGTAGTATAGTGAAGCCACAGATGTATACTACAATCAAACAATCCTTCTGCCTACTGCCTCGGA
Sc4mol.1560	TGCTGTTGACAGTGAGCGATACATAGAATATTATAGCCTATAGTGAAGCCACAGATGTATAGGCTATAATATTCTATGTACTGCCTACTGCCTCGGA
Sc4mol.1657	TGCTGTTGACAGTGAGCGCCAGGTGATCATTGAAATCGTATAGTGAAGCCACAGATGTATACGATTTCAATGATCACCTGATGCCTACTGCCTCGGA
Sc5d.1130	TGCTGTTGACAGTGAGCGCCACAGTCAAGATACCTAGCAATAGTGAAGCCACAGATGTATTGCTAGGTATCTTGACTGTGTTGCCTACTGCCTCGGA
Sc5d.1197	TGCTGTTGACAGTGAGCGAAGGGATGGTCCTGACAGTAAATAGTGAAGCCACAGATGTATTTACTGTCAGGACCATCCCTCTGCCTACTGCCTCGGA
Sc5d.1908	TGCTGTTGACAGTGAGCGACAGCTTGAAGTGTGTCATTTATAGTGAAGCCACAGATGTATAAATGACACACTTCAAGCTGGTGCCTACTGCCTCGGA
Sc5d.2170	TGCTGTTGACAGTGAGCGCAAAGGTGGTTGTTGTAAGCTATAGTGAAGCCACAGATGTATAGCTTACAACAACCACCTTTATGCCTACTGCCTCGGA
Sc5d.2171	TGCTGTTGACAGTGAGCGCAAGGTGGTTGTTGTAAGCTAATAGTGAAGCCACAGATGTATTAGCTTACAACAACCACCTTTTGCCTACTGCCTCGGA
Scd1.1112	TGCTGTTGACAGTGAGCGACCCTACGACAAGAACATTCAATAGTGAAGCCACAGATGTATTGAATGTTCTTGTCGTAGGGGTGCCTACTGCCTCGGA
Scd1.1485	TGCTGTTGACAGTGAGCGCCCGGTACAGTATTCTTATAAATAGTGAAGCCACAGATGTATTTATAAGAATACTGTACCGGATGCCTACTGCCTCGGA
Scd1.3336	TGCTGTTGACAGTGAGCGCAAGGTGAGACCTGATACCTAATAGTGAAGCCACAGATGTATTAGGTATCAGGTCTCACCTTATGCCTACTGCCTCGGA
Scd1.3607	TGCTGTTGACAGTGAGCGCCACTGTAGATCTACTGACCTATAGTGAAGCCACAGATGTATAGGTCAGTAGATCTACAGTGATGCCTACTGCCTCGGA
Scd1.4433	TGCTGTTGACAGTGAGCGCAGGGTTATTAATACTGACCTATAGTGAAGCCACAGATGTATAGGTCAGTATTAATAACCCTTTGCCTACTGCCTCGGA
Scd2.1018	TGCTGTTGACAGTGAGCGCTCGCGTATTTGTACTATGTAATAGTGAAGCCACAGATGTATTACATAGTACAAATACGCGAATGCCTACTGCCTCGGA
Scd2.1831	TGCTGTTGACAGTGAGCGACAGAGGCTTACTGTTCTGTTATAGTGAAGCCACAGATGTATAACAGAACAGTAAGCCTCTGCTGCCTACTGCCTCGGA
Scd2.2660	TGCTGTTGACAGTGAGCGACAGGTGGATCTCTGAGTTCAATAGTGAAGCCACAGATGTATTGAACTCAGAGATCCACCTGCTGCCTACTGCCTCGGA
Scd2.4022	TGCTGTTGACAGTGAGCGCCAGCTGTTTGCTAAAAGAGAATAGTGAAGCCACAGATGTATTCTCTTTTAGCAAACAGCTGATGCCTACTGCCTCGGA
Scd2.4650	TGCTGTTGACAGTGAGCGATAGGTTTTGTTATTTGTTTTATAGTGAAGCCACAGATGTATAAAACAAATAACAAAACCTACTGCCTACTGCCTCGGA
Sco2.1040	TGCTGTTGACAGTGAGCGACAGAGCAGATCGTAGAGAGTATAGTGAAGCCACAGATGTATACTCTCTACGATCTGCTCTGCTGCCTACTGCCTCGGA
Sco2.363	TGCTGTTGACAGTGAGCGAGCCCAAGCTCTCTCAGTTCAATAGTGAAGCCACAGATGTATTGAACTGAGAGAGCTTGGGCCTGCCTACTGCCTCGGA
Sco2.404	TGCTGTTGACAGTGAGCGAGAGGTGAAACTCTGCATAGAATAGTGAAGCCACAGATGTATTCTATGCAGAGTTTCACCTCCTGCCTACTGCCTCGGA
Sco2.663	TGCTGTTGACAGTGAGCGACCAGTGGGTGCTGATGTACTTTAGTGAAGCCACAGATGTAAAGTACATCAGCACCCACTGGCTGCCTACTGCCTCGGA
Sco2.834	TGCTGTTGACAGTGAGCGACCGCTATGTGCAAGAATTCCATAGTGAAGCCACAGATGTATGGAATTCTTGCACATAGCGGGTGCCTACTGCCTCGGA
Sdha.1486	TGCTGTTGACAGTGAGCGCAAGGCAAATGCTGGAGAAGAATAGTGAAGCCACAGATGTATTCTTCTCCAGCATTTGCCTTATGCCTACTGCCTCGGA
Sdha.164	TGCTGTTGACAGTGAGCGCCAGCTAAAGTTTCAGATGCAATAGTGAAGCCACAGATGTATTGCATCTGAAACTTTAGCTGATGCCTACTGCCTCGGA
Sdha.175	TGCTGTTGACAGTGAGCGCTCAGATGCAATTTCTACTCAATAGTGAAGCCACAGATGTATTGAGTAGAAATTGCATCTGAATGCCTACTGCCTCGGA
Sdha.2045	TGCTGTTGACAGTGAGCGCCAGGACCAGCTTATGTGATTATAGTGAAGCCACAGATGTATAATCACATAAGCTGGTCCTGTTGCCTACTGCCTCGGA
Sdha.2049	TGCTGTTGACAGTGAGCGAACCAGCTTATGTGATTATATATAGTGAAGCCACAGATGTATATATAATCACATAAGCTGGTCTGCCTACTGCCTCGGA
Sdhb.1026	TGCTGTTGACAGTGAGCGCCAGCTGGAGTCTCCCTAAGTATAGTGAAGCCACAGATGTATACTTAGGGAGACTCCAGCTGTTGCCTACTGCCTCGGA
Sdhb.1038	TGCTGTTGACAGTGAGCGCCCCTAAGTACAGCATATGTAATAGTGAAGCCACAGATGTATTACATATGCTGTACTTAGGGATGCCTACTGCCTCGGA
Sdhb.285	TGCTGTTGACAGTGAGCGCCCCAGACAAGACTGGAGATAATAGTGAAGCCACAGATGTATTATCTCCAGTCTTGTCTGGGTTGCCTACTGCCTCGGA
Sdhb.286	TGCTGTTGACAGTGAGCGACCAGACAAGACTGGAGATAAATAGTGAAGCCACAGATGTATTTATCTCCAGTCTTGTCTGGGTGCCTACTGCCTCGGA
Sdhb.504	TGCTGTTGACAGTGAGCGCCAGCAAAGTCTCCAAAATCTATAGTGAAGCCACAGATGTATAGATTTTGGAGACTTTGCTGATGCCTACTGCCTCGGA
Sema3b.1549	TGCTGTTGACAGTGAGCGACAGCATGCAAATCTCCTCTAATAGTGAAGCCACAGATGTATTAGAGGAGATTTGCATGCTGGTGCCTACTGCCTCGGA
Sema3b.2662	TGCTGTTGACAGTGAGCGACAGCAAGCTGTGAACAGATTATAGTGAAGCCACAGATGTATAATCTGTTCACAGCTTGCTGCTGCCTACTGCCTCGGA
Sema3b.2705	TGCTGTTGACAGTGAGCGACAGGCCAACTGTACTAAAGTATAGTGAAGCCACAGATGTATACTTTAGTACAGTTGGCCTGCTGCCTACTGCCTCGGA
Sema3b.2870	TGCTGTTGACAGTGAGCGCAAACGTGTTAGTAGACGACTATAGTGAAGCCACAGATGTATAGTCGTCTACTAACACGTTTATGCCTACTGCCTCGGA
Sema3b.2947	TGCTGTTGACAGTGAGCGAACCAAGCTCTCTGAAGTAAAATAGTGAAGCCACAGATGTATTTTACTTCAGAGAGCTTGGTCTGCCTACTGCCTCGGA
Shmt2.1997	TGCTGTTGACAGTGAGCGCCCCACTACATCTCAAGTGTTATAGTGAAGCCACAGATGTATAACACTTGAGATGTAGTGGGATGCCTACTGCCTCGGA
Shmt2.2144	TGCTGTTGACAGTGAGCGACCAGCGATTCTACTCCCTCAATAGTGAAGCCACAGATGTATTGAGGGAGTAGAATCGCTGGCTGCCTACTGCCTCGGA
Shmt2.2257	TGCTGTTGACAGTGAGCGACGCAGCAAATTCAATTTGTTATAGTGAAGCCACAGATGTATAACAAATTGAATTTGCTGCGCTGCCTACTGCCTCGGA
Shmt2.2259	TGCTGTTGACAGTGAGCGACAGCAAATTCAATTTGTTAAATAGTGAAGCCACAGATGTATTTAACAAATTGAATTTGCTGCTGCCTACTGCCTCGGA
Shmt2.62	TGCTGTTGACAGTGAGCGACCGGTACTACACCGATACAGATAGTGAAGCCACAGATGTATCTGTATCGGTGTAGTACCGGGTGCCTACTGCCTCGGA
Slc16a1.2364	TGCTGTTGACAGTGAGCGCCAGCCTCGTGCTGAAGTGTTATAGTGAAGCCACAGATGTATAACACTTCAGCACGAGGCTGTTGCCTACTGCCTCGGA
Slc16a1.3146	TGCTGTTGACAGTGAGCGCCAGGGTGAATATAGATTTAAATAGTGAAGCCACAGATGTATTTAAATCTATATTCACCCTGTTGCCTACTGCCTCGGA
Slc16a1.345	TGCTGTTGACAGTGAGCGCTAGAAGTTATATTCAGTGCAATAGTGAAGCCACAGATGTATTGCACTGAATATAACTTCTATTGCCTACTGCCTCGGA
Slc16a1.4206	TGCTGTTGACAGTGAGCGCCCAGTCAAGTCTGAAAATTAATAGTGAAGCCACAGATGTATTAATTTTCAGACTTGACTGGATGCCTACTGCCTCGGA
Slc16a1.4250	TGCTGTTGACAGTGAGCGAAACAGTATGTACAAAATTATATAGTGAAGCCACAGATGTATATAATTTTGTACATACTGTTCTGCCTACTGCCTCGGA
Slc16a3.1163	TGCTGTTGACAGTGAGCGAAAGCTGCTGGATGCAACCAAATAGTGAAGCCACAGATGTATTTGGTTGCATCCAGCAGCTTGTGCCTACTGCCTCGGA
Slc16a3.1489	TGCTGTTGACAGTGAGCGCACGCTCATATTTATTTCACAATAGTGAAGCCACAGATGTATTGTGAAATAAATATGAGCGTTTGCCTACTGCCTCGGA
Slc16a3.1769	TGCTGTTGACAGTGAGCGCTAGGAGACAACACGACTTTAATAGTGAAGCCACAGATGTATTAAAGTCGTGTTGTCTCCTAATGCCTACTGCCTCGGA
Slc16a3.1923	TGCTGTTGACAGTGAGCGCAGGGACAAAGAAATCCTTCTATAGTGAAGCCACAGATGTATAGAAGGATTTCTTTGTCCCTTTGCCTACTGCCTCGGA
Slc16a3.349	TGCTGTTGACAGTGAGCGACAGAAGCATTATCCAGATCTATAGTGAAGCCACAGATGTATAGATCTGGATAATGCTTCTGCTGCCTACTGCCTCGGA
Slc16a7.118	TGCTGTTGACAGTGAGCGATGGCTAAAAGTTAATGATCAATAGTGAAGCCACAGATGTATTGATCATTAACTTTTAGCCAGTGCCTACTGCCTCGGA
Slc16a7.1818	TGCTGTTGACAGTGAGCGCACAGGACGAAGTTACTGTCAATAGTGAAGCCACAGATGTATTGACAGTAACTTCGTCCTGTTTGCCTACTGCCTCGGA
Slc16a7.1819	TGCTGTTGACAGTGAGCGCCAGGACGAAGTTACTGTCAAATAGTGAAGCCACAGATGTATTTGACAGTAACTTCGTCCTGTTGCCTACTGCCTCGGA
Slc16a7.2381	TGCTGTTGACAGTGAGCGCTCGGGAGATCATAAAGAAATATAGTGAAGCCACAGATGTATATTTCTTTATGATCTCCCGATTGCCTACTGCCTCGGA
Slc16a7.666	TGCTGTTGACAGTGAGCGCCAGTAGTGTGTTGGTGAATAATAGTGAAGCCACAGATGTATTATTCACCAACACACTACTGATGCCTACTGCCTCGGA
Slc17a4.1061	TGCTGTTGACAGTGAGCGCCAGCTCTGTACTTCAAGCAAATAGTGAAGCCACAGATGTATTTGCTTGAAGTACAGAGCTGATGCCTACTGCCTCGGA
Slc17a4.1698	TGCTGTTGACAGTGAGCGCCCCTGGCTGTGTGATACTAAATAGTGAAGCCACAGATGTATTTAGTATCACACAGCCAGGGTTGCCTACTGCCTCGGA
Slc17a4.20	TGCTGTTGACAGTGAGCGCCAGCTGCAGAAAGCTGAGAAATAGTGAAGCCACAGATGTATTTCTCAGCTTTCTGCAGCTGTTGCCTACTGCCTCGGA
Slc17a4.327	TGCTGTTGACAGTGAGCGACAGCTCAATGCTTCCACAGAATAGTGAAGCCACAGATGTATTCTGTGGAAGCATTGAGCTGGTGCCTACTGCCTCGGA
Slc17a4.364	TGCTGTTGACAGTGAGCGCCCCAGGATGTCTGGAATGAAATAGTGAAGCCACAGATGTATTTCATTCCAGACATCCTGGGATGCCTACTGCCTCGGA
Slc1a5.1049	TGCTGTTGACAGTGAGCGATCCATCAACGACTCTGTTGTATAGTGAAGCCACAGATGTATACAACAGAGTCGTTGATGGAGTGCCTACTGCCTCGGA
Slc1a5.1193	TGCTGTTGACAGTGAGCGCCCCAAAGACAACTCATGTAAATAGTGAAGCCACAGATGTATTTACATGAGTTGTCTTTGGGTTGCCTACTGCCTCGGA
Slc1a5.1456	TGCTGTTGACAGTGAGCGACAGCAAGATTGTGGAGATGAATAGTGAAGCCACAGATGTATTCATCTCCACAATCTTGCTGGTGCCTACTGCCTCGGA
Slc1a5.1990	TGCTGTTGACAGTGAGCGCCAGGTCCTGTACTGTCCTCAATAGTGAAGCCACAGATGTATTGAGGACAGTACAGGACCTGTTGCCTACTGCCTCGGA
Slc1a5.2704	TGCTGTTGACAGTGAGCGCTAGCAATAAAATGGTGTCAAATAGTGAAGCCACAGATGTATTTGACACCATTTTATTGCTAATGCCTACTGCCTCGGA
Slc25a1.292	TGCTGTTGACAGTGAGCGAACGCAGCTGCAGCTAGATGAATAGTGAAGCCACAGATGTATTCATCTAGCTGCAGCTGCGTCTGCCTACTGCCTCGGA
Slc25a1.295	TGCTGTTGACAGTGAGCGACAGCTGCAGCTAGATGAACGATAGTGAAGCCACAGATGTATCGTTCATCTAGCTGCAGCTGCTGCCTACTGCCTCGGA
Slc25a1.579	TGCTGTTGACAGTGAGCGCCAAGGTGAAGTTCATCCATGATAGTGAAGCCACAGATGTATCATGGATGAACTTCACCTTGATGCCTACTGCCTCGGA
Slc25a1.769	TGCTGTTGACAGTGAGCGACAAGGAGACAACCACAACAAATAGTGAAGCCACAGATGTATTTGTTGTGGTTGTCTCCTTGGTGCCTACTGCCTCGGA
Slc25a1.855	TGCTGTTGACAGTGAGCGCCACACCTTTGGATGTGATCAATAGTGAAGCCACAGATGTATTGATCACATCCAAAGGTGTGTTGCCTACTGCCTCGGA
Slc27a1.111	TGCTGTTGACAGTGAGCGACCGGGTGTGAATTTCGACTTTTAGTGAAGCCACAGATGTAAAAGTCGAAATTCACACCCGGGTGCCTACTGCCTCGGA
Slc27a1.1587	TGCTGTTGACAGTGAGCGACGGCGTTTCGATGGTTATGTTTAGTGAAGCCACAGATGTAAACATAACCATCGAAACGCCGCTGCCTACTGCCTCGGA
Slc27a1.1594	TGCTGTTGACAGTGAGCGCTCGATGGTTATGTTAGTGACATAGTGAAGCCACAGATGTATGTCACTAACATAACCATCGAATGCCTACTGCCTCGGA
Slc27a1.1922	TGCTGTTGACAGTGAGCGCACAGAAGGTTCTTGCATCCTATAGTGAAGCCACAGATGTATAGGATGCAAGAACCTTCTGTATGCCTACTGCCTCGGA
Slc27a1.1988	TGCTGTTGACAGTGAGCGAAGGCACCTTCAAGATCCAGAATAGTGAAGCCACAGATGTATTCTGGATCTTGAAGGTGCCTGTGCCTACTGCCTCGGA
Slc2a1.1181	TGCTGTTGACAGTGAGCGATCGCTGTTTGTTGTAGAGCGATAGTGAAGCCACAGATGTATCGCTCTACAACAAACAGCGACTGCCTACTGCCTCGGA
Slc2a1.2089	TGCTGTTGACAGTGAGCGACAAGGACACACTAATACCGAATAGTGAAGCCACAGATGTATTCGGTATTAGTGTGTCCTTGGTGCCTACTGCCTCGGA
Slc2a1.2428	TGCTGTTGACAGTGAGCGCTAGATGGAAGATATTTATATATAGTGAAGCCACAGATGTATATATAAATATCTTCCATCTATTGCCTACTGCCTCGGA
Slc2a1.2471	TGCTGTTGACAGTGAGCGCTACAGACACTAAGTTATAGTATAGTGAAGCCACAGATGTATACTATAACTTAGTGTCTGTATTGCCTACTGCCTCGGA
Slc2a1.2473	TGCTGTTGACAGTGAGCGCCAGACACTAAGTTATAGTATATAGTGAAGCCACAGATGTATATACTATAACTTAGTGTCTGTTGCCTACTGCCTCGGA
Slc2a10.2265	TGCTGTTGACAGTGAGCGAAGGGATATAATAAGCACTCAATAGTGAAGCCACAGATGTATTGAGTGCTTATTATATCCCTGTGCCTACTGCCTCGGA
Slc2a10.2989	TGCTGTTGACAGTGAGCGCCAGTGTAATTATAATAGTCAATAGTGAAGCCACAGATGTATTGACTATTATAATTACACTGATGCCTACTGCCTCGGA
Slc2a10.3099	TGCTGTTGACAGTGAGCGATGGCTTCAAACTGAAATCTTATAGTGAAGCCACAGATGTATAAGATTTCAGTTTGAAGCCAGTGCCTACTGCCTCGGA
Slc2a10.3123	TGCTGTTGACAGTGAGCGAAACCAAATCAATAGACGAATATAGTGAAGCCACAGATGTATATTCGTCTATTGATTTGGTTGTGCCTACTGCCTCGGA
Slc2a10.3126	TGCTGTTGACAGTGAGCGACAAATCAATAGACGAATACAATAGTGAAGCCACAGATGTATTGTATTCGTCTATTGATTTGGTGCCTACTGCCTCGGA
Slc2a12.1361	TGCTGTTGACAGTGAGCGAAGGAGTTTGTGTTCTATGCAATAGTGAAGCCACAGATGTATTGCATAGAACACAAACTCCTCTGCCTACTGCCTCGGA
Slc2a12.161	TGCTGTTGACAGTGAGCGAAGCGAGAAGCTGTAAGTACTATAGTGAAGCCACAGATGTATAGTACTTACAGCTTCTCGCTCTGCCTACTGCCTCGGA
Slc2a12.2352	TGCTGTTGACAGTGAGCGCCAGCTTGGTACTCAAGACACATAGTGAAGCCACAGATGTATGTGTCTTGAGTACCAAGCTGTTGCCTACTGCCTCGGA
Slc2a12.2736	TGCTGTTGACAGTGAGCGCTAGCTTTAAATTATACAGTAATAGTGAAGCCACAGATGTATTACTGTATAATTTAAAGCTAATGCCTACTGCCTCGGA
Slc2a12.3425	TGCTGTTGACAGTGAGCGACAGGTTATCAATGTAAGCTTTTAGTGAAGCCACAGATGTAAAAGCTTACATTGATAACCTGCTGCCTACTGCCTCGGA
Slc2a13.2393	TGCTGTTGACAGTGAGCGAAACACAGTCAGTGATAATCTATAGTGAAGCCACAGATGTATAGATTATCACTGACTGTGTTGTGCCTACTGCCTCGGA
Slc2a13.2412	TGCTGTTGACAGTGAGCGATAGGCAGATTATATATGTATATAGTGAAGCCACAGATGTATATACATATATAATCTGCCTAGTGCCTACTGCCTCGGA
Slc2a13.2765	TGCTGTTGACAGTGAGCGATAGCATGTTTTGATAAGTATATAGTGAAGCCACAGATGTATATACTTATCAAAACATGCTAGTGCCTACTGCCTCGGA
Slc2a13.3109	TGCTGTTGACAGTGAGCGCCAGGAGCACACCTCACTTCTATAGTGAAGCCACAGATGTATAGAAGTGAGGTGTGCTCCTGTTGCCTACTGCCTCGGA
Slc2a13.4756	TGCTGTTGACAGTGAGCGCACGGCTGGAAATGATGTCAAATAGTGAAGCCACAGATGTATTTGACATCATTTCCAGCCGTATGCCTACTGCCTCGGA
Slc2a2.109	TGCTGTTGACAGTGAGCGAACACACAATGTCAGAAGACAATAGTGAAGCCACAGATGTATTGTCTTCTGACATTGTGTGTGTGCCTACTGCCTCGGA
Slc2a2.1817	TGCTGTTGACAGTGAGCGCCCGATTAGAAATATCAACATATAGTGAAGCCACAGATGTATATGTTGATATTTCTAATCGGATGCCTACTGCCTCGGA
Slc2a2.2363	TGCTGTTGACAGTGAGCGATCAGATTATCAGTTAGTTATATAGTGAAGCCACAGATGTATATAACTAACTGATAATCTGAGTGCCTACTGCCTCGGA
Slc2a2.2413	TGCTGTTGACAGTGAGCGACACTTCAGTCTTTGTGTTGTATAGTGAAGCCACAGATGTATACAACACAAAGACTGAAGTGGTGCCTACTGCCTCGGA
Slc2a2.2551	TGCTGTTGACAGTGAGCGCAAGAGTTTTTCTATTTGTTAATAGTGAAGCCACAGATGTATTAACAAATAGAAAAACTCTTTTGCCTACTGCCTCGGA
Slc2a3.1205	TGCTGTTGACAGTGAGCGATGGGATCAATGCTGTGTTCTATAGTGAAGCCACAGATGTATAGAACACAGCATTGATCCCAGTGCCTACTGCCTCGGA
Slc2a3.1403	TGCTGTTGACAGTGAGCGCGACGATTTCGCTGTTACTAAATAGTGAAGCCACAGATGTATTTAGTAACAGCGAAATCGTCATGCCTACTGCCTCGGA
Slc2a3.2818	TGCTGTTGACAGTGAGCGCCACAAAGACAGTAGTTGTTGATAGTGAAGCCACAGATGTATCAACAACTACTGTCTTTGTGTTGCCTACTGCCTCGGA
[truncated: 287 more rows]
