# Supplementary material for: Targeting aldolase A in hepatocellular carcinoma leads to imbalanced glycolysis and energy stress due to uncontrolled FBP accumulation
Source: Nat Metab. 2025 Jan 20;7(2):348–66. doi: 10.1038/s42255-024-01201-w (PMC11860237; doi:10.1038/s42255-024-01201-w)
Supplement: Supplementary file 4 — Results of dropout screen as MAGeCK essentiality scores. [file 42255_2024_1201_MOESM4_ESM.xlsx]

## Sheet: PSB0080_betaScores_loessCentere
Supplementary Table 2: Essentiality scores calculated by MAGeCK for genetically defined murine liver cancer cells exposed to different environmental conditions (FM-N = 10% FCS, 20% O2; LS-N = 1% FCS, 20% O2; LS-H = 1% FCS, 0.5% O2
Gene	AKT1myr_FM-N	AKT1myr_LS-N	AKT1myr_LS-H	NRasG12V_FM-N	NRasG12V_LS-N	NRasG12V_LS-H
9630033F20Rik	-0.0513546	0.353201	-0.012885	0.043199	0.12985	0.106071
Aacs	-0.185824	-0.0958378	0.183038	-0.0499725	0.0188623	0.122591
Abat	0.0412545	-0.0924064	-0.161811	-0.431051	-0.102537	-0.0357584
Abcc3	-0.000288364	-0.0118923	-0.0588905	0.194488	0.176269	-0.0207415
Acaa1a	0.0792643	0.123438	0.440039	-0.10208	0.368084	0.0371597
Acaca	0.401681	0.551698	0.150011	0.667923	0.354401	0.890437
Acacb	-0.101414	0.180589	0.0763686	-0.0241343	-0.122797	-0.0987717
Acadl	0.104688	-0.136743	-0.201413	-0.0463803	-0.0292469	-0.0505908
Acadm	-0.0518338	0.0109549	-0.0731614	0.0117	-0.0109536	0.126157
Acads	0.113848	-0.0219819	0.116659	0.310351	-0.0675395	0.0179796
Acadvl	-0.338014	-0.00445023	0.0152788	-0.0346178	0.0758352	-0.130766
Acat1	-0.0360353	0.0518787	0.193895	0.113386	-0.148503	-0.0710021
Acat2	0.0991983	0.271895	0.0523879	0.0150868	0.253779	0.09885
Acer2	-0.213275	-0.290656	-0.14554	-0.0061515	-0.217013	-0.0107213
Acly	0.203662	-0.0432202	0.165278	-0.189765	-0.0583733	0.0927989
Acot1	0.00724223	0.113864	0.0349821	-0.0595339	-0.000370729	0.118501
Acot2	0.334735	0.0654127	0.0994941	0.117624	0.161212	-0.0750569
Acot4	0.230021	0.0655347	-0.092659	-0.0614625	0.106638	0.133033
Acot7	-0.348473	0.0847873	-0.0705626	-0.136663	-0.0344173	-0.130161
Acox1	-0.0664367	-0.103712	-0.294267	-0.209364	-0.252539	-0.306583
Acox3	0.0643336	0.0979288	-0.141481	0.0908186	-0.00370997	-0.0552568
Acsl1	-0.162125	0.10455	-0.126534	-0.203885	0.0695245	-0.208004
Acsl3	-0.192952	-0.261068	-0.0952424	-0.37487	-0.443539	-0.466066
Acsl4	-0.0493968	-0.0857815	-0.130999	-0.0426078	-0.17587	0.146215
Acsl5	-0.158155	-0.0194473	-0.100668	-0.175867	-0.319408	-0.025171
Acsl6	-0.0384519	0.0231439	-0.087936	-0.02399	0.214487	-0.132962
Acsm3	0.0128947	-0.148094	0.062979	0.227991	0.108525	0.266148
Acss1	-0.00647757	0.179668	0.0431231	0.0406251	-0.0066669	-0.103203
Acss2	0.321056	0.307548	0.161178	0.256408	0.0900148	-0.325623
Adam28	0.180447	-0.257473	-0.0923822	-0.0342158	0.0238746	0.24969
Agpat1	-0.287127	-0.0336305	0.103961	-0.122755	-0.131037	-0.214021
Agpat2	-0.25688	-0.113941	-0.282533	0.04688	-0.361802	-0.116549
Agpat3	-0.0563906	0.0151254	-0.0741613	0.164258	0.226446	0.117842
Agpat4	0.0796492	0.024346	0.254451	-0.27168	-0.0767636	-0.0749638
Agpat5	0.114736	0.22289	0.0771081	0.252468	0.172103	-0.212719
Ahcy	-0.190543	0.0901263	-0.0691027	-0.126708	-0.310691	-0.354582
Aim2	0.248218	0.11711	0.128991	0.0752794	0.0667145	0.283951
Ak2	-0.005563	-0.305946	-0.026321	0.196084	-0.175305	0.0257154
Aldh18a1	0.151211	0.153792	-0.168794	0.165913	0.286305	0.317265
Aldh1a3	-0.225839	-0.0849008	0.0835133	0.268947	0.0187425	-0.216577
Aldh1b1	0.089782	-0.0645236	0.0724486	-0.142894	0.182301	-0.0199199
Aldh2	-0.107692	-0.145749	-0.192974	-0.193778	-0.142305	-0.289887
Aldh3a2	0.082476	-0.231764	-0.14537	-0.0554595	-0.019624	0.0933784
Aldh5a1	0.128561	0.0872364	0.177393	0.123988	0.16397	0.012842
Aldh7a1	0.151095	0.212905	0.12806	0.19434	-0.0589247	0.354393
Aldh9a1	0.156966	0.107113	0.0805224	-0.0243332	-0.0375644	0.111701
Aldoa	-0.831989	-0.941634	-0.37397	-0.76163	-0.732563	-0.682142
Aldob	0.0911961	-0.266582	-0.293418	-0.0479704	0.0919354	0.0564797
Aldoc	0.0414179	0.257616	0.197243	0.200795	0.0602384	0.0112875
Apoc2	0.0018016	0.0695109	0.0426831	0.129887	0.105092	0.0769984
Aqp5	-0.0203008	-0.0142264	-0.311149	-0.203053	-0.188785	0.0334888
Arg1	0.116506	0.211846	-0.143964	-0.0129795	0.264905	0.0710575
Arg2	0.127116	0.0489395	-0.0630959	0.0535764	-0.00250272	0.0691667
Asl	-0.0530891	-0.0835513	-0.224395	0.152178	-0.0232927	-0.0864046
Aspa	0.100364	-0.117478	0.0709536	-0.0714787	-0.144572	-0.0877606
Aspg	0.0648713	0.221351	0.281353	0.468727	0.17234	0.0299335
Ass1	-0.0280294	-0.0411346	-0.144262	-0.252398	-0.0760835	0.37913
Atp5a1	-0.443249	-0.510502	-0.339949	-0.815388	-0.527019	-0.28762
Atp5b	-0.339256	-0.424196	0.175424	-0.10604	-0.373506	-0.294519
Atp5c1	-0.421462	-0.350166	0.0659287	-0.37479	-0.313731	-0.317197
Atp5h	-0.442047	-0.523607	0.156247	-0.257153	-0.325291	-0.231557
Atp5j	-0.262333	-0.222798	0.0510624	-0.349505	-0.341424	-0.0837891
Atp5k	-0.175602	-0.246836	-0.20908	-0.0926616	-0.210301	0.173991
Atp5l	-0.196765	-0.130633	0.115734	-0.015816	-0.102645	0.313007
Atp5o	-0.192949	-0.234593	0.132564	-0.557041	-0.305345	-0.237134
Avil	-0.057637	0.132362	-0.267475	-0.0315855	-0.114866	-0.0474018
Baat	0.336149	0.198285	0.399444	0.161248	0.171295	0.323626
Bcat1	0.478497	0.252373	0.231899	0.257613	-0.0152197	0.416312
Bcl2l14	0.0490221	0.200113	-0.157181	0.0464124	0.044906	-0.110228
Bdh1	-0.275076	-0.111912	-0.279878	-0.00811262	-0.0544145	-0.106282
Bhmt	-0.069929	-0.0555908	-0.0337926	-0.0326308	0.0893736	0.0898844
Bhmt2	-0.0105292	0.0572475	0.0199157	-0.118954	0.00832235	0.291718
Bmp8b	-0.288295	-0.0850626	-0.191642	-0.0683488	0.132167	-0.082976
Car2	0.00540147	0.0992995	-0.0451889	-0.15376	-0.24129	-0.0456891
Card14	0.129499	0.267098	-0.275313	-0.137134	0.10737	-0.0507133
Cat	0.0101539	-0.0286332	-0.0526017	-0.0926073	0.0326873	-0.0128352
Cav1	0.206422	0.0451097	0.180795	-0.0385443	-0.012555	0.0481542
Cbs	-0.307154	0.0852081	0.107154	-0.191719	-0.0942211	-0.302363
Ccl5	-0.238573	-0.298648	-0.13286	-0.140046	-0.218997	0.036285
Ccs	-0.104909	-0.0956541	0.0201035	0.0108701	-0.260336	0.287389
Cd36	0.0740024	0.0713202	-0.0457388	0.151128	0.168614	-0.107088
Cd38	-0.139781	0.0354835	0.0360138	0.0169077	0.0620714	0.110611
Cd44	0.205422	0.0818016	0.110055	0.166176	0.267476	0.219785
Cd53	0.154139	0.10642	0.0605672	0.153585	0.0233622	0.129096
Cd55	0.152501	0.026116	0.023884	0.101601	0.0982969	-0.00598546
Cd82	0.192695	0.342471	0.454951	0.290142	0.033247	0.184155
Cdhr5	-0.118905	0.0475557	0.0387295	0.271246	-0.158451	0.0928704
Ceacam1	0.185434	0.121632	0.0763288	0.0366105	-0.141122	0.0335608
Ceacam2	-0.0209257	-0.175798	-0.318018	-0.185747	0.0592003	0.0796675
Cept1	0.0247271	-0.0407774	0.0886884	-0.148306	-0.0329071	0.251703
Clca3	-0.134764	0.12668	-0.00497043	-0.0890487	0.177186	-0.109587
Clca6	-0.0541456	-0.00047544	0.0117575	0.0382363	0.209221	-0.0163532
Cldn3	-0.164764	0.00885274	0.0297638	0.00756045	0.364325	0.100198
Cldn7	-0.114328	0.198996	0.0429538	0.0468744	0.0770027	-0.0940926
Clps	-0.0382401	0.0529562	0.197498	0.222898	0.038509	0.110346
Cndp2	-0.025023	-0.220925	-0.170749	0.0360732	-0.11824	-0.14145
Cpt2	-0.147449	0.075355	0.097074	0.0730253	-0.170728	0.152367
Crot	0.0922872	0.100076	-0.0825842	-0.0045971	0.0910015	0.121669
Cth	0.0809749	0.315497	0.0857873	0.17975	-0.0312641	0.0301202
Cubn	0.250143	0.237563	0.0465339	0.247364	0.0957728	0.161695
Cxcl5	0.151772	0.00957546	0.0856016	0.013359	0.0290731	0.0359782
Cybb	0.0194882	0.0276668	-0.139323	0.134888	0.0977832	0.0603489
Cyp26b1	0.172356	0.239488	0.0198308	0.0812514	0.0119992	0.230162
Cyp51	0.00397384	-0.175816	-0.115657	-0.121003	-0.0564824	-0.141286
Dci	0.0890456	0.0579042	-0.066831	-0.0520653	-0.166034	-0.228621
Ddah1	0.0300587	0.143843	-0.0657144	0.0832962	0.261576	0.19246
Ddc	-0.0111438	-0.0493095	-0.0188872	-0.00419818	0.266344	0.0324856
Decr1	0.183279	0.083866	-0.0477173	-0.0254648	0.0518352	0.227985
Degs2	0.196632	-0.0242221	-0.149452	0.00687938	-0.000702836	0.100356
Dgat1	0.284849	0.092912	-0.200526	0.101088	0.0427634	0.381399
Dhcr24	0.0371981	-0.15861	0.10763	-0.0425914	-0.148931	0.176867
Dhcr7	0.240559	0.439871	0.029269	0.185524	-0.0426406	0.209459
Dram1	0.0158986	-0.0333422	-0.2595	0.0245441	-0.194815	-0.2305
Dsg2	-0.0827148	0.135054	-0.0189235	-0.111213	0.189055	0.153084
Ebp	0.0392723	0.115099	0.254368	0.20393	-0.158276	-0.0340313
Echs1	-0.0143964	0.191457	0.0808097	0.0510598	0.0853751	-0.165776
Ehf	0.121125	0.0844949	0.268284	-0.0957871	-0.0494134	-0.0880212
Ehhadh	0.0148759	0.0681759	0.0556692	0.10804	-0.0667397	0.00559985
Elovl1	0.21654	0.356739	0.275127	0.171044	0.408334	0.210873
Elovl2	-0.00623495	-0.0751618	0.00824203	-0.168578	-0.228736	0.0957124
Elovl3	-0.0341055	0.022921	0.170849	0.0683004	0.175871	-0.114293
Elovl4	-0.223794	-0.0118716	-0.149784	-0.0109833	0.106649	-0.0244434
Elovl5	-0.144523	-0.211244	-0.165261	0.203712	-0.241049	0.192587
Elovl6	-0.129451	-0.428418	-0.23583	0.0844544	-0.00353261	0.0455065
Elovl7	0.11488	-0.216527	-0.206292	-0.227978	-0.286465	-0.0450627
En1	-0.182847	0.352943	-0.0770978	0.452873	-0.081773	0.0623867
Eno1	-0.0157668	0.072001	0.348809	-0.170578	0.0929187	-0.171494
Eno2	0.033195	0.09078	-0.0194859	0.0866559	-0.0377772	-0.0764001
Epcam	0.178628	0.0505306	-0.0274174	0.0646693	-0.133838	-0.188605
Ephx1	0.147461	0.113123	0.138461	0.0971238	0.120244	-0.19758
Eps8l3	0.223242	0.216393	0.231198	0.024832	0.245684	0.299166
Erbb3	0.0138042	-0.315232	-0.112881	-0.153798	0.146034	-0.0365707
Esr1	0.0335861	-0.0273956	0.327112	0.217971	-0.0102092	-0.0501331
Etfa	-0.0438652	-0.0385308	-0.258632	-0.0247652	-0.0253203	0.0524726
Etfb	-0.077389	-0.184293	-0.290354	0.0179723	-0.127202	-0.167017
F5	-0.0658678	-0.00583644	-0.32974	-0.0806658	0.144941	-0.16942
Fabp3	0.100484	0.144605	0.0608053	0.00830159	0.239764	0.0382912
Fabp4	0.285048	0.34209	0.111481	-0.225378	-0.168181	0.0679732
Fabp7	-0.127946	0.0133005	-0.251379	-0.0535598	0.252272	-0.052871
Fads1	-0.0882896	-0.227689	0.102483	-0.173228	0.127037	-0.248716
Fam83e	-0.0108244	-0.0245853	-0.193865	-0.0277415	-0.000507673	0.113066
Fasn	0.362507	0.356902	0.211436	0.279768	0.367378	0.538738
Fbp1	-0.11327	0.00561365	0.110205	0.543261	0.115979	0.0467488
Fbp2	-0.0534742	-0.0103134	-0.145867	-0.209823	-0.155073	-0.410404
Fdft1	0.117031	0.283852	0.0889404	-0.00374604	0.226102	0.0900119
Fdps	-0.233176	-0.0924438	0.346736	-0.0674656	-0.374374	0.157514
Foxm1	0.106167	-0.074808	0.0345713	-0.00860734	-0.0339131	0.139064
Foxo1	-0.017069	0.21319	0.361072	0.247263	0.285958	0.119086
Fuca1	-0.146786	-0.111836	-0.120135	-0.164563	0.137868	0.135112
Fuca2	0.0210996	-0.277206	-0.0654185	0.23646	0.0332626	-0.0471424
Fut2	0.108454	0.174554	-0.0376613	0.182538	0.275262	0.142624
G6pc	-0.257535	-0.166189	-0.243633	-0.114915	0.0468191	-0.113181
G6pd2	-0.0187866	0.0359848	-0.0393887	-0.0261823	-0.0676377	0.00263088
G6pdx	-0.217624	0.00835818	-0.197229	0.238076	-0.0988676	0.209356
Galnt3	-0.193684	-0.242973	-0.281464	-0.311669	-0.115827	-0.198969
Gapdh	-0.693709	-0.384436	0.136537	-0.221892	-0.330492	0.104755
Gatm	-0.145845	-0.258429	-0.49966	-0.241868	-0.321614	-0.125567
Gch1	-0.0830072	-0.186546	-0.307278	-0.176915	-0.221261	0.0741105
Gck	0.188166	0.165129	-0.017598	-0.0445822	0.348211	-0.250629
Gclc	0.216952	0.111753	-0.0933885	0.0869796	0.328495	0.482071
Gclm	0.0904001	-0.0050264	0.128593	0.172811	-0.0253256	-0.302268
Gdf10	-0.00018424	0.193473	-0.124593	-0.0370005	-0.222422	0.152066
Gfpt1	-0.0389061	-0.325508	-0.0491833	-0.33697	-0.559567	-0.455429
Gfpt2	0.0205244	-0.163469	-0.0345418	0.0819004	-0.0475844	0.0413614
Ggct	0.137175	0.0118025	-0.169518	-0.167243	-0.0637531	-0.239066
Ggps1	-0.0361521	-0.221216	-0.316518	-0.115118	-0.106911	-0.307336
Ggt1	0.241316	0.109355	-0.273811	-0.344616	-0.0572139	0.123912
Ggt5	0.130821	0.116762	0.0213097	0.114111	-0.0660966	-0.197074
Ggt7	-0.0690436	-0.129147	-0.30544	-0.166966	0.131991	-0.342952
Gjb1	-0.0714203	0.0017273	-0.17767	0.213315	0.0395827	-0.262549
Glrx	-0.0017146	-0.157964	-0.188572	0.0137016	-0.0946232	-0.0442401
Glrx2	0.0905061	0.0142733	-0.233376	-0.0991601	-0.187517	-0.144315
Gls	0.0401809	0.0885751	-0.187995	0.0665492	0.0488785	0.0179096
Glud1	0.364865	0.0366516	0.358383	0.10266	0.183773	0.304135
Gmfg	-0.28597	-0.0707736	-0.149119	0.0614273	-0.196099	-0.289317
Gnpnat1	0.0872795	-0.158195	0.0110436	-0.246993	-0.302997	-0.286589
Got1	0.125316	0.133113	-0.0109919	0.201426	0.0464705	0.103017
Got2	0.127417	0.115982	0.230379	0.244832	0.20325	0.375229
Gpa33	0.0566734	-0.169633	0.135084	0.282457	0.482935	0.148365
Gpam	0.316577	-0.137791	-0.096387	0.0523552	0.272704	0.0959317
Gpd2	0.142424	0.0576345	-0.0927209	0.087961	0.0740855	0.237517
Gpi1	-0.28995	-0.0412986	0.108414	0.103892	-0.0282162	-0.150237
Gpt	0.288506	0.0415947	0.163558	-0.0351244	0.128244	-0.218506
Gpt2	0.213241	-0.104139	0.0957108	0.0517389	0.0648148	-0.15124
Gpx1	0.104325	-0.0729032	0.234628	0.0324794	0.122951	-0.0195447
Gpx2	-0.179062	0.087096	-0.17581	0.107747	-0.00131053	0.0585021
Gpx3	-0.0520888	-0.0810664	-0.159034	0.102055	0.127741	0.129799
Gpx4	-0.0634752	-0.0998164	0.0216509	-0.60725	0.0753115	-0.0109
Gpx5	0.262053	0.00862833	-0.079835	0.0399715	0.138334	-0.0627139
Gpx6	0.0196002	0.148664	0.0707732	-0.12389	0.408588	0.000308387
Gpx7	-0.0170399	-0.177226	-0.178968	-0.174988	0.0276009	-0.0206501
Grhl1	0.0288763	0.194013	0.203201	0.0759394	0.164393	0.138918
Grxcr1	-0.0783501	-0.126396	0.048769	-0.241501	-0.25284	-0.151353
Gsr	0.0184213	0.0742454	0.00976989	0.221879	-0.108347	0.178579
Gss	-0.246941	0.0261742	-0.133192	-0.0764793	-0.0566761	-0.339513
Gsta3	0.167144	0.146254	0.0690751	0.0641766	0.0358949	0.0414632
Gsta4	0.193019	0.00683047	0.269347	0.130564	0.229886	-0.118562
Gstk1	-0.0955832	-0.0071738	-0.0856924	-0.0971022	-0.316229	-0.188133
Gstm3	-0.0276046	-0.0621716	0.0409276	0.147713	-0.306643	0.220409
Gsto1	0.11265	0.44446	0.40232	0.457721	0.292872	0.315756
Gsto2	-0.101502	0.0755167	-0.1866	-0.0448083	0.0949936	0.0462675
Gstp1	-0.00552802	0.18549	0.0142395	0.406511	0.100389	0.0927174
Gstz1	0.139095	0.248097	0.0888331	-0.225374	0.233004	0.38237
Gyk	0.0960632	-0.0365931	-0.0317428	-0.0162297	-0.0307826	0.0720831
H6pd	0.0150585	0.324588	-0.0971788	0.246511	0.195688	0.0768123
Hadh	-0.0362563	-0.135816	-0.248275	-0.0500322	0.00890282	0.0238951
Hadha	0.01365	0.215097	-0.143399	-0.0155089	0.0471638	0.00609759
Hadhb	-0.023189	0.0586558	0.104465	-0.15943	0.0469473	-0.225339
Hif1a	-0.0163015	-0.0677277	-0.145972	-0.185421	-0.0745771	-0.212339
Hk1	0.151212	0.414459	0.204358	0.294867	0.328322	0.231116
Hk2	0.183139	0.237239	-0.0257458	0.0856077	0.1546	0.199633
Hk3	0.118914	0.0114996	0.30101	0.340209	0.0881158	0.239749
Hmgcl	-0.442355	-0.660631	-0.0627706	-0.540756	-1.18931	-0.804418
Hmgcr	0.0234515	-0.112196	-0.176081	-0.0323841	-0.0364771	0.151545
Hmgcs1	-0.169426	-0.0524396	-0.20737	-0.354849	0.0799267	0.0184408
Hmox1	-0.0425933	-0.159685	-0.157948	-0.0656181	-0.143244	0.127213
Hmox2	0.0792661	-0.0510941	0.117043	0.0619336	-0.150771	0.103627
Hpcal4	-0.0690057	-0.0785047	-0.0673131	-0.0399221	-0.0896663	0.196587
Hsd17b12	0.163854	0.433515	0.355395	0.380116	0.253286	0.586512
Hsd17b7	-0.0535445	-0.23326	-0.228125	0.00449341	0.0862596	-0.0136741
Id2	-0.106249	-0.233781	0.00745326	-0.266009	-0.37734	-0.200222
Idh1	0.272402	0.101752	0.187172	0.292266	-0.058773	-0.113042
Idh2	-0.152039	-0.101764	-0.0900765	0.077298	0.0207316	-0.0131257
Idh3a	-0.0115405	-0.0582049	-0.17176	-0.240071	-0.227851	-0.362367
Idi1	0.054043	0.004734	0.101088	0.0368399	0.41355	0.120288
Idi2	-0.0190628	0.0525591	0.151038	0.0169072	0.0260032	-0.2695
Ifitm1	-0.147878	-0.0324757	0.132	0.142737	-0.0778126	-0.0371124
Il18r1	0.0343606	-0.0932397	-0.115171	-0.0242323	0.0128884	0.0325331
Ildr1	0.173384	0.301788	0.206137	-0.10669	0.0658131	0.242102
Insig1	-0.0246961	0.129042	0.156379	-0.142435	0.101593	0.0225578
Irf6	0.0270588	-0.0450575	0.188365	-0.00764408	0.0772288	-0.0946315
Isx	0.0506381	0.072097	-0.0657153	0.0187096	0.183717	0.0394137
Itih5	0.167894	0.15585	-0.093338	0.280854	0.0392245	0.238655
Kcne3	-0.00289977	0.0707875	0.0640792	-0.138186	0.0455193	-0.114815
Kcnk1	-0.0501538	-0.159501	0.00313776	-0.0729687	0.108699	-0.109854
Kcnn4	0.00526322	-0.276785	-0.122658	-0.0942054	-0.320909	-0.22415
Keap1	0.104418	0.0575704	0.244617	0.0325126	-0.105099	0.00227681
Laptm5	-0.0796911	-0.164385	-0.0575155	-0.339063	-0.0204502	-0.203447
Lbr	0.107666	-0.0256025	0.149852	-0.199618	0.0544338	-0.137552
Ldha	0.061067	-0.0357416	0.360618	-0.0213988	0.0961256	-0.208846
Ldhb	-0.354781	-0.302952	-0.610405	-0.202816	0.0556542	-0.315291
Ldlr	0.10095	-0.0426265	0.152092	0.271073	0.272799	0.193764
Lipg	-0.0928884	0.248876	-0.031848	0.0143701	0.110437	0.122787
Lox	0.0848596	-0.181968	-0.0913059	-0.0138666	-0.0129052	0.0859265
Lpin1	-0.135645	-0.338612	-0.127993	-0.141596	-0.0671313	-0.136966
Lpin2	0.0129829	0.0330686	-0.103112	-0.0323964	-0.0611984	0.0770067
Lpl	0.269028	-0.0171363	0.168416	0.0394478	-0.0391693	-0.0382462
Lrrc7	-0.0732323	-0.16702	-0.0808715	0.0457516	0.0827506	-0.189173
Lss	0.0232869	0.171936	0.115162	0.0360283	-0.0194034	0.0979177
Lta4h	-0.130658	0.1888	-0.0214872	0.205051	0.0473644	0.10817
Ly6a	-0.280992	-0.0333882	-0.044742	0.0300839	-0.28981	-0.0471765
Mat1a	-0.0397641	0.120511	0.0216986	-0.137471	-0.00405454	-0.00104872
Mat2a	0.0264263	-0.111018	0.22467	-0.184699	-0.0770679	0.0890684
Mcee	0.0612357	-0.243421	-0.0413147	-0.0552399	-0.153061	-0.122654
Mctp2	0.0208236	0.0211691	0.0106453	-0.0111201	0.0703373	-0.0877214
Mdh1	0.0434007	-0.0728075	0.10347	0.0372975	0.00695727	0.0707931
Mdh2	0.0214206	0.0703285	0.00948586	0.186948	0.259597	0.280885
Me1	-0.0199271	-0.12204	0.0650644	0.146685	0.181902	-0.0783796
Me2	0.218478	0.14155	-0.143891	0.161841	0.0737548	0.238143
Me3	0.149337	0.0340417	0.148093	-0.181396	-0.1247	-0.0718521
Mgst1	0.163477	-0.0961232	-0.0669863	-0.0801231	0.144675	0.20993
Mmp7	0.159353	0.0644119	0.00353926	0.0647298	0.162624	0.147045
Ms4a8a	0.0189278	0.160255	0.00661811	0.183603	0.143088	-0.0339172
Mt3	0.318474	0.0742859	0.13866	0.165322	0.399973	0.107099
Mthfd1	0.230196	-0.0556939	0.0184638	0.133653	0.240291	0.134406
Mthfd2	0.311764	0.245487	0.254903	0.371151	-0.0701367	0.0632748
Muc1	0.057954	0.113314	0.366505	0.233041	0.116087	0.103884
Muc4	0.122387	-0.046761	0.140757	0.0787202	-0.0316117	0.341273
Mut	-0.137283	-0.0511479	-0.0586328	0.100505	-0.097521	0.000639129
Mvd	0.00260792	-0.257589	-0.246202	-0.170822	-0.112315	-0.0263604
Mvk	0.20663	0.316972	0.373101	0.51599	0.00753116	0.0974964
Nagk	-0.30595	-0.0476384	-0.0330434	-0.0761607	-0.0495095	-0.10501
Naip1	0.0891245	0.0847552	-0.0364805	0.0860499	-0.0296171	-0.0244601
Nampt	-0.0329461	-0.155017	-0.024362	-0.11528	-0.0867312	0.11328
Naprt1	0.0788179	-0.026275	0.0125019	-0.0475191	0.01543	-0.0260853
Ncf1	-0.122757	-0.0796909	-0.0814807	0.149473	0.128807	0.0713499
Ndufa5	-0.219312	-0.343041	-0.0140193	-0.326727	-0.0701278	-0.144395
Ndufa8	0.198706	-0.0471619	0.057103	0.138298	0.0252657	0.144468
Ndufa9	-0.408471	-0.210507	-0.301401	-0.439908	-0.209621	-0.310719
Ndufaf2	-0.103978	-0.00870898	0.278362	0.0254161	0.300071	0.093225
Ndufs1	-0.447611	-0.616271	-0.153032	-0.384608	-0.21233	-0.314174
Ndufs2	-0.240473	-0.153335	-0.304985	-0.343293	0.0267669	0.0466902
Ndufs3	0.143194	-0.119929	-0.323661	-0.0872082	0.0645043	0.391608
Ndufv1	-0.195726	-0.17272	-0.0459953	0.211491	0.0448881	0.173276
Ndufv2	-0.243889	-0.464407	-0.374296	-0.335505	-0.147772	-0.2044
Ndufv3	-0.0916735	-0.0410861	0.564923	0.20698	0.0224036	-0.281289
Nepn	-0.0349656	0.0049877	0.0933617	0.0292765	0.000559672	-0.0786752
Nfe2l1	0.0871312	0.126162	0.117649	0.249817	-0.00985554	0.19749
Nfe2l2	-0.0786845	-0.284923	-0.446149	-0.28732	-0.275509	-0.132282
Nfkb2	0.00499867	-0.121885	-0.173057	-0.102824	0.167837	-0.101857
Nkx6-3	0.271443	0.177215	0.101908	0.0793301	-0.062631	0.130779
Nlrc4	0.258102	0.385271	0.178576	0.37899	0.242551	0.215094
Nos1	-0.179836	-0.0335345	-0.188736	-0.145163	0.0271736	-0.162357
Nos2	0.0489456	0.161558	-0.0344473	-0.116442	0.143806	-0.220026
Nos3	0.128366	-0.0879705	0.170255	-0.475109	-0.2899	-0.0565086
Nox4	0.0106255	-0.0696468	0.0886794	-0.0757615	-0.118889	-0.113488
Noxa1	-0.0823127	-0.196771	-0.212987	-0.269042	-0.342441	-0.209885
Nqo1	0.102384	-0.0896364	-0.0165253	-0.0633685	0.0271293	-0.166316
Nrf1	-0.189955	-0.350784	0.111462	-0.387412	-0.354431	-0.111066
Nsdhl	0.0465445	0.0234639	0.394783	0.141066	0.14303	0.116104
Ntan1	-0.154734	0.202132	-0.0563888	0.0264201	-0.206772	-0.288437
Oat	0.0871931	0.0561532	-0.0763918	0.0799426	-0.0330747	0.402088
Ogdh	-0.0335359	-0.34556	0.18475	-0.420666	-0.0154177	-0.293266
Ogt	0.0624235	-0.156337	0.0330679	-0.0539783	-0.204554	-0.512363
Oplah	-0.24794	-0.122167	0.144837	-0.0941781	0.264138	-0.280518
Otop3	-0.131961	0.316402	0.0408929	-0.00166843	-0.221443	0.0780146
Oxct1	0.139576	0.1865	0.257729	-0.00385433	0.11426	0.175949
Padi4	-0.221827	-0.0483229	0.0745503	0.0304159	0.0374206	-0.120079
Pcca	0.269778	0.20325	0.2863	0.0777561	-0.157093	-0.124198
Pccb	0.0311389	-0.157625	-0.0220554	-0.0209044	-0.176495	-0.28907
Pck1	-0.0858797	0.0213258	-0.0427045	-0.0448286	0.0160341	0.102169
Pck2	-0.124412	-0.165487	-0.22835	-0.0814051	-0.0264465	0.0894522
Pcsk5	-0.0748333	0.0682732	0.082643	-0.209251	0.0882374	-0.0533314
Pcsk9	0.117727	0.155475	-0.181389	-0.0644442	0.174895	0.0414367
Pcx	-0.0847982	0.0684627	0.201257	0.224138	0.2081	0.203156
Pdhb	-0.135234	0.231347	0.26081	0.174337	0.412049	0.217923
Pdk1	-0.365536	-0.160385	-0.227464	0.0955844	-0.0730775	-0.0192421
Pecr	-0.092385	-0.0543378	0.0590484	-0.0329902	-0.0123631	-0.259996
Pfkfb3	0.117862	-0.0139728	0.17325	-0.00741896	0.0613934	0.0280604
Pfkfb4	0.0296159	0.0481972	0.223741	0.164036	-0.179176	-0.322273
Pfkl	-0.310038	0.032549	-0.0796243	-0.0701713	-0.221566	-0.354432
Pfkm	0.177723	0.11901	0.085277	0.108916	-0.0585644	-0.0320565
Pfkp	-0.0300726	0.208634	-0.136927	0.131676	-0.00708582	0.0657068
Pgam1	-0.289217	-0.189634	-0.171408	-0.222367	-0.130477	-0.31892
Pgam2	0.0496185	0.147886	0.125627	-0.0365571	0.132734	-0.173358
Pgd	0.10782	0.158327	0.117598	0.0525561	0.204239	0.272441
Pgk1	-0.5306	-0.582326	-0.549356	-0.0617072	-0.0712675	-0.0843027
Pgls	0.0084369	-0.178396	-0.111902	0.208217	-0.169765	0.0555327
Pglyrp1	0.35618	0.313844	0.039276	0.236781	0.187151	0.232478
Pgm1	-0.442878	-0.343793	-0.146344	-0.077074	-0.519081	0.00568252
Pgm2	0.298503	-0.110853	0.143576	0.361195	0.340645	0.0519965
Pgm3	0.212559	0.104228	-0.0574373	0.132484	0.105973	-0.0214138
Phgdh	0.120168	-0.261646	-0.125309	0.23614	-0.144526	0.26007
Pid1	0.0878656	0.054484	0.0974026	-0.0999605	-0.00530925	0.0838463
Pik3c2g	0.0119819	0.0228267	0.230888	0.221981	0.203352	0.162144
Pklr	-0.336495	-0.314518	-0.228633	-0.218408	-0.0903499	-0.328891
Pkm2	-0.24904	-0.113008	-0.167476	-0.00273356	-0.0435996	-0.0329721
Pla2g3	-0.424388	-0.19032	-0.366199	-0.240137	-0.0990407	-0.149926
Plin2	-0.16633	0.346085	0.00161517	-0.0296291	0.272271	0.0614908
Pltp	-0.00450927	-0.0483299	-0.421801	-0.199629	-0.141122	0.0128371
Pmvk	0.0410951	-0.0566519	0.237018	-0.194776	-0.167044	-0.0250421
Pnlip	-0.0312014	-0.158836	-0.138164	0.0838261	-0.181024	-0.0945435
Pnliprp1	0.101437	-0.11712	-0.00569793	0.050523	-0.0126405	-0.187974
Pnliprp2	-0.118494	-0.0417403	-0.0921724	0.0666381	-0.101405	-0.000832264
Pnpla3	0.0752276	-0.104974	-0.0311877	-0.0868363	-0.0917601	0.000307876
Ppap2a	0.258808	0.105753	-0.0291694	0.0995619	0.170364	0.307041
Ppap2b	0.0538206	0.0261599	0.0289777	0.0368015	-0.136537	-0.0954529
Ppargc1b	-0.0916911	0.139664	0.0881507	0.130033	0.198662	0.0683735
Ppbp	0.041105	-0.085705	0.235185	-0.0418144	-0.199267	-0.16523
Ppp1r3b	-0.133107	0.141991	-0.176797	-0.129683	-0.00411274	-0.118245
Pqlc1	-0.0833754	0.0788488	0.0309323	0.37945	-0.0869127	0.0319394
Prdx1	-0.0245835	-0.187172	0.0578849	-0.0877268	-0.357913	-0.0733597
Prdx2	-0.067509	0.283505	0.267594	0.331854	-0.111354	0.179393
Prdx3	0.0275325	-0.173871	-0.0802824	-0.0473778	-0.188767	-0.266866
Prdx4	-0.0764058	0.215208	0.0453089	0.0561031	0.130381	0.0398837
Prdx5	0.0197619	0.28038	0.243996	0.280945	0.192398	0.118812
Prdx6	-0.183615	-0.150697	-0.261158	-0.0382534	-0.125254	0.0784169
Prkaa1	0.130669	0.0995804	-0.354835	0.288199	-0.158469	0.0539985
Prkaa2	0.0449207	-0.377791	-0.103189	-0.133758	-0.184448	-0.00965361
Prkci	-0.104024	-0.240028	-0.0618405	-0.183449	-0.180962	-0.00385485
Prkd1	0.381209	0.229668	0.399432	0.287969	0.327685	0.0514248
Prom1	-0.0104223	-0.147692	0.0152035	-0.021724	-0.0379798	-0.106509
Prss12	-0.195927	-0.0777276	-0.0473983	-0.0341508	-0.0344461	-0.0333977
Ptdss2	0.210201	0.216137	0.137692	0.0750482	-0.169169	-0.475754
Ptpla	0.110547	-0.0683201	-0.177186	-0.0323859	0.00259789	0.329735
Ptplb	0.122934	0.325907	0.0816312	0.027066	-0.0342924	-0.0652772
Pxdn	-0.0392987	0.121376	0.137767	0.124287	-0.011422	-0.0760284
Pygb	0.329543	0.300154	0.241841	0.109378	0.129176	0.320707
Pygm	0.0623398	0.117893	0.0692803	0.0483723	0.236891	0.408893
Rars	-0.294419	-0.376003	0.0661083	-0.393039	-0.251318	-0.322326
Rars2	-0.119069	-0.111153	-0.181138	-0.259612	-0.19305	-0.130332
Rdh11	0.0924081	0.175554	-0.0670207	0.117664	-0.126896	0.26179
Ren	0.224371	-0.616096	-0.00550259	0.0268997	-0.22535	0.193717
Rpe	0.232356	0.108799	0.13396	-0.02355	0.134018	0.262581
Rpia	-0.331709	-0.0157985	-0.13734	-0.241376	-0.140969	-0.411696
S100a14	-0.226972	0.013632	0.0924335	0.0507611	0.0847796	-0.048318
Sc4mol	0.147232	0.201909	0.231656	0.106804	0.281574	0.250305
Sc5d	-0.0537841	0.225269	0.239673	0.330561	0.420115	-0.0052206
Scd1	0.131001	-0.178154	-0.0170534	-0.0755906	-0.0918088	-0.128999
Scd2	-0.122465	-0.526708	-0.0807945	-0.328717	-0.774135	-0.508973
Sco2	0.147579	0.0743403	0.0291802	0.127406	0.300573	-0.180849
Sdha	0.215176	-0.176434	0.306664	-0.0936046	0.239165	-0.000539169
Sdhb	-0.0274693	-0.198819	-0.0795347	-0.209336	0.0777505	0.331153
Sema3b	-0.0361533	-0.0346016	0.0781206	0.00495144	0.13954	-0.119441
Shmt2	0.0304614	-0.072518	-0.0552077	-0.0511043	0.0653868	-0.0205825
Slc16a1	0.0844951	-0.0430582	-0.100689	-0.0474197	-0.0751576	-0.0160367
Slc16a3	-0.0443189	0.126793	0.234497	0.174516	-0.0724282	-0.0101798
Slc16a7	0.0886753	0.219195	-0.0766923	-0.0350349	0.104222	0.340586
Slc17a4	-0.458546	-0.500305	-0.635117	-0.400265	0.014585	-0.34989
Slc1a5	-0.161523	0.350944	-0.262496	-0.0944184	-0.0111259	0.0827504
Slc25a1	-0.107021	0.206965	0.122198	-0.0312689	0.0250146	-0.104324
Slc27a1	-0.433325	0.468188	-0.359559	0.0831584	0.203751	-0.29856
Slc2a1	-0.183472	0.0216244	0.274001	-0.355324	0.0122151	0.194184
Slc2a10	0.0741273	0.0545937	0.162706	0.021718	-0.0341302	-0.0866687
Slc2a12	-0.0510867	-0.0312816	-0.055308	-0.229053	-0.0768078	0.060402
Slc2a13	0.117393	-0.14462	0.183724	-0.0728394	-0.1568	-0.153936
Slc2a2	0.224324	0.146028	0.315383	0.0357575	0.0619545	0.265453
Slc2a3	0.135775	0.185959	0.0122879	0.0074593	0.218312	0.0203163
Slc2a4	-0.128626	-0.199466	-0.0833228	-0.12716	-0.0298279	-0.0544399
Slc2a5	-0.0743575	0.00719413	-0.0715846	-0.0129689	0.0823689	-0.206584
Slc2a6	-0.198074	0.0795054	-0.0159403	0.110551	0.175723	-0.0458448
Slc2a7	-0.145591	-0.0258479	0.085534	0.0438582	-0.145933	-0.214946
Slc2a8	-0.313401	-0.00484073	-0.317	-0.144686	-0.0487466	-0.162312
Slc2a9	-0.0366335	0.0803636	0.17837	0.227777	0.0571512	0.160464
Slc3a1	-0.0261104	-0.0496693	-0.191	0.119482	-0.039452	-0.145111
Slc44a3	0.0208015	0.124244	0.00326573	0.118946	0.0329476	-0.0157026
Slc44a4	0.0940511	-0.0673913	0.205392	-0.0972323	-0.0377109	-0.125261
Slc6a14	0.16809	-0.0575203	0.188553	0.031066	0.131027	0.0549335
Slc7a1	-0.0627307	0.168576	0.119046	-0.0806115	-0.00777637	-0.0185724
Slc7a10	-0.147247	-0.0304972	0.133976	-0.28711	-0.277644	-0.0599784
Slc7a11	-0.0499246	-0.12668	-0.0557199	-0.452969	-0.232811	0.0818745
Slc7a2	0.212394	-0.153469	0.0624623	-0.175035	-0.232347	-0.227125
Slc7a3	0.140127	0.0667256	0.261549	0.101345	0.0698612	0.397001
Slc7a4	0.212671	0.0240852	0.191208	0.298775	0.273989	0.0122912
Slc7a6	-0.103053	-0.157692	0.184729	0.128518	0.140318	-0.00299065
Slc7a7	-0.0234582	0.16831	0.420468	0.0278484	-0.0230332	-0.0078674
Slc7a9	-0.00017441	-0.0424638	-0.303327	0.111296	-0.199765	0.0441341
Snca	0.0715993	0.0563757	0.00622064	0.0986634	-0.0892122	0.00128094
Sod1	-0.28331	-0.330767	0.0844895	-0.131112	-0.709493	0.0955152
Sod2	-0.057332	-0.146614	0.130034	0.0061349	0.0779903	0.184114
Sod3	-0.600763	-0.0920841	-0.38002	-0.415042	-0.405314	-0.0320305
Spint1	0.0380829	0.202529	0.0768206	-0.212879	0.191993	0.131145
Sqle	0.108874	0.21393	-0.0675655	-0.000745229	0.110092	-0.000954575
Srebf1	-0.363924	-0.115681	-0.184601	-0.288421	-0.235112	-0.192545
Srebf2	-0.106281	-0.190203	-0.284005	-0.162687	-0.071455	0.0102117
Srxn1	-0.00630864	-0.123539	-0.200458	-0.222949	-0.104921	-0.147983
Stard4	0.0396146	0.0427196	-0.247142	-0.0473167	0.0427756	0.21662
Stard5	0.00916204	0.111102	0.0712839	0.255086	0.0269554	-0.105746
Stk11	0.103308	0.2006	-0.224806	0.232188	0.0179431	0.312528
Stk39	0.059475	0.0166946	0.139663	-0.176962	-0.212013	0.0466786
Sult1c2	-0.222803	0.0584072	-0.0886588	-0.144976	-0.0969848	-0.0684043
Sult1d1	-0.051887	-0.068941	-0.0288082	-0.139062	-0.109133	-0.240587
Taldo1	0.0720897	0.128309	0.128782	-0.0112876	-0.0373618	0.0621598
Tecr	-0.394238	-0.0598003	-0.169136	-0.15478	-0.231656	-0.32648
Tkt	0.0669312	-0.0861749	-0.000444045	-0.0884457	-0.240704	-0.363581
Tktl2	-0.213993	-0.216311	0.141192	-0.094074	0.196891	-0.027472
Tm4sf20	0.307872	0.323218	0.217103	0.162179	0.625097	0.116509
Tm7sf2	0.145388	-0.0665372	-0.0285876	-0.0969722	-0.0118768	-0.126906
Tmem45b	-0.168923	-0.131217	0.128558	-0.117661	-0.0186186	-0.104362
Tpd52	0.133106	0.144317	0.0217746	0.0758691	-0.124796	0.328734
Traf6	-0.101143	-0.0544907	-0.0150169	0.109408	0.155437	-0.244011
Trib3	0.228331	0.266989	-0.0118874	0.23895	-0.129968	0.0485672
Txn1	0.114322	0.0331442	0.175691	-0.00930461	0.0768741	0.0759064
Txn2	-0.195398	0.0870307	-0.251653	-0.113862	-0.179074	0.0596925
Txnrd1	-0.143618	-0.391651	-0.228657	-0.0790752	-0.629783	-0.221625
Txnrd2	0.0305112	0.0458335	-0.0570866	0.171016	-0.0117823	0.109363
Tyms	0.20966	-0.200678	-0.184716	-0.0625794	0.228434	0.247249
Unc13d	-0.0706258	-0.0864493	0.14542	0.138414	0.0501231	-0.0577025
Upb1	-0.006283	0.224344	0.0789657	0.304131	0.0435602	0.10701
Uqcrc1	-0.394672	-0.302924	-0.360006	-0.294696	0.109334	-0.105764
Uqcrc2	0.065119	0.118867	0.116166	-0.094722	0.0670331	-0.0465822
Vdac3	-0.0180664	0.125907	-0.0891245	0.142326	0.144369	0.0506351
Wdyhv1	0.134805	0.122337	0.0452412	0.17526	0.0503242	0.0248104
Xdh	0.165072	-0.24002	0.0667387	-0.332499	0.174406	-0.000344853
Yod1	0.161422	-0.162752	-0.0125942	0.114063	0.0676805	-0.110991
