# Supplementary material for: Targeting aldolase A in hepatocellular carcinoma leads to imbalanced glycolysis and energy stress due to uncontrolled FBP accumulation
Source: Nat Metab. 2025 Jan 20;7(2):348–66. doi: 10.1038/s42255-024-01201-w (PMC11860237; doi:10.1038/s42255-024-01201-w)
Supplement: Supplementary file 5 — Guide RNA sequences used in this study. [file 42255_2024_1201_MOESM5_ESM.xlsx]

## Sheet: sgRNA sequences
Supplementary Table 3: sgRNA sequences used for CRISPR gene modification
gRNA name	sequence
murine sgGpi #1	CAACTTCAGGTGCACGCACGGGG
murine sgGpi #4	CCTCGGCAACTCACCCCCACTGG
murine sgAldoa #1	TGACATCGCTCACCGCATTG
murine sgAldoa #2	CTGGCAGGTAGATAAGGGTG
human sgGPI #1	TGAGAAGATCAACTACACCGAGG
human sgGPI #3	GATGAGGGGAAAATCGACGGAGG
human sgALDOA #1	GGCATAACGGGCCAGAACATTGG
human sgALDOA #2	TGACATCGCTCACCGCATCGTGG
