# Supplementary material for: Targeting aldolase A in hepatocellular carcinoma leads to imbalanced glycolysis and energy stress due to uncontrolled FBP accumulation
Source: Nat Metab. 2025 Jan 20;7(2):348–66. doi: 10.1038/s42255-024-01201-w (PMC11860237; doi:10.1038/s42255-024-01201-w)
Supplement: Supplementary file 6 — Composition of the mouse plasma-like medium used in this study. [file 42255_2024_1201_MOESM6_ESM.xlsx]

## Sheet: Sheet1
Metabolite name	Mouse plasma concentration [µM]
Glucose	4380.66
Alanine	690.579
Arginine monohydrochloride	65.9831
Asparagine	50.3996
Cysteine*	40
Glycine	217.183
Proline	71.36
Serine	95.566
Aspartate	7.27134
Cystine	30.082
Glutamate	19.418
Tyrosine	69.212
Glutamine	933.859
L-Histidine monohydrochloride monohydrate	76.466
Isoleucine	138.1
Leucine	269.647
Lysine	175.879
Methionine	53.116
Phenylalanine	95.899
Threonine	144.772
Tryptophan	62.038
Valine	261.647
CaCl2 (dihydrat)	2350
KCl	4100
MgCl2	480
MgSO4 (heptahydrat)	350
NaCl	105000
NaHCO3	24000
Na2HPO4 (dihydrate)	870
Ca(NO3)2.4H2O	40
NH4Cl	40
2-hydroxybutyrate	83.823
3-hydroxybutyrate	849.246
Acetate (Sodium Acetate)*	40
Citrate (Sodium citate)	213.673
Lactate (sodium lactate)	3088.16
Malonate*	10
Pyruvate (sodium pyruvate)	150.177
Succinate	13.505
4-hydroxyproline	3.078
Acetylglycine	65.084
Alpha-aminobutyrate*	20
Betaine	57.273
Carnitine	8.465
Citrulline	38.337
Ornithine monohydrochloride	23.449
Taurine	763.001
Creatine	191.98
Creatinine	10.052
Glutathione*	25
Acetone*	60
Formate (sodium formate)*	50
Glycerol	179.129
Hypoxanthine	0.023
Urea	24.902
Uric acid	27.717
Phenol red	14
Biotin	0.086
Choline chloride	14.069
Folate*	2.27
I-Inositol / myo-Inositol	51.483
Niacinamide	3.629
p-Aminobenzoate*	7.29
D-Calcium pantothenate	0.918
Pyridoxine hydrochloride*	4.86
Riboflavin*	0.531406
Thiamine hydrochloride	0.265
Vitamin B-12 (Cobalamine)*	0.00368903
*human plasma concentrations were used
