# Supplementary material for: Targeting aldolase A in hepatocellular carcinoma leads to imbalanced glycolysis and energy stress due to uncontrolled FBP accumulation
Source: Nat Metab. 2025 Jan 20;7(2):348–66. doi: 10.1038/s42255-024-01201-w (PMC11860237; doi:10.1038/s42255-024-01201-w)
Supplement: Supplementary file 7 — Statistical source data. [file 42255_2024_1201_MOESM7_ESM.xlsx]

## Sheet: Fig. 2B
				EtOH					Dox
		shRen		0.895199	0.95302	0.938565	1.21322		0.909654	1.09757	1.01084	1.11203
		shAldoA		1.03096	0.975921	0.934644	1.05848		0.054054	0.0402948	0.054054	0.054054
		shAldoA_WT		0.989957	0.976566	1.12386	0.909613		0.802487	0.949785	0.976566	0.909613
		shAldoA_D34S		0.877907	0.959302	1.02442	1.13837		0.0639535	0.0965116	0.0802326	0.0802326

## Sheet: Fig. 2D
		Time (minutes)		shRen								shAldoA_WT									shAldoA													shAldoA_D34S
		1.30899		101.803	128.36	140.39	106.797	111.49	113.898	110.174		127.281	-87.8915	114.007	110.374	113.933					111.304	123.997	143.86	136.606	126.871	139.935	110.04	116.167	126.292	132.392	131.634	116.622		136.934	126.522	131.056	130.557	138.176	116.323	96.8641	111.841	124.123	104.278	93.9779
		7.76228		98.819	123.741	123.482	105.443	105.876	108.949	101.162		117.938	97.2352	98.204	56.2998	97.2824	45.5247	98.4897	86.7392		103.785	114.267	140.642	121.344	119.352	134.491	107.19	104.737	110.491	126.666	113.311	101.067		133.031	126.653	118.411	121.211	128.2	99.8098	89.4701	108.761	115.857	94.3807	80.7432
		14.2202		96.211	113.83	120.193	96.1157	101.703	108.415	90.8941		110.348	113.319	97.9359	103.259	95.7961	90.5927	90.863	113.506		107.452	109.434	138.171	120.851	107.789	124.253	100.477	95.4121	105.024	120.977	111.7	97.0119		125.731	118.411	115.912	117.928	123.31	108.041	92.9832	109.359	103.415	93.6022	80.1971
		20.7743		458.188	535.44	516.266	456.247	460.671	468.247	461.307		453.754	585.596	404.144	661.233	422.336	552.79	402.455	663.4		376.239	421.158	522.691	451.873	437.404	509.805	393.865	384.676	429.899	465.612	431.564	413.613		493.509	455.866	463.093	428.527	489.582	401.261	289.606	438.866	425.317	287.872	212.318
		27.23		593.45	654.645	622.027	575.27	565.967	593.525	565.015		561.182	620.47	516.833	713.296	536.893	588.661	509.141	692.285		428.407	459.894	566.733	494.263	472.136	554.252	443.528	425.144	480.793	501.548	473.539	471.57		568.953	521.279	527.392	499.016	553.379	475.725	331.811	500.621	498.862	336.128	252.652
		33.6855		658.04	708.058	663.079	624.6	603.408	652.558	615.068		616.439	638.101	560.35	720.972	582.688	598.023	559.349	711.735		454.433	478.386	578.856	517.502	491.431	573.46	468.694	440.819	500.644	528.065	490.923	495.266		597.134	543.282	557.791	522.254	581.687	503.278	374.542	525.927	528.072	362.33	274.164
		40.2227		860.061	935.077	920.251	857.348	800.474	864.413	783.069		843.268	945.643	765.065	1064.63	793.686	893.24	759.174	987.283		449.746	483.779	576.221	519.029	501.725	563.539	437.142	423.294	466.409	513.925	479.405	454.093		646.905	591.072	587.84	552.169	619.7	520.709	366.272	564.419	549.41	332.224	238.121
		46.6806		845.813	926.129	891.856	846.551	791.936	865.106	782.874		829.47	895.111	768.168	1050.77	791.749	886.123	766.954	967.385		459.977	488.008	581.852	528.38	508.416	571.22	462.045	440.506	492.446	532.202	488.645	476.402		645.815	587.969	597.271	571.09	622.787	540.965	340.812	569.284	566.41	299.663	198.286
		53.1291		811.219	911.235	897.943	817.508	811.872	849.726	800.535		817.632	871.533	787.943	1034.16	807.047	883.259	772.448	959.508		462.867	484.374	592.527	551.347	518.786	586.169	482.016	457.621	511.621	549.835	510.132	501.434		658.998	598.212	615.59	593.984	627.196	565.749	338.736	570.944	583.039	300.176	185.292
		59.667		217.184	192.081	183.498	177.245	179.137	174.182	190.172		184.066	220.69	172.392	234.203	169.362	213.933	173.157	242.785		297.4	307.157	340.485	317.004	299.276	329.164	281.227	283.975	302.83	310.547	296.148	306.419		273.315	251.51	236.615	253.313	258.346	229.874	129.943	224.517	234.291	131.201	106.605
		66.1252		136.339	114.249	112.579	116.825	114.113	121.388	111.832		126.489	115.912	119.131	117.992	119.125	102.506	120.414	109.761		124.274	130.732	137.801	122.167	124.099	124.765	114.899	130.041	124.327	117.89	115.273	126.252		114.804	106.069	106.721	119.095	107.399	111.564	96.8006	97.1709	104.15	105.186	102.134
		72.5829		100	100	100	100	100	100	100		100	100	100	100	100	100	100	100		100	100	100	100	100	100	100	100	100	100	100	100		100	100	100	100	100	100	100	100	100	100	100
				shRen								shAldoA_WT									shAldoA													shAldoA_D34S
		Basal glycolysis		494.63	530.9	498.55	469.83	460.09	484.58	463.85		443.24	523.24	418.63	657	439.61	543.14	410.65	605.55		324.62	345.63	426.09	372.92	352.78	419.76	336.34	320.41	370.3	374.88	360.23	370.5		435.92	394.63	408.98	377.8	425.18	375.92	242.34	391.86	383.01	241.75	171.91
		Glycolytic capacity		746.99	802.39	768.37	741.11	686.06	756.16	681.71		711.53	797.88	669.96	994.47	694.47	840.6	668.46	880.65		356.19	373.74	441.21	407.04	389.06	436.73	354.86	335.77	381.96	405.54	375.33	375.34		512.78	461.32	478.86	449.88	494.59	441.16	251.34	460.52	450.55	205.28	117.54
		Glycolytic reserve		252.36	271.48	269.83	271.28	225.97	271.58	217.86		268.29	274.64	251.34	337.48	254.86	297.46	257.81	275.1		31.57	28.11	15.12	34.12	36.28	16.97	18.52	15.36	11.65	30.65	15.11	4.83		76.86	66.69	69.88	72.07	69.41	65.24	9	68.66	67.55	-36.46	-54.37

## Sheet: Fig. 2E
			Time (minutes)		shRen															shAldoA_WT													shAldoA															shAldoA_D34S
			1.30926		109.08	124.77	114.24	107.83	120.02	118.52	119.33	106.47	107.47	111.79	72.46	95.54	93.58	100.03		115.63	99.41	106.31	112.92	101.01	96.59	77.68	83.6	79.75	83.95	85.69	80.38		131.38	136.42	125.48	142.55	126.08	119.32	122.93	124.17	120.53	108.6	106.75	105.94	108.16	102.4		145.67	132.78
			7.76193		102.21	114.69	105.24	99.81	110.5	108.17	109.02	100.81	99.19	103.69	62.99	88.06	86.53	92.5		107.46	92.62	97.46	105.5	91.6	89.79	70.64	78.85	72.98	77.12	78.65	74.29		123.29	126.49	116.62	131.83	116.29	109.86	112.36	113.72	110.44	101.6	98.98	98.18	100.24	94.73		135.71	125.49
			14.216		99.81	111.51	101.31	96.98	107.63	104.51	104.05	97.84	96.08	100.28	60.74	85.89	83.92	90.14		104.37	90.47	94.31	102.59	88.84	86.79	67.99	74.99	71.16	73.44	77.39	72.42		119.7	124.05	112.34	128.15	113.12	105.5	108.27	109.31	106.32	97.99	95.48	95.27	97.85	93.03		132	122.29
			20.7573		39.28	47.51	40.1	37.45	40.57	39.37	38.28	41.96	35.89	37.81	-3.01	33.15	34.29	37.2		39.13	36.23	38.64	38.99	34.04	32.5	25.85	27.18	30.17	29.27	32.44	29.88		43.37	40.89	34.42	43.56	37.82	37.14	37.57	35.97	37.1	32.29	36.08	33.29	40.13	35.62		44.78	43.56
			27.2112		38.68	47.8	40.53	36.49	40.54	39.07	35.76	41.49	36.44	38.27	-3.62	32.77	33.48	35.76		39.77	34.46	39.17	39.18	34.97	32.73	26.09	26.82	30.96	28.64	30.84	30.04		42.62	41.32	35.35	43.87	38.63	37.19	38.03	36.14	38.46	33.67	35.17	33.18	35.88	34.16		44.04	43.17
			33.6615		38.08	48.92	39.54	36.54	40.98	38.41	36.13	40.73	37.05	38.4	-3.16	33.22	35	36.39		39.57	35.83	38.98	38.78	36.32	33.31	25.89	27.01	31.28	29.79	31.03	30.06		42.41	41.05	33.59	42.83	38.51	36.9	38.47	36.62	37.63	33.02	35.39	32.26	35.85	33.86		44.35	42.29
			40.1872		148.95	185.46	151.62	161.29	177.04	157.96	171.69	137.72	154.55	139.76	131.12	122.01	124.77	134.74		168.9	152.32	143.86	169.4	146.98	139.51	109.47	119.5	90.91	112.16	116.76	100.39		186.12	186.41	151.35	153.52	150.56	148.7	139.21	141.71	131.93	140.71	102.05	103.66	114.87	98.62		213.58	196.2
			46.6381		150.67	160.8	137.73	161.33	163.51	157.52	149.81	137.7	132.08	140.83	116.49	118.35	109.41	119.87		137.73	149.27	104.45	144.64	135.96	122.08	98.06	111.28	83.13	87.55	125.3	88.51		164.01	152.77	128.48	116.12	137.19	128.13	127.84	122.47	122.27	123.76	91.57	103.25	94.1	103.41		186.43	183.3
			53.0893		144.65	145.77	127.96	153.86	160.61	150.25	146.02	127.82	131.43	134.27	111.36	114.66	109.76	113.62		139.18	139.12	110.85	139.06	124.09	116.26	93.92	105.73	79.85	87.9	122.84	85.11		147.59	139.69	118.8	120.3	128.41	115.67	118.56	112.46	112.67	117.83	90.49	95.68	97.22	93.81		171.91	174.03
			59.6153		22.64	26.97	21.36	19.97	21.51	19.69	18.02	22.49	18.52	21.03	-20.11	17.58	17.17	18.89		18.38	18.55	18.77	26.42	18.85	16.81	15.66	14.63	17.86	16.22	16.59	17.62		25.46	20.79	16.23	26.2	19.98	24.87	20	18.54	20.41	17.81	22.26	22.85	22.34	21.77		22.79	27.08
			66.0678		20.98	27.77	22.16	20.18	23.2	20.31	18.1	23.89	20.03	20.33	-20.96	17.69	18.62	18.44		19.42	14.98	19.66	25.6	19.13	16.31	15.05	12.68	18.09	14.69	16.66	15.58		24.12	21.39	15.85	26.29	20.79	25.59	20.64	19.55	21.01	17.54	20.92	22.23	20.74	20.6		23.59	24.51
			72.5211		20.28	26.78	21.81	20.23	23.75	19.52	16.59	23.33	21.03	20.7	-21.04	17.26	17.43	18.13		17.84	18.38	19.25	25.7	19.56	18.01	14.81	13.14	18.45	15.28	15.91	15.53		23.36	20.27	15.63	25.05	21.49	25.32	20.6	18.85	20.31	18.1	20.02	22.3	19.46	21.17		23.09	22.95
					shRen															shAldoA_WT													shAldoA															shAldoA_D34S
			Basal respiration		81.23	86.92	83.08	79.64	87.3	87.86	90.92	76.93	79.16	83.36	83.95	70.38	67.91	74.06		88.04	77.64	77.8	79.9	72.46	73.49	55.59	66.17	54.89	62.42	61.99	58.71		99.17	105.1	100.78	105.55	95.5	84.27	91.71	94.17	89.42	84.06	78.06	75.96	79.5	74.12		112.13	100.98
			ATP linked respiration		63.53	66.89	64.7	63.32	69.96	69.1	73.26	59.32	62.75	65.42	66.62	55.29	53.04	56.74		67.69	58.16	58.3	66.32	56.63	57.07	44.55	52.03	42.03	48.48	47.81	44.25		80.67	85.17	81.28	87.97	77.66	72.68	74.33	77.57	71.98	67.93	63.81	65	64.36	60.57		91.68	82.32
			Max. respiration		129.69	133.04	115.57	141.15	140.3	137.21	131.71	113.81	112.05	120.5	137.45	100.66	90.79	101.43		118.31	134.29	84.79	119.04	116.83	105.78	83.01	98.6	65.04	72.86	108.64	72.93		139.89	131.38	112.63	89.83	116.4	102.54	107.2	102.91	101.26	106.22	70.65	81.02	73.36	82.8		162.85	158.79
[truncated: 12 more columns]

## Sheet: Fig. 2F
				ECAR		OCR
				X	Err. Bar	Mean	SD
			shRen basal	646.4	35.4929	95.7636	12.72
			shAldoA basal	508.97	49.9253	107.599	11.095
			shRen oligo	842.86	45.0036	35.445	11.708
			shAldoA oligo	525.44	52.2678	37.0279	3.37811

## Sheet: Fig. 2G
			Glucose uptake nmol/Hour
			Hours		shRen												shAldoA												shAldoA_WT												shAldoA_D34S
			0		6386.83	5493.64	6848.87	7372.12	5719.97	7019.99	7207.08	7322.33	7149.71	6531.65	5547.79		6386.83	5493.64	6848.87	7372.12	5719.97	7019.99	7207.08	7322.33	7149.71	6531.65	5547.79		6386.83	5493.64	6848.87	7372.12	5719.97	7019.99	7207.08	7322.33	7149.71	6531.65	5547.79		6386.83	5493.64	6848.87	7372.12	5719.97	7019.99	7207.08	7322.33	7149.71
			3		5184.25	4989.64	5396.76										5835.58	4249.81	6284.26										4689.7	4233.02	4852.89										5480.97	4521.48	6129.54
			6		3402.49	3338.37	2547.36										4776.02	5338.09	3628										2885.96	3085.6	2464.38										4660.84	5059.36	4344.34
			12		1942.72	1920.8	1936.91										2201.33	2788.42	2690.95										1365.35	1419.48	1404.08										1498	2072.63	2012.01
			GLN uptake nmol/Hour
			Hours		shRen												shAldoA												shAldoA_WT												shAldoA_D34S
			0		1358.23	1450.26	1413.89	1538.25	1400.09	1361.69	1438.08	1460.93	1294.85	1388.34	1394.22		1358.23	1450.26	1413.89	1538.25	1400.09	1361.69	1438.08	1460.93	1294.85	1388.34	1394.22		1358.23	1450.26	1413.89	1538.25	1400.09	1361.69	1438.08	1460.93	1294.85	1388.34	1394.22		1358.23	1450.26	1413.89	1538.25	1400.09	1361.69	1438.08	1460.93	1294.85
			3		1144.47	1288.75	1211.59										1201.96	1202.26	1191.65										1111.06	1159.99	1134.42										1157.19	1191.7	1155.86
			6		955.434	979.577	993.88										964.287	1074.18	961.737										885.738	959.759	930.568										942.038	1058.29	984.677
			12		513.452	514.807	566.579										500.84	566.476	583.106										392.74	404.552	424.933										469.803	511.13	510.433
[truncated: 2 more columns]

## Sheet: Fig. 2H
			TBHP 100 µM				shRen				AA1280 Etoh				shAldoA				shAldoA_WT				shAldoA_D34S
			999043	1035452			86466.3	196180	83351.9	145491	177341	256687	213445	151570	100029	91457	131528	90570.3	135428	218669	183446	187569	124004	77868.9	128591	78046.4

## Sheet: Fig. 2i
					shRen				shAldoA				shAldoA_WT				shAldoA_D34S
				NAD/NADH	3.38053	3.67081	3.50018		2.32612	1.89924	2.09788		2.88739	3.3711	3.56213		1.63545	1.94956	1.65549
				NADP/NADPH	0.145416	0.14207	0.158645		0.299687	0.348705	0.385238		0.108347	0.106802	0.114962		0.413308	0.393758	0.432687
