# Supplementary material for: Targeting aldolase A in hepatocellular carcinoma leads to imbalanced glycolysis and energy stress due to uncontrolled FBP accumulation
Source: Nat Metab. 2025 Jan 20;7(2):348–66. doi: 10.1038/s42255-024-01201-w (PMC11860237; doi:10.1038/s42255-024-01201-w)
Supplement: Supplementary file 8 — Statistical source data. [file 42255_2024_1201_MOESM8_ESM.xlsx]

## Sheet: Fig. 3C
					Time (hours	sgControl						sgGPI #4 cl.1						sgGPI #1/#4
					0	0.683544	1.06329	1.21519	0.835443	1.13924	1.06329	1.16883	0.779221	0.857143	1.24675	0.857143	1.09091	1.24675	0.857143	0.857143	1.32468	0.857143	0.857143
					24	4.10127	5.24051	5.01266	5.8481	5.01266	4.70886	4.75325	0.857143	0.857143	4.67532	0.779221	0.857143	5.61039	0.779221	0.857143	6.93506	0.857143	0.935065
					48	11.4684	10.7848	11.2405	11.6203	11.6203	17.0886	17.8442	11.2208	12.5455	14.961	11.4545	11.7662	12.2338	15.7403	10.6753	13.0909	12.4675	13.0909
					72	24.5316	24.6835	26.2785				21.2727	26.1039	27.5065				33.6623	28.8312	32.4156

## Sheet: Fig. 3D
						Time (minutes)		sgControl																sgGPI #1/#4																sgGPI #4 cl.1
						1.31056		142.67	168.205	157.116	162.908	132.358	152.074	161.526	174.649	136.083	145.945	106.359	135.493	100.637	117.317	101.853		114.003	130.892	115.278	109.4	122.626	152.122	151.212	148.074	145.435	186.463	132.436	108.685	122.249	95.7803	101.853		209.839	130.963	188.256	201.101	168.444	165.149	195.297	195.516	171.565	216.778
						7.76359		121.203	152.873	126.107	147.003	122.666	138.1	146.102	150.149	124.342	114.834	94.0094	110.307	87.3439	102.49	100.05		85.1307	122.636	82.1221	112.173	96.9395	140.356	138.625	143.454	130.964	181.098	120.395	113.233	114.117	101.155	100.05		203.271	148.392	185.249	189.618	168.576	204.029	193.613	179.333	181.095	205.137
						14.2161		121.995	157.946	110.956	143.251	121.864	139.857	145.265	151.41	126.116	130.256	101.27	114.524	90.902	109.384	104.52		71.1744	126.761	82.4373	119.256	86.4943	150.574	141.004	147.046	132.285	184.308	123.247	116.958	117.014	101.194	104.52		196.98	151.668	186.148	192.572	177.955	196.105	193.398	184.172	184.557	205.994
						20.7577		546.827	688.411	460.05	667.748	495.586	585.217	512.01	540.491	532.907	525.246	460.177	488.85	441.486	502.325	470.251		260.395	244.889	263.731	243.56	256.277	266.728	257.565	266.519	248.865	305.459	236.493	230.986	224.095	230.196	470.251		195.799	170.897	190.895	193.802	184.85	199.735	199.209	187.34	197.919	203.26
						27.2086		566.239	704.973	499.746	689.39	519.106	600.954	534.899	573.563	544.83	561.009	498.134	526.123	483.89	542.409	508.808		255.873	257.767	251.258	265.285	249.673	273.406	266.398	278.673	257.502	310.494	248.056	259.102	245.023	248.399	508.808		188.588	174.484	187.913	188.48	191.709	194.593	196.021	189.751	194.259	198.911
						33.6577		580.857	723.05	529.119	701.068	530.276	605.828	556.165	591.451	556.141	576.065	517.629	549.117	508.404	564.058	533.038		260.031	272.757	257.323	283.526	251.233	283.772	276.294	293.803	267.083	327.635	258.7	278.345	259.612	263.862	533.038		187.306	171.278	188.034	189.248	193.876	191.433	195.066	191.768	195.933	198.738
						40.1857		695.581	910.285	610.632	868.033	656.979	749.848	665.473	707.974	700.121	693.987	612.786	664.821	568.524	646.349	618.038		263.262	242.391	271.961	254.879	263.861	269.001	261.448	281.788	253.962	333.408	245.116	253.735	232.468	244.1	618.038		106.447	87.2174	95.3923	98.3489	90.3163	96.0671	99.5538	95.3585	101.013	103.221
						46.638		681.584	865.781	628.929	831.232	638.615	725.993	653.417	701.504	673.874	685.167	604.864	650.114	575.489	650.661	632.654		268.208	255.339	267.526	270.198	259.797	274.778	264.297	286.99	260.295	338.929	255.716	272.972	239.859	257.599	632.654		96.3915	85.746	89.547	91.0732	87.8444	92.419	96.5227	95.4406	96.4089	99.2942
						53.0884		683.085	862.218	651.456	824.762	641.414	722.427	656.888	706.704	670.482	686.428	607.355	653.967	582.076	665.933	635.027		271.918	268.239	268.538	282.911	260.672	283.166	267.656	292.591	264.706	349.257	261.554	278.313	241.906	255.424	635.027		105.492	95.4528	100.777	102.187	95.4994	99.4696	105.996	104.406	107.273	109.11
						59.6149		251.428	281.567	189.485	270.572	229.418	254.959	232.792	232.89	246.652	228.306	207	223.981	206.913	209.172	214.761		124.828	119.251	124.406	115.55	120.758	125.306	120.633	117.291	117.534	111.298	115.203	109.353	110.992	113.311	214.761		118.43	114.947	119.498	121.363	116.286	117.023	119.278	117.532	113.219	114.901
						66.0696		131.021	129.019	124.807	129.175	127.401	127.776	127.445	126.081	129.771	124.079	123.541	125.924	129.329	122.749	128.537		103.673	98.738	100.782	96.1501	101.373	98.1563	96.8349	97.6719	97.6068	88.6952	98.412	95.3625	97.7021	98.1977	128.537		106.115	104.695	107.05	108.537	105.697	105.486	107.164	105.758	104.255	107.065
						72.5221		100	100	100	100	100	100	100	100	100	100	100	100	100	100	100		100	100	100	100	100	100	100	100	100	100	100	100	100	100	100		100	100	100	100	100	100	100	100	100	100
							sgControl															sgGPI #1/#4															sgGPI #4 cl. 1
						Basal glycolysis	445.04	552.1	373.64	542.39	396.44	462.85	388.8	423.41	420.49	446.18	404.12	415.82	396.55	439.92	408.76	170.74	135.13	169.14	153.11	152.73	133.05	127.77	135.22	126.54	129.4	127.66	145.87	130.91	147.24		-14.68	26.09	2.66	-1.14	23.13	-9.44	2.41	10.42	13.16	-6.23	19.27	4.99	32.01
						Max glycolysis	560.38	712.91	502.82	684.23	515.95	587.89	507.32	551.36	549.53	570.33	510.85	539.81	488.14	548.17	532.6	183.08	132.7	185.4	158.02	162.86	134.42	125.67	143.54	129.33	157.83	135.32	159.74	125.74	156.44		-106.88	-62.65	-95.7	-98.54	-80.73	-111.61	-97.09	-83.89	-84.69	-105.84	-76.2	-93.7	-67.59
						Glycolytic reserve	115.35	160.81	129.18	141.84	119.51	125.04	118.52	127.94	129.04	124.16	106.73	123.99	91.6	108.25	123.85	12.33	-2.43	16.27	4.91	10.12	1.37	-2.1	8.32	2.79	28.44	7.66	13.87	-5.16	9.2		-92.2	-88.74	-98.37	-97.41	-103.86	-102.17	-99.5	-94.31	-97.85	-99.62	-95.47	-98.69	-99.61
[truncated: 5 more columns]

## Sheet: Fig. 3E
				Time (minutes)		sgControl											sgGPI #1/#4 + sgCtrl													sgGPI #4 cl.1 + sgCtrl
				1.31		64.01	84.26	65.67	75.82	75.77	84.81	80.33	63.45	67.13	65.46		83.84	127.5	102.44	109.35	119.44	117.12	112.3	125.68	129.8	123.41	126.81	129.48		160.74	158.73	156.3	159.77	192.63	162.66	176.46	164.41	171	181.94	194.02	186.63
				7.77		58.28	77.37	61.38	71.53	69.94	78.59	73.7	59.44	62.68	61.66		77.83	117.23	94.93	100.35	109.27	106.9	104.37	115.74	120.39	114.74	119.57	122.53		151.79	147.9	144.92	148.26	180.22	152.39	167.09	153.74	158.05	171.23	185.11	176.07
				14.22		58.18	75.54	59.26	69.57	67.91	76.6	72.03	57.76	61.07	59.96		74.23	113.32	91.36	96.16	104.74	103.17	101.15	112.12	116.75	111.2	116.49	120.27		149.41	144.69	140.73	143.93	175.42	148.1	162.9	149.83	155.17	167.2	181.62	174.08
				20.77		22.35	29.46	23.59	28.08	40.98	29.38	35.43	23.46	24.07	25.06		29.26	40.39	34	37.66	36.99	38.27	36.4	40.71	38.99	38.25	37.73	37.98		48.27	47.94	47.06	52.1	56.06	60.93	51.78	45.83	48.56	50.41	51.31	47.78
				27.23		23.04	28.61	23.05	26.76	38.65	28.69	34.78	22.97	23.32	24.21		29.02	41.73	33.56	38.5	38.6	39.3	37.7	42.62	41.16	40.01	38.87	39.88		50.2	49.6	48.71	54.08	58.23	62.26	54.63	49.59	50.61	54.55	55.26	53.25
				33.69		24.11	29.32	23.44	27.93	37.84	29.65	34.54	22.89	23.86	25.79		28.99	42.19	34.24	39.38	39.91	39.71	37.77	44.25	42.35	39.99	39.57	41.15		51.45	51.28	49.51	54.84	59.93	63.78	57.21	51.21	52.89	57.31	58.63	55.89
				40.23		122.4	161.24	122.11	150.64	131.64	162.49	151.25	120.46	126.09	123.26		133.1	206.23	164.6	169.82	179.08	174.34	158.69	183.55	175.21	173.51	177.2	172.03		259.34	232.32	239.5	211.73	289.69	221.91	221.82	224.24	201.01	246.06	261.95	236.85
				46.69		110.16	170.73	118.56	149.57	135.18	164.59	150.11	113.3	123.09	118.11		129.01	173.68	139.46	152.39	152.84	146.52	140.32	158.98	156.02	158.92	144.97	158.51		231.97	217.76	219.41	205.27	283.17	213.07	234.47	220.35	214.29	226.94	284.62	255.28
				53.15		111.48	172.36	109.69	148.63	127.7	164	139.68	111.07	121.66	114.36		124.6	155.48	131.58	143.85	145.31	137.78	132.64	148.75	145.09	149.54	155.26	152.99		217.82	207.85	206.89	198.05	263.13	205.92	219.73	206.4	209.4	207.42	286.22	257.6
				59.69		13.42	17.2	13.87	18.71	20.21	17.85	16.3	25.14	17.75	14.96		20.81	25.02	21.96	25.33	19.34	21.78	24.17	24.88	30.03	24.94	20.05	21.73		30.03	30.74	31.22	36.49	32.99	46.35	29.96	29.46	25.57	28.31	25.03	21.7
				66.14		12.85	18.54	13.51	20.83	20.21	19.94	16.64	23.56	18.47	15.29		18.32	25.25	23.44	26.02	22.9	23.49	25.57	25.28	32.17	26.15	22.6	23.03		30.22	31.9	32.24	37.45	37.03	46.28	34.69	31.78	29.24	32.71	30.37	28
				72.6		13.1	18.07	12.59	22.07	20.51	20.28	17.01	23.4	18.39	15.98		18.67	24.82	24.71	26.28	23.16	24.56	26.43	27.33	32.11	27.34	22.88	24.3		30.62	31.77	31.53	38.14	37.74	44.81	36.45	31.57	31.27	33.83	32.27	29.04
						sgControl											sgGPI #1/#4													sgGPI #4 cl.1
				Basal respiration		45.42	58.83	47.87	50.7	49.73	58.66	57.06	35.89	44.2	46.37		59.51	91.98	71.49	74.33	86.37	83.41	78.8	90.46	88.22	88.59	96.97	99.5		121.57	116	112.68	110.81	143.19	106.1	132.41	121.96	128.81	138.52	154.74	148.07
				ATP linked respiration		35.24	48.76	38.33	44.78	31.3	49.91	38.92	36.47	39.36	37.44		48.81	75.5	61.37	61.85	70.67	67.6	66.67	73.12	79.23	74.74	80.7	82.65		101.59	98.31	96.21	94.18	121.99	90.12	112.47	104.15	107.44	116.68	129.85	122.82
				Max respiration		97.3	152.19	105.05	128.73	114.97	144.65	133.47	89.75	104.61	102.82		110.69	148.44	116.02	126.37	129.94	123.02	114.75	133.7	123.85	132.76	122.37	135.48		201.75	185.86	187.17	167.82	246.14	166.78	199.79	188.57	185.04	194.23	254.25	227.29

## Sheet: Fig. 3F
					ECAR		OCR
				gNeg basal	574.82	62.198	65.788	7.38572
				sgGPI#1 basal	273.86	19.7364	105.08	13.1106
				sgGPI#2 basal	191.01	6.5874	157.757	13.9733
				gNeg oligo	683.35	74.2813	27.937	5.0342
				sgGPI#1 oligo	274.78	24.9375	39.125	4.05136
				sgGPI#2 oligo	102.62	4.31746	55.3275	4.26101

## Sheet: Fig. 3G
						Glucose uptake nmol/Hour
						Hours	sgControl											sgGPI #1/#4											sgGPI #4 cl.1
						0	6386.83	5493.64	6848.87	7372.12	5719.97	7019.99	7207.08	7322.33	7149.71	6531.65	5547.79	6386.83	5493.64	6848.87	7372.12	5719.97	7019.99	7207.08	7322.33	7149.71	6531.65	5547.79	6386.83	5493.64	6848.87	7372.12	5719.97	7019.99	7207.08	7322.33	7149.71	6531.65	5547.79
						3	5696.08	4849.01	4972.73									6390.08	6798.15	5349.16									6559.28	6436.51	5137.52
						6	4087.81	4363.44	3429.05									6224.36	6615.98	4871									6522.84	7402.49	5304.89
						12	2071.89	2177.62	2139.21									4719.79	4289.95	4570.57									6865.38	5942.82	6090.09
						GLN uptake nmol/Hour
						Hours	sgControl											sgGPI #1/#4											sgGPI #4 cl.1
						0	1358.23	1450.26	1413.89	1538.25	1400.09	1361.69	1438.08	1460.93	1294.85	1388.34	1394.22	1358.23	1450.26	1413.89	1538.25	1400.09	1361.69	1438.08	1460.93	1294.85	1388.34	1394.22	1358.23	1450.26	1413.89	1538.25	1400.09	1361.69	1438.08	1460.93	1294.85	1388.34	1394.22
						3	1262.89	1203.69	1198.08									1196.89	1305.74	1220.05									1168.71	1249.87	1149.02
						6	981.151	1060.13	970.629									1006.41	1091.13	1025.94									969.703	1083.49	1022.52
						12	548.918	586.319	583.193									601.634	656.069	655.002									574.078	588.503	604.661

## Sheet: Fig. 3H
				TBHP 100 µM				Uni				G1+G4
				999043	1035452			67754.6	147747	88340.8	191388	197601	265332	238828

## Sheet: Fig. 3i
					sgControl			sgGPI #1/#4			sgGPI #4 cl.1
				NAD/NADH	5.68023	5.88436	6.06851	6.23398	6.41996	6.22354	10.1959	10.3462	10.3455
				NADP/NADPH	0.179266	0.181376	0.164957	0.168383	0.154889	0.14572	0.118904	0.122073	0.140211
