# Supplementary material for: Targeting aldolase A in hepatocellular carcinoma leads to imbalanced glycolysis and energy stress due to uncontrolled FBP accumulation
Source: Nat Metab. 2025 Jan 20;7(2):348–66. doi: 10.1038/s42255-024-01201-w (PMC11860237; doi:10.1038/s42255-024-01201-w)
Supplement: Supplementary file 9 — Statistical source data. [file 42255_2024_1201_MOESM9_ESM.xlsx]

## Sheet: Fig. 4A
						Log2FC	-Log10(p)
					L-Dihydroorotic acid	-2.5024	4.1149
					Oxoglutaric acid	-2.4793	4.1149
					L-Asparagine	1.4103	4.1149
					Orotidylic acid	-3.1425	3.3155
					L-Homoserine	0.88963	3.3155
					L-Threonine	0.88795	3.3155
					L-Glutamine	2.8204	3.0868
					Fructose-6-phosphate/G6P	1.2481	3.0868
					L-Histidine	1.1832	3.0868
					Fumaric acid	-1.337	3.0583
					Malic acid	-1.8714	3.0344
					2-Hydroxyglutaric acid	-1.6159	2.9709
					Glycerol-3-phosphate	-1.9091	2.9685
					5-Oxoproline	1.1695	2.9508
					Oxalacetic acid	-2.705	2.9492
					Carbamoyl aspartate	-2.2315	2.9492
					Phosphocreatine	-2.5575	2.5631
					Creatinine	-1.9469	2.562
					L-Isoleucine	1.5263	2.4331
					L-Phenylalanine	1.46	2.297
					Choline	0.98628	2.2516
					Orotic acid	-1.4256	2.1972
					Fructose16-bisphosphate	5.3144	2.0937
					D-Erythrose 4-phosphate	-1.4474	2.0937
					Glucose	1.0957	2.0732
					NADP	-1.0537	2.0732
					L-Alanine	0.70801	1.901
					gamma-Glutamylvaline	-0.2469	1.901
					L-Aspartic acid	-0.79167	1.8113
					Citrulline	0.48031	1.7
					L-Methionine	2.1129	1.6867
					Pyruvic acid	-0.73124	1.6867
					UDP-N-acetylglucosamine	-0.35481	1.6212
					Hypoxanthine	2.3176	1.5787
					Ribose-5-Phosphate	-1.3961	1.5767
					NADH	-0.63464	1.5767
					Phosphoenolpyruvic acid	-0.5977	1.5767
					NAD	-0.59085	1.5462
					L-Glutamylcysteine	-1.1262	1.5034
					Taurine	-0.39761	1.4958
					ATP	-0.9998	1.4875
					Sarcosine	0.76409	1.4269
					L-Carnitine	-0.19158	1.4269
					L-Serine	-0.70548	1.4168
					Glucosamine 6-phosphate	0.58216	1.4168
					NADPH	-1.6153	1.2849
					CMP	0.78542	1.2849
					Acetylglycine	-0.55752	1.2849
					Deoxyribose 5-phosphate	0.66651	1.2703
					UTP	-1.0194	1.2607
					2'-Deoxyguanosine 5'-monophosphate	1.2076	1.2367
					AMP	1.0904	1.2367
					dTTP	-0.85283	1.2176
					UDP-glucoronic acid	-0.48205	1.1714
					CTP	-1.0471	1.1657
					UDP-glucose	-0.38696	1.1657
					Succinic acid	-1.1588	1.1549
					Uridine	1.0029	1.1466
					GMP	1.5279	1.1459
					Propionyl-Carnitine	0.77028	1.1247
					Oxidized glutathione	-0.19862	1.1214
					GDP	0.70419	1.1025
					S-Adenosylmethionine	-0.86341	1.0828
					L-Cysteinyl-glycine	-0.66022	1.0185
					L-Proline	-0.17491	0.99957
					3-Phosphoglyceric acid	-0.49686	0.93913
					L-alpha-Aminobutyric acid	0.55104	0.93501
					Glutathione	-0.48308	0.91305
					Inosine	2.0378	0.90872
					Ornithine	0.46598	0.88647
					ADP	0.93195	0.87521
					L-Lactic acid	-0.89412	0.86853
					Glyceraldehyde-3-phosphate/dhap	-0.59221	0.84607
					Acetyl-CoA	-0.74595	0.82788
					FAD	-0.469	0.75869
					L-Glutamic acid	-0.23441	0.66703
					Glycine	-0.3433	0.65804
					Adenosine	1.0443	0.6579
					Citric acid	-0.68107	0.6579
					L-Cystathionine	0.95421	0.65353
					Phosphoserine	-5.2432	0.64208
					IMP	0.53159	0.64208
					Thymine	0.17375	0.64208
					Pantothenic acid	0.15847	0.64208
					UDP	-0.4291	0.63075
					cis-Aconitic acid	0.48147	0.59085
					Guanosine	0.85785	0.40465
					Betaine	0.078571	0.37828
					L-Valine	0.076105	0.37489
					gamma-Glu-alpha-aminobutyryl-gly	-0.12205	0.34806
					Creatine	0.077497	0.34806
					GTP	-0.48882	0.34639
					Cytosine	-0.08929	0.34639
					Pyridoxine	-0.21978	0.34468
					UMP	0.19871	0.15723
					CDP	0.47577	0.14341
					2-Hydroxybutyric acid	-0.28528	0.10725
					3-Hydroxybutyric acid	-0.25849	0.10725
					Niacinamide	-0.074305	0.042316
					dATP	-0.059961	0.027598

## Sheet: Fig. 4B
							shRen	shRen	shRen	shAldoA	shAldoA	shAldoA	shAldoA_WT	shAldoA_WT	shAldoA_WT	shAldoA_D34S	shAldoA_D34S	shAldoA_D34S
						F6P/G6P	0.215708	0.0265785	-0.28607	1.22294	1.09621	0.910169	0.0625864	-0.429193	-0.442416	1.45333	1.11746	1.08997
						Fructose16-bisphosphate	-1.5902	0.425956	0.405353	5.41327	5.38071	4.84691	-0.81214	0.187075	0.825495	5.43299	5.26256	5.41672
						GAP/DHAP	-0.310508	0.278934	-0.0286397	-1.78117	-2.24505	-1.31014	-0.621808	-0.355784	-0.241018	-0.844885	-0.987449	-1.0687
						Glycerol-3-phosphate	-0.0240581	0.147314	-0.137597	-2.01953	-2.09604	-2.08036	-0.545566	-0.509805	-0.627459	-2.046	-2.12014	-2.31007
						1,3bPG
						3PG	0.229753	0.00986547	-0.285417	-0.797688	-0.906549	-0.400078	0.473817	-0.4691	-0.256202	-0.273486	-0.70265	-0.568693
						2PG
						PEP	0.0455455	0.169191	-0.245542	-0.56265	-0.758842	-0.957356	-0.0157284	-0.524806	-0.428024	0.066756	-0.517645	-0.606353
						Pyruvate	0.0905961	-0.166528	0.0624057	-0.963265	-0.841555	-0.875	-0.61528	-1.02323	-1.04977	-0.47599	-0.94369	-0.734221
						Lactate	-0.207336	-0.0265319	0.20425	-1.70529	-1.13181	-0.572132	-0.203153	-0.384145	0.0596946	-1.09549	-1.10336	-1.01544

## Sheet: Fig. 4D
							shRen			shAldoA_WT			shAldoA			shAldoA_D34S
						Fructose16-bisphosphate	0.191699	0.816469	0.870474	0.451138	0.996314	1.55255	30.32	29.8699	22.2109	25.059	24.9715	27.0519
						ATP/ADP	1.05509	1.39624	1.1822	0.954167	0.964174	1.06228	0.402623	0.56907	0.163213	0.490962	0.420706	0.445524
						AMP	0.891926	0.966059	1.0187	0.77511	1.13449	1.0904	2.77827	1.38732	2.43419	2.10742	2.51164	2.35943
						Phosphocreatine	0.892106	1.0606	0.989662	0.96748	0.985506	1.04701	0.143098	0.22531	0.167379	0.22554	0.242776	0.230682

## Sheet: Fig. 4E
							Log2FC	-Log10(p)
						G3P/DHAP	-3.1821	2.7843
						Glycerol-3-phosphate	-2.1812	2.7238
						Propionyl-Carnitine	1.8687	2.7238
						D-Erythrose 4-phosphate	-2.7126	2.2133
						Fructose16-bisphosphate	-4.7714	2.1637
						myo-Inositol	0.82136	1.9493
						L-Cystathionine	1.3592	1.8868
						Fructose-6-phosphate	1.2754	1.874
						Pantothenic acid	1.4623	1.8709
						L-Aspartic acid	0.99425	1.8709
						AMP	0.49184	1.8709
						UMP	0.81181	1.3363
						N-Acetylputrescine	-1.4006	1.2924
						L-Alanine	-0.52207	1.2924
						2-Hydroxyglutaric acid	-1.0653	1.2204
						gamma-L-Glutamyl-L-alanyl-glycine	-0.42103	1.0653
						Adenine	1.6897	0.73996
						Hypoxanthine	-0.86454	0.65907
						Butanoyl-Carnitine	0.55154	0.64941
						Phosphoenolpyruvic acid	0.48715	0.64941
						Glucose	0.87302	0.64268
						Uridine	0.73874	0.64268
						L-Asparagine	-0.20238	0.64268
						Adenosine	0.81306	0.62479
						Carbamoyl aspartate	-0.70509	0.61578
						GMP	0.71619	0.61535
						gamma-Glutamylglycine	0.48046	0.61535
						L-Carnitine	0.094747	0.61535
						L-Lactic acid	-1.3039	0.5914
						Fructose	-1.5883	0.55547
						Inosine	-0.85441	0.49912
						L-Glutamic acid	0.23115	0.49619
						L-Histidine	-0.52644	0.47684
						IS_D4GlutAcid_neg	0.39291	0.47684
						CTP	-0.31932	0.47684
						Creatinine	-0.2592	0.47684
						GTP	-0.52581	0.45653
						NAD	0.24948	0.43914
						L-alpha-Aminobutyric acid	0.36611	0.40738
						gamma-Glutamylvaline	0.24756	0.39192
						Citric acid	-1.68	0.38074
						L-Glutamylcysteine	-0.63035	0.34115
						L-Phenylalanine	-0.28527	0.34115
						Taurine	0.18415	0.34115
						Glutathione	0.30309	0.33689
						GDP	-0.20453	0.33689
						L-Tryptophan	-2.1878	0.32467
						Succinic acid	0.19736	0.32467
						Phosphocreatine	-0.16762	0.32467
						Oxidized glutathione	0.17485	0.30841
						Creatine	0.15148	0.30841
						gamma-Glutamylthreonine	-0.17039	0.30643
						Oxoglutaric acid	0.25863	0.28527
						CDP	-0.12685	0.28527
						cis-Aconitic acid	0.071353	0.25883
						IS_D8Phenylalanine_neg	0.0521	0.24331
						Pyruvic acid	0.42964	0.24243
						L-Serine	-0.56652	0.20027
						ATP	-0.15876	0.18974
						L-Methionine	0.20299	0.17656
						UTP	-0.18093	0.17656
						Acetylglycine	0.321	0.16398
						NADH	0.22901	0.16398
						NADP	0.14453	0.15744
						Cytidine	0.10341	0.11946
						L-Glutamine	0.058239	0.11946
						IS_D8Phenylalanine_pos	0.052685	0.1161
						L-Isoleucine	-0.098502	0.10825
						dCytidine	0.018876	0.10825
						ADP	0.060019	0.09906
						2-Hydroxybutyric acid	0.17625	0.094146
						3-Hydroxybutyric acid	0.17602	0.094146
						L-Arginine	0.11773	0.094146
						L-Lysine	-0.058748	0.094146
						L-Proline	-0.048872	0.094146
						Fumaric acid	0.021823	0.094146
						3-Phosphoglyceric acid	-0.053035	0.092083
						Acetoacetic acid	-0.032245	0.067447
						Pyridoxine	-0.19004	0.0636
						L-Dihydroorotic acid	-0.18447	0.0636
						gamma-Glutamylleucine	0.10438	0.0636
						Betaine	0.017024	0.0636
						L-Valine	0.016442	0.0636
						Malic acid	-0.27052	0.059649
						gamma-Glu-alpha-aminobutyryl-gly	-0.018688	0.055071
						Ornithine	0.038267	0.039629
						Citrulline	-0.0079181	0.036834
						Folate	-0.04049	0.032805
						L-Homoserine	-0.015587	0.0077173

## Sheet: Fig. 4F
							sgControl				sgGPI #4 cl. 1
						Fructose16-bisphosphate	1.30833	1.14032	1.00332	0.548037	0.0567773	0.0382139	0.0148316
						ATP/ADP	0.932079	0.963439	1.00259	1.11088	1.14096	0.848911	0.598783
						AMP	1.12348	0.986552	0.985782	0.904182	1.40582	1.45872	1.35416
						Phosphocreatine	0.921089	1.03224	0.930592	1.11608	0.969692	0.971295	0.72994
