# Supplementary material for: Targeting aldolase A in hepatocellular carcinoma leads to imbalanced glycolysis and energy stress due to uncontrolled FBP accumulation
Source: Nat Metab. 2025 Jan 20;7(2):348–66. doi: 10.1038/s42255-024-01201-w (PMC11860237; doi:10.1038/s42255-024-01201-w)
Supplement: Supplementary file 10 — Statistical source data. [file 42255_2024_1201_MOESM10_ESM.xlsx]

## Sheet: Fig. 5B
						Hours	shRen			shAldoA.1280
						0	0.00310114	0.0192543	0.0196695	0.00648513	0.0321998	0.0166647
						0.5	0.0493295	0.0282556	0.14554	0.279635	0.291675	0.266719
						3	0.153243	0.0474139	0.0543947	0.399437	0.391644	0.370568
						6		0.0415975	0.0476334	0.415058	0.404794	0.408273
						11	0.0285156	0.0312277	0.0300441	0.479406	0.48367	0.437956

## Sheet: Fig. 5C
						0hrs			6hrs
					shRen	0.088537	0.092686	0.093697	0.085119	0.086904	0.091249
					AA.1280	0.087371	0.089629	0.087256	0.052408	0.05132	0.05252
					AA.558	0.088469	0.089666	0.0920115	0.056109	0.054589	0.054138

## Sheet: Fig. 5E
						shRen						shAldoA.1280						shAldoA.1235
					Pi	1.02218	0.936871	1.00555	1.06604	0.990874	0.978484	0.486591	0.41727	0.378301	0.358908	0.374483	0.31786	0.370633	0.352994	0.34312	0.337014	0.334058	0.399891

## Sheet: Fig. 5F
							sgControl			sgGPI #4 cl. 1			sgGPI #1/#4
						Pi	0.0918995	0.0802345	0.105682	0.123016	0.125829	0.138248	0.121816	0.132212	0.132084

## Sheet: Fig. 5H
					FBP
						shRen					shAldoA.588					shAldoA.1280
					4.4mM Glc	1.28562	0.963647	0.902142	0.848591		29.0336	28.6843	19.814	21.2963	21.5334	20.9623	24.6404	19.3972	22.3423	20.3744
					0.44mM Glc	0.0407156	0.0601413	0.125225			0.153625	0.161807	0.0615241	0.0889234		0.0456462	0.212815	0.0864966	0.123919
					ATP/ADP
						shRen					shAldoA.588					shAldoA.1280
					4.4mM Glc	8.22753	9.71358	9.98903	6.45612		4.69428	3.24938	4.20156	2.5194	2.52887	3.93506	4.26076	3.65555	2.28876
					0.44mM Glc	4.6305	2.28172	5.56621	5.36411		6.71802	3.83607	2.72243	2.12582		3.57328	1.07643	3.33124	2.32534	2.53141
					Pi
						shRen						shAldoA.588						shAldoA.1280
					4.4mM Glc	0.0721942	0.0758137	0.0783402	0.0829523	0.0734928		0.0482732	0.0356739	0.0419276	0.0379951	0.0386239		0.0372905	0.0311419	0.0394102	0.045017	0.0343833	0.0226382
					0.44mM Glc	0.112239	0.100704	0.108042	0.100611	0.0955955		0.110584	0.111038	0.115775	0.112385	0.0680354		0.121475	0.124934	0.121423	0.102185	0.113505

## Sheet: Fig. 5J
						shRen (Dox)
							0.44mM				0.88mM				2.2mM				4.4mM
						0
						24hrs	1.09524	1.01905	0.885714		0.973822	0.968586	1.05759		0.972678	0.986339	1.04098		1.09528	0.876701	1.02802
						48hrs	1.68571	1.44762	1.31111		1.2356	1.53141	1.11257		1.81421	1.88251	1.98361		2.0056	1.86389	2.07286
						72hrs		2.40317	2.45079		2.36911	2.2199	2.55759		3.72404	3.96175	4.0082		3.97998	4.39311	4.51801
						96hrs					6.13351	6.19372	6.15707		7.94536	8.18033	8.82514		7.3787	7.18415	7.90713
						120hrs	5.6127	5.80952	6.27302		7.43455	7.47906	6.94764
						shAldoA.1280 (Dox)
							0.44mM				0.88mM				2.2mM				4.4mM
						0
						24hrs	1.03846	0.865385	1.09615		1.16171	0.91521	0.923077		1.01038	0.939623	1.05		1.03632	0.999227	0.964451
						48hrs	1.53966	1.68029	1.35938		0.972902	1.14598	1.5		1.3217	1.20849	1.43208		1.17311	1.18934	1.01546
						72hrs		1.84255	1.90385		1.4292	1.70979	1.83304		1.43774	1.28208	1.34151		1.15456	1.34235	1.31917
						96hrs	3.20192	2.7512	2.61058		3.01049	3.13374	3.05245		2.32642	2.28679	2.50189		1.65301	1.78284	1.66461
						120hrs	2.81611	2.9387	3.12981		3.53234	3.29895	3.39598
