# Supplementary material for: Targeting aldolase A in hepatocellular carcinoma leads to imbalanced glycolysis and energy stress due to uncontrolled FBP accumulation
Source: Nat Metab. 2025 Jan 20;7(2):348–66. doi: 10.1038/s42255-024-01201-w (PMC11860237; doi:10.1038/s42255-024-01201-w)
Supplement: Supplementary file 11 — Statistical source data. [file 42255_2024_1201_MOESM11_ESM.xlsx]

## Sheet: Fig. 6C
							sgCtrl					sgGPI #1 + #4					sgGPI #4 cl. 1
						sgCtrl	1.08465	0.917919	1.03609	0.977464	0.983877	1.03552	1.04782	0.96556	0.937116	1.01399	1.0712	1.13734	1.10492	1.01803	0.668525
						sgAldoA #1	0.120227	0.158576	0.1223	0.119191	0.15443	0.537511	0.534901	0.523595	0.563604	0.545339	0.983778	1.06888	0.886208	0.931692	0.85026
						sgAldoA #2	0.157048	0.170273	0.198376	0.153741	0.162007	0.464735	0.654791	0.536873	0.500804	0.506353	1.16544	1.05311	0.945458	1.01449	0.913864

## Sheet: Fig. 6D
							FBP
								sgCtrl								sgGPI #1/#4				sgGPI #4 cl.1
							sgControl	1.04456	0.955441							5.19941	1.84305	0.68185		0.301585	0.441846	0.555649
							sgAldoA #1	4.12898	12.6923	8.02195	9.27062	20.6843	10.6372	8.93178		0.757215	0.604844	3.71036		0.194329	0.15602	0.611241	0.389072	0.334396	0.612391
							sgAldoA #2	7.64299	13.9228	14.4299	23.0718	12.8318	10.9608	9.61897		0.693644	6.17992	1.72287		0.144355	1.06429	0.37314	0.296414	0.284054	0.437466
							GAP/DHAP
								sgCtrl								sgGPI #1/#4				sgGPI #4 cl.1
							sgControl	1.16133	0.838675							0.355885	0.162526	0.303644		0.211015	0.136698	0.159488
							sgAldoA #1	0.114894	0.249998	0.15153	0.134432	0.248506	0.0543861	0.225201		0.065855	0	0.388706		0.186256	0.148967	1.07667	0.386529	0.200491	0.247659
							sgAldoA #2	0.235447	0.233871	0.333878	0.297794	0.392615	0.0915674	0.264565		0	0.653319	0.19382		0.185294	0.287858	0.433108	0.103141	0.113736	0.329143
							Phosphocreatine
								sgCtrl								sgGPI #1/#4				sgGPI #4 cl.1
							sgControl (hygro)	1.09393	0.906075							1.79971	1.92856	2.5275		1.18973	0.614784	1.09487
							sgAldoA #1	0.0862794	0.188377	0.166704	0.206001	0.402061	0.202819	0.188579		1.15224	0.450582	2.85744		1.73659	1.87606	2.63928	1.5279	2.09657	2.06747
							sgAldoA #2	0.395008	0.571497	0.292164	0.378383	0.28641	0.301747	0.399451		1.39346	4.16081	1.65926		2.68272	1.62616	2.87304	1.63417	2.99864	1.76505
							ATP/ADP
								sgCtrl								sgGPI #1/#4				sgGPI #4 cl.1
							sgControl	5.16597	3.70727	4.5376						3.02322	2.72453	3.0619		3.60312	2.61716	4.05561
							sgAldoA #1	2.842	3.36108	3.35299						3.50249	3.21258	3.26475		3.78609	3.7156	3.52945
							sgAldoA #2	3.3804	3.04758	2.09753						3.90041	3.38947	3.78012		3.51544	3.2854	3.64912

## Sheet: Fig. 6E
						ECAR
						Time (minutes)	sgCtrl/sgCtrl												sgGPI #4 cl.1/sgCtrl													sgGPI #4 cl.1/sgAldoA #1													sgGPI #4 cl.1/sgAldoA #2
						1.31004	163.901	186.124	170.862	178.502	182.559	182.145	177.901	173.704	180.095	184.85	183.056		202.198	194.896	213.274	206.402	196.519	191.103	208.511	202.364	197.663	208.397	203.25	190.279		188.849	191.916	191.68	183.553	191.799	196.18	187.911	193.495	197.847	180.623	192.048	196.378		195.28	206.172	191.274	204.943	208.579
						7.77517	149.355	164.128	147.539	149.262	163.822	167.709	163.86	165.843	159.39	168.074	164.917		194.466	189.772	201.332	200.381	187.493	182.764	201.064	202.9	193.735	209.188	194.821	197.288		184.816	183.289	184.907	179.608	178.352	185.374	192.169	198.674	192.629	181.854	189.303	193.993		189.384	197.213	187.632	191.376	201.807
						14.247	143.625	160.434	143.851	152.133	161.159	161.015	157.878	162.596	148.313	161.469	160.75		200.032	190.868	198.268	200.004	184.28	183.078	196.804	201.144	195.255	205.821	192.765	195.695		183.493	184.123	188.315	183.909	178.595	187.015	191.423	195.671	191.45	181.153	189.578	194.144		193.607	195.791	190.837	191.243	199.364
						20.8078	868.704	870.704	848.139	864.072	899.181	921.627	903.117	961.392	884.879	952.173	918.588		220.791	214.443	224.305	220.72	203.553	211.584	216.695	223.082	217.797	220.135	215.226	221.446		207.591	209.79	217.86	207.323	203.193	216.874	220.366	220.817	217.155	206.316	219.055	221.874		220.076	233.025	217.813	219.103	232.201
						27.2749	932.758	929.039	916.94	921.828	960.784	991.938	965.681	1030.75	943.694	1016.87	987.557		210.664	202.375	211.099	213.121	197.257	201.607	207.36	210.577	206.782	211.354	207.835	209.787		203.628	201.429	214.582	202.325	202.104	205.397	207.721	208.294	213.508	196.244	208.863	210.636		215.13	225.894	209.067	207.742	222.004
						33.7462	989.351	988.961	965.784	973.012	1012.65	1046.69	1012.24	1071.92	990.572	1057.34	1034.43		211.735	202.415	205.784	210.5	199.541	205.653	209.588	210.197	204.752	212.106	210.693	209.331		202.846	198.199	209.935	199.33	198.741	205.559	208.027	208.005	211.095	196.993	204.908	209.213		212.589	217.258	209.404	203.205	217.142
						40.2909	1183.28	1172.93	1123.83	1162.99	1181.3	1220.65	1164.05	1242.82	1175.25	1215.49	1188.75		92.8642	90.7265	88.2463	96.0756	84.4345	86.0196	86.7367	94.9928	88.0204	91.7312	85.8565	83.8027		95.3461	91.8213	97.8043	95.3038	91.5537	94.8214	94.563	92.5624	99.9752	90.2758	95.0907	98.0667		95.4227	110.156	93.7668	101.597	93.7179
						46.7587	1144.59	1145.5	1097.61	1123.27	1148.51	1199.98	1143.75	1214.26	1137.76	1187.18	1165.24		81.9896	86.2816	81.1769	88.1658	84.2687	79.9052	88.8431	87.0963	86.5814	91.4456	88.316	84.8174		86.2009	84.8928	86.5609	87.0576	87.4517	87.9203	86.9399	88.0472	89.0506	82.9387	91.9935	88.521		87.3323	87.8954	86.3046	87.6112	89.6196
						53.2323	1148.18	1160.68	1111.95	1132.86	1163.92	1207.55	1150.78	1219.37	1143.52	1190.98	1173.09		100.612	99.1247	99.4413	100.398	97.3263	96.39	101.998	99.4074	97.51	104.62	102.971	95.9254		99.5674	100.643	101.42	100.457	97.4326	99.2717	102.05	100.207	102.155	96.176	101.039	101.968		97.493	102.918	98.7256	101.208	101.625
						59.7803	165.335	180.185	168.683	162.245	182.476	162.974	155.785	179.781	155.429	162.222	162.314		146.686	140.091	143.98	143.145	139.131	133.942	143.404	141.373	142.01	148.314	144.759	141.959		140.7	148.826	151.294	144.244	143.33	154.372	150.478	150.998	161.363	143.998	151.912	157.609		150.531	150.618	151.858	151.978	160.853
						66.2503	85.0331	101.205	102.612	94.6459	99.9923	93.3613	87.0644	95.3028	94.3642	88.0856	94.4784		110.263	103.673	105.17	108.646	103.236	107.45	107.189	105.877	106.325	108.277	111.014	103.739		109.905	106.208	109.009	108.156	105.423	106.792	109.273	104.792	112.17	105.199	103.288	105.175		109.784	111.837	107.202	108.439	107.395
						72.7252	100	100	100	100	100	100	100	100	100	100	100		100	100	100	100	100	100	100	100	100	100	100	100		100	100	100	100	100	100	100	100	100	100	100	100		100	100	100	100	100
						OCR
						Time (minutes)	sgCtrl/sgCtrl												sgGPI #4 cl.1/sgCtrl													sgGPI #4 cl.1/sgAldoA #1													sgGPI #4 cl.1/sgAldoA #2
						1.31004	97.9902	106.548	86.9728	100.084	100.724	93.3078	100.35	98.0324	101.59	94.3053	107.769		420.921	408.453	368.047	421.071	414.303	350.8	406.1	382.732	318.156	366.278	348.384	269.554		390.517	392.81	374.909	426.615	394.052	391.541	414.122	384.868	403.63	361.964	354.219			441.492	411.055	397.407	468.566	416.825
						7.77517	86.2168	93.7681	76.587	87.9588	89.3578	82.6883	88.9305	87.4422	89.7006	86.7967	96.0425		381.461	368.08	334.869	383.694	376.387	315.192	373.625	350.731	293.222	341.103	325.437	251.646		358.506	360.994	345.882	389.193	362.215	363.076	378.271	356.567	376.73	341.306	332.258			413.052	384.448	367.609	437.619	384.999
						14.247	82.2955	88.5521	72.3596	83.9256	85.4758	77.7899	85.3089	83.1315	85.1224	81.0246	91.2853		371.855	356.12	326.058	376.196	364.04	308.522	365.826	339.21	286.259	334.874	319.313	247.25		346.237	347.049	334.73	376.755	350.396	352.749	367.944	345.472	366.142	333.758	324.322			402.54	373.843	357.084	425.436	372.673
						20.8078	36.0362	39.2964	31.8531	38.1286	37.813	34.0928	37.0292	36.4012	37.5533	36.0353	39.7868		113.726	111.138	99.1367	115.255	111.863	98.3219	112.355	104.608	86.3225	100.828	94.633	74.5524		107.812	106.065	105.118	118.368	109.211	107.418	112.318	104.934	112.416	102.582	99.2516			118.471	110.086	107.599	123.304	112.406
						27.2749	34.8125	37.5525	30.3215	35.7305	35.6823	32.2782	34.6988	34.5926	35.2332	33.8824	37.8697		114.432	111.234	100.048	115.312	112.228	95.6488	112.274	104.193	86.6538	100.913	96.5346	74.4591		108.253	106.633	104.718	116.782	109	108.263	112.267	105.017	113.253	101.459	99.2575			118.29	111.438	109.421	124.857	113.651
						33.7462	33.7419	36.7344	29.5287	34.8867	35.2484	31.4142	34.5213	34.2214	34.9427	33.7006	37.5788		115.704	111.249	101.54	116.668	112.693	96.5476	114.563	104.905	88.3029	104.266	97.6201	76.5169		108.415	107.356	105.188	117.44	109.104	109.653	112.817	106.336	114.94	102.451	100.743			120.15	112.388	109.299	126.403	114.122
						40.2909	239.683	270.585	216.88	244.592	267.642	242.575	268.776	257.844	270.283	243.51	284.16		645.456	691.466	498.947	598.596	618.393	498.374	492.906	527.988	473.489	459.344	499.61	354.39		609.202	601.432	582.356	641.779	666.513	541.617	616.871	592.501	533.861	578.837	538.602			412.78	518.552	588.501	475.871	448.001
						46.7587	241.778	299.461	220.292	252.699	263.866	238.032	267.682	258.759	264.634	246.833	274.49		489.041	513.391	440.401	470.836	494.462	423.85	449.514	439.225	388.521	403.626	404.327	308.871		487.35	471.331	456.619	485.946	497.535	467.325	487.241	451.372	471.723	427.606	439.575			432.492	443.663	464.906	477.309	441.579
						53.2323	237.413	288.3	210.576	250.154	257.372	226.851	262.131	253.452	246.718	246.62	265.91		443.447	462.695	408.076	431.012	451.528	391.056	413.907	396.003	344.232	387.819	396.739	293.034		441.506	431.797	417.383	451.567	445.227	429.764	443.858	407.67	426.348	415.331	405.228			438.27	416.765	426.1	458.512	414.968
						59.7803	25.1348	24.8022	20.363	26.3752	23.5402	21.2212	22.7277	23.3557	23.8516	23.0476	24.8121		66.9941	63.0305	54.1711	68.1743	66.0144	56.8622	63.0506	65.3729	52.7094	60.4239	59.8957	46.9928		60.6264	60.8286	62.1574	65.5042	62.8785	64.2866	63.2877	68.6227	65.5233	65.3674	62.7071			63.0351	63.109	59.3656	67.4569	67.8447
						66.2503	26.18	26.5151	21.16	27.5046	25.5916	23.8257	25.5457	25.5849	25.345	25.4385	27.2494		70.669	68.4704	59.5327	70.7065	70.977	59.9717	66.8231	66.0349	55.0754	62.7275	60.2198	47.8867		66.3742	66.8397	66.14	70.6145	68.5291	68.4301	68.399	69.3972	71.0618	64.7235	64.0389			69.3825	67.2497	66.8992	73.2932	70.8713
						72.7252	25.8916	26.3064	21.2938	28	26.4037	23.0229	26.5613	24.7908	26.2804	25.32	27.4358		69.851	67.4988	59.2961	69.3467	69.6694	58.4748	66.0395	63.7879	54.1406	61.311	58.965	47.5001		66.3882	65.4061	65.2834	69.6502	67.3796	67.9088	68.0216	67.2222	70.9999	62.8579	62.2235			67.7223	66.1297	66.5886	71.3287	69.4875
[truncated: 6 more columns]
