# Supplementary material for: Targeting aldolase A in hepatocellular carcinoma leads to imbalanced glycolysis and energy stress due to uncontrolled FBP accumulation
Source: Nat Metab. 2025 Jan 20;7(2):348–66. doi: 10.1038/s42255-024-01201-w (PMC11860237; doi:10.1038/s42255-024-01201-w)
Supplement: Supplementary file 12 — statistical source data. [file 42255_2024_1201_MOESM12_ESM.xlsx]

## Sheet: Fig. 7A
						T-30
							G6P (M+6)							F6P (M+6)							FBP (M+6)							G3P (M+6)							R5P (M+6)
						Min	shRen			shAldoA.1280				shRen			shAldoA.1280				shRen			shAldoA.1280				shRen			shAldoA.1280				shRen			shAldoA.1280
						5	0.982118	0.98553	1.03235	0.504113	0.604345	0.462046		0.877609	1.03576	1.08663	0.524862	0.537722	0.513927		0.843176	1.02795	1.12888	7.45762	4.34956	2.26867		0.888803	1.05108	1.06011	0.176705	0.150299	0.149391		1.0087	0.958847	1.03245	0.122402	0.0547732	0.0287499
						10	1.23208	1.23163	1.46642	0.582916	0.595655	0.594975		1.18435	1.09923	1.26961	0.719138	0.918168	0.87757		1.63885	1.46205	1.08627	6.78068	13.5269	9.73507		1.10261	1.19535	1.33092	0.251311	0.223986	0.248257		1.00033	1.00714	0.992521	0.1597	0.21744	0.191147
						15	1.28003	1.29067	1.15437	0.641453	0.609092	0.503278		1.04488	1.1663	1.04751	1.40728	1.31385	1.59456		1.84677	2.37277	0.879726	9.65043	18.6949	8.85786		1.53381	1.46	1.0913	0.248259	0.26431	0.287546		1.17017	1.09075	0.739088	0.207892	0.549003	0.23907
						T-180
							G6P (M+6)							F6P (M+6)							FBP (M+6)							G3P (M+6)							R5P (M+6)
						Min	shRen			shAldoA.1280				shRen			shAldoA.1280				shRen			shAldoA.1280				shRen			shAldoA.1280				shRen			shAldoA.1280
						5	1.06394	1.04446	0.891595	0.566291	0.506306	0.685393		0.70278	1.20082	1.0964	0.644717	0.563252	0.723809		0.899592	1.35349	0.746916	3.10593	3.26129	2.97992		1.00339	0.950916	1.04569	0.0984895	0.108849	0.129748		0.739858	0.988658	1.27148	0.294115	0.183786	0.276149
						10	1.14331	1.49344	1.45033	0.700944	0.627357	0.609164		1.24934	1.47423	1.72253	1.17286	1.21886	0.999516		1.27322	2.02424	2.8128	6.27223	5.95529	4.40009		0.961164	1.14894	1.326	0.129644	0.139338	0.121056		0.71002	0.974504	1.31548	0.197648	0.236596	0.189916
						15	1.14165	1.22811	1.14867	0.566196	0.572781	0.675104		1.62678	1.62326	1.70752	2.06488	1.44506	1.37391		3.31361	3.19474	2.67986	9.31009	5.33318	5.51724		1.18761	1.30391	1.27299	0.159043	0.116218	0.155023		1.32104	1.36423	0.314738	0.195281	0.24363	0.166745

## Sheet: Fig. 7B
			13C-GLC		Glutamine																				Aspartate																	Carbamoyl asparatate
						MIM			M+1			M+2			M+3			M+4			M+5					MIM			M+1			M+2			M+3			M+4					MIM			M+1			M+2
					Ren_EtOH	1587135873	1852640744	2224007552	0	0	0	0	0	0	1.56981e+06	983083	2.42275e+06	1.63882e+06	1.2358e+06	2.34228e+06	118583	70352.7	310212		Ren_EtOH	1.28502e+07	1.35929e+07	1.43036e+07	206717	0	99594.1	2.60485e+06	2.36788e+06	2.74407e+06	1.58507e+06	1.46322e+06	1.7812e+06	761625	992885	1.90162e+06		Ren_EtOH	273430790	216888848	334835578	1.34016e+07	1.07906e+07	1.63522e+07	5.67287e+07
					Ren_Dox	1328496676	1525637141	1615153561	0	0	0	0	0	0	58942.6	117201	246873	261189	269555	371196	41127.4	0	7248.62		Ren_Dox	1.61016e+07	12913368	1.29397e+07	0	0	0	1.59724e+06	1.69454e+06	1.50598e+06	1.48449e+06	1.71542e+06	1.3867e+06	987742	1.46076e+06	1.74617e+06		Ren_Dox	210969406	204974034	168152791	5.9139e+06	7.43628e+06	5.17687e+06	3.45525e+07
					AA588_EtOH	1686735889	1342767006	1473264091	0	0	0	0	0	0	713561	406560	365742	583206	301737	474570	0	41000.9	6001.95		AA588_EtOH	1.20616e+07	1.18314e+07	1.23953e+07	0	0	0	2.10066e+06	1.73013e+06	2.21544e+06	1.45117e+06	1.20997e+06	1.33902e+06	841447	650125	979054		AA588_EtOH	259277207	178021629	177132428	11250937	6.7912e+06	7.4165e+06	5.33169e+07
					AA588_Dox	3772712187	3741647925	3764710815	0	0	0	0	0	0	0	0	0	0	0	0	40701.3	0	0		AA588_Dox	1.79881e+07	17948018	1.76056e+07	391996	411785	174318	3.19147e+06	3.16832e+06	3.50381e+06	1.40396e+06	1.25117e+06	1.4308e+06	249509	62911.8	99390.4		AA588_Dox	3.02947e+07	2.70768e+07	2.55507e+07	1.66445e+06	1.11341e+06	1.51134e+06	4.86512e+06
					AA1280_EtOH	1708352002	1723048982	2147841179	0	0	0	0	0	0	756167	415752	1.46759e+06	821920	714014	811216	113178	210743	243157		AA1280_EtOH	12174878	1.21245e+07	1.18581e+07	0	91167.4	0	1.88906e+06	1.96364e+06	2.03031e+06	1.43438e+06	1.11218e+06	1.38777e+06	1.83228e+06	1.72561e+06	1.47989e+06		AA1280_EtOH	248706832	221938308	170496310	1.1758e+07	1.30025e+07	8.79146e+06	5.24614e+07
					AA1280_Dox	4116676491	3562941137	3596868756	0	0	0	0	0	0	0	0	0	0	0	0	0	0	0		AA1280_Dox	2.21739e+07	2.18387e+07	2.17235e+07	776734	955881	860516	4.20607e+06	4.30985e+06	4.36623e+06	1.61916e+06	1.57143e+06	2.08463e+06	286058	326845	88266.5		AA1280_Dox	2.08447e+07	1.84761e+07	1.83843e+07	882179	1.16157e+06	992603	3.61294e+06
					Dihydroorotate																				Orotate																				UDP
						MIM			M+1			M+2			M+3			M+4			M+5					MIM			M+1			M+2			M+3			M+4			M+5					MIM			M+1
					Ren_EtOH	3.95054e+07	4.32175e+07	4.93661e+07	1.62128e+06	1.51366e+06	2.16123e+06	7.42466e+06	7.47705e+06	9.97962e+06	5.37753e+06	5.20447e+06	6.55086e+06	877691	914776	1.22219e+06	0	2949.25	0		Ren_EtOH	294415187	299801289	349573017	1.40112e+07	1.43329e+07	1.67238e+07	5.4607e+07	5.75354e+07	6.72855e+07	4.28371e+07	44993427	5.44512e+07	7.29832e+06	7.30655e+06	9.37126e+06	0	0	0		Ren_EtOH	902358	4.03752e+06	283951	0
					Ren_Dox	3.80763e+07	4.11732e+07	5.01868e+07	998427	1.18802e+06	1.42946e+06	5.55018e+06	6.25272e+06	8.25039e+06	5.82641e+06	5.8012e+06	7.52659e+06	624471	937490	1.18391e+06	0	0	0		Ren_Dox	316108170	297606103	328595382	8.54937e+06	9.21312e+06	9.89039e+06	4.69831e+07	4.82368e+07	5.06522e+07	4.68269e+07	4.67856e+07	5.1116e+07	6.78776e+06	6.4488e+06	7.74768e+06	0	0	0		Ren_Dox	367736	345371	249736	0
					AA588_EtOH	4.42975e+07	5.04479e+07	5.30141e+07	1.65344e+06	1.81285e+06	2.42772e+06	8.15084e+06	8.62689e+06	10819603	6.77413e+06	5.96103e+06	7.18213e+06	905682	943600	1.3288e+06	0	0	0		AA588_EtOH	302771318	304632793	327233974	1.28899e+07	1.10696e+07	1.48696e+07	5.44214e+07	5.32757e+07	6.24705e+07	4.4833e+07	4.37265e+07	4.9701e+07	7.55833e+06	6.67531e+06	8.19813e+06	0	0	0		AA588_EtOH	933841	684454	829222	0
					AA588_Dox	6.89207e+06	7.18816e+06	6.73939e+06	0	0	0	182828	227148	216347	111759	174439	124066	0	0	0	0	0	0		AA588_Dox	6.76414e+07	8.38508e+07	9.08984e+07	3.55104e+06	4.62056e+06	5.08301e+06	1.02898e+07	1.30254e+07	1.42802e+07	7.22867e+06	8.46941e+06	9.35227e+06	756136	700367	700665	0	0	0		AA588_Dox	454834	333280	428620	0
					AA1280_EtOH	5.21411e+07	5.99291e+07	4.93773e+07	2.68683e+06	3.12413e+06	2.42131e+06	1.1412e+07	1.22913e+07	9.72955e+06	8.42924e+06	8.39515e+06	6.63459e+06	1.43018e+06	1.50009e+06	1.24157e+06	0	0			AA1280_EtOH	294301346	303943104	318571837	1.38231e+07	1.57755e+07	1.42888e+07	5.63323e+07	6.20121e+07	6.16867e+07	4.52457e+07	4.77281e+07	4.80336e+07	7.33723e+06	8.18985e+06	6.42986e+06	0	0	0		AA1280_EtOH	1.12975e+06	923512	1.06626e+06	0
					AA1280_Dox	6.09407e+06	5.66728e+06	6.30564e+06	0	0	0	141987	200291	192892	95112.9	90005.4	133401	0	0	8580.92	0	0	0		AA1280_Dox	46543637	5.66122e+07	5.76891e+07	2.33844e+06	3.35146e+06	2.82165e+06	7.74123e+06	9.89265e+06	9.02698e+06	4.65083e+06	6.08289e+06	6.11981e+06	299135	488885	539887	0	0	0		AA1280_Dox	597519	730626	639081	0
			13C-GLN		Glutamine																				Aspartate																	Carbamoyl asparatate
						MIM			M+1			M+2			M+3			M+4			M+5					MIM			M+1			M+2			M+3			M+4					MIM			M+1			M+2
					Ren_EtOH	7.37002e+07	66535986	7.82932e+07	2.67017e+06	1.794e+06	2.47444e+06	2.07854e+06	1.29957e+06	1.50223e+06	1.05705e+07	8.99191e+06	9.7346e+06	7.84138e+07	8.23113e+07	8.04907e+07	2172926690	2324365407	2253985552		Ren_EtOH	6.5983e+06	6.13379e+06	5.78855e+06	0	0	0	3.37093e+06	2.64931e+06	2.54361e+06	866037	1.08818e+06	786876	9.90383e+06	9.0031e+06	9.65623e+06		Ren_EtOH	9.82695e+07	8.21434e+07	8.77791e+07	3.00468e+07	23665005	2.35586e+07	6.52971e+07
					Ren_Dox	6.96743e+07	6.16048e+07	7.2131e+07	1.22017e+06	976137	925542	878199	537537	946221	6.64097e+06	6.86093e+06	7.93075e+06	6.1899e+07	6.68316e+07	7.0678e+07	1714223674	1899466080	1989787301		Ren_Dox	6.71539e+06	6.02823e+06	6.37039e+06	143254	0	0	3.02412e+06	2.36677e+06	2.16652e+06	1.56501e+06	1.39532e+06	1.58627e+06	10177319	9.22277e+06	9.26547e+06		Ren_Dox	7.05852e+07	7.67855e+07	89238179	1.64773e+07	1.64533e+07	1.72969e+07	3.98531e+07
					AA588_EtOH	9.5608e+07	266046640		1.62977e+06	390224		729985	0		8.28108e+06	7.95466e+06		6.84344e+07	8.75074e+07		1909378195	2429329686			AA588_EtOH	6.28634e+06	6.94528e+06		0	0		3.16996e+06	3.45088e+06		948836	1.03647e+06		9.9194e+06	1.07491e+07			AA588_EtOH	9.57407e+07	7.61185e+07		2.97858e+07	2.30662e+07		6.29275e+07
					AA588_Dox	126949241	123404911	120119212	1.31762e+06	1.29979e+06	1.82871e+06	189282	333131	306839	1.05088e+07	10054217	9.46557e+06	159624878	161853649	154585595	4365859922	4508435394	4281073612		AA588_Dox	8.79499e+06	9.34408e+06	9.51453e+06	72062.5	0	351096	5.09327e+06	5.0638e+06	5.3252e+06	247190	522471	372663	1.0851e+07	1.19882e+07	1.15276e+07		AA588_Dox	1.15989e+07	1.37136e+07	1.10623e+07	3.90663e+06	4.48348e+06	4.11997e+06	5.86982e+06
					AA1280_EtOH	6.89518e+07	7.13095e+07	7.86767e+07	1.7608e+06	2.54809e+06	2.34914e+06	1.75624e+06	1.18633e+06	1.79951e+06	9.95873e+06	9.43461e+06	9.99313e+06	7.6816e+07	7.40904e+07	78184614	2165288029	2066544768	2163341367		AA1280_EtOH	6.13178e+06	5.42005e+06	6.03536e+06	0	45132.2	0	2.76496e+06	2.95852e+06	3.07419e+06	925580	1.0339e+06	1.07266e+06	9.42727e+06	1.00929e+07	1.00736e+07		AA1280_EtOH	7.32261e+07	9.7832e+07	9.60272e+07	21447857	3.05942e+07	3.02784e+07	4.6371e+07
					AA1280_Dox	123363509	132676095	150158425	1.4699e+06	925480	810974	167648	337426	0	9.98166e+06	9.94992e+06	1.06236e+07	156906091	159991970	166539075	4366560748	4430180854	4571869115		AA1280_Dox	9.3506e+06	1.07555e+07	1.04825e+07	0	174422	0	4.90288e+06	5.34685e+06	5.70737e+06	684746	654168	454951	1.17242e+07	1.33309e+07	1.4065e+07		AA1280_Dox	6.55506e+06	7.38442e+06	6.34231e+06	1.90868e+06	1.88057e+06	1.64924e+06	3.38082e+06
					Dihydroorotate																				Orotate																				UDP
						MIM			M+1			M+2			M+3			M+4			M+5					MIM			M+1			M+2			M+3			M+4			M+5					MIM			M+1
					Ren_EtOH	3.03592e+07	2.26674e+07	3.27363e+07	7.88158e+06	6.16833e+06	8.28012e+06	1.56505e+07	1.21874e+07	1.58201e+07	7.70814e+06	8.37762e+06	7.74444e+06	4.12693e+07	37835555	4.14966e+07	0	0	0		Ren_EtOH	177736439	160524472	182969022	4.95948e+07	3.91064e+07	4.46249e+07	9.89923e+07	83888216	8.97658e+07	5.55667e+07	5.16718e+07	4.92096e+07	279924843	243979363	252726566	0	0	0		Ren_EtOH	4.57825e+06	5.5831e+06	4.82176e+06	1.37513e+06
					Ren_Dox	2.25745e+07	1.93614e+07	2.68699e+07	4.39456e+06	3.84924e+06	4.5559e+06	1.04417e+07	8.85291e+06	1.13795e+07	5.99599e+06	7.29898e+06	8.08877e+06	3.13779e+07	3.36006e+07	3.58832e+07	0	0	0		Ren_Dox	156296339	151452901	168488345	3.18365e+07	2.822e+07	3.05793e+07	7.59553e+07	7.03636e+07	7.56234e+07	5.72541e+07	5.65456e+07	5.96713e+07	246533869	232403245	250465671	0	0	0		Ren_Dox	4.49693e+06	4.158e+06	5.4122e+06	1.25749e+06
					AA588_EtOH	31557214	2.01239e+07		8.14785e+06	5.14124e+06		1.70774e+07	9.93396e+06		8.15577e+06	5.99415e+06		4.41932e+07	3.25639e+07		0	0			AA588_EtOH	140152965	114068660		39234304	3.06072e+07		8.14463e+07	61572876		4.4563e+07	3.44734e+07		223487602	176477191		0	0			AA588_EtOH	5.06091e+06	4.8597e+06		2.08422e+06
					AA588_Dox	6.98687e+06	6.52548e+06	6.15619e+06	31046.3	222170	424712	501215	598129	597359	178771	259901	238634	1.29011e+06	1.66007e+06	2.12308e+06	0	0	0		AA588_Dox	3.61455e+07	3.70985e+07	4.1759e+07	1.1124e+07	1.16821e+07	1.28483e+07	1.83832e+07	1.85391e+07	2.11368e+07	6.2043e+06	6.71497e+06	7.53598e+06	4.50046e+07	4.63652e+07	52990075	0	0	0		AA588_Dox	2.5158e+06	2.97839e+06	3.66147e+06	786296
					AA1280_EtOH	3.31926e+07	20445157	2.48862e+07	8.91497e+06	5.14082e+06	5.97974e+06	1.72801e+07	9.87311e+06	1.29748e+07	9.19542e+06	5.79974e+06	6.02356e+06	46655018	28056146	34543884	0	0	0		AA1280_EtOH	162751167	151599877	163563082	4.38625e+07	4.1914e+07	4.54181e+07	8.91773e+07	8.10016e+07	9.27793e+07	5.11082e+07	4.61456e+07	52836187	248122106	221933061	257378553	0	0	0		AA1280_EtOH	5.52231e+06	5.3449e+06	5.78002e+06	1.67298e+06
					AA1280_Dox	5.59107e+06	5.6252e+06	5.31691e+06	0	0	0	101144	115026	155541	52587.5	26099.4	130785	541287	488156	564534	24602.2	0	0		AA1280_Dox	2.79533e+07	3.28326e+07	3.3705e+07	6.48562e+06	7.72851e+06	7.97952e+06	1.19113e+07	1.41421e+07	1.49243e+07	4.85141e+06	5.69486e+06	5.9419e+06	3.35048e+07	3.98691e+07	4.20982e+07	0	0	0		AA1280_Dox	2.03395e+06	2.53019e+06	2.93407e+06	298987
[truncated: 26 more columns]

## Sheet: Fig. 7C
				13C-GLC		MIM			M+1			M+2			M+3			M+4			M+5
					Ren_EtOH	296908	371003	273582	34894.8	23166.2	0	56227.3	20545.3	0	22331.8	0	0	0	0	0	0	0	0
					Ren_Dox	904236	311158	239728	56580.8	113536	9011.05	9073.23	50250.1	12888.3	24544.9	43980.8	0	0	0	0	0	0	0
					AA588_EtOH	438102	259985	348445	86451.9	76688.5	87775	9300.6	5395.71	27240.2	0	17460.7	0	0	0	0	0	0	0
					AA588_Dox	2.54819e+06	3.54047e+06	2.78766e+06	880379	944372	1.01739e+06	224787	254894	311646	93160.5	55679.3	45058.3	0	0	0	0	0	0
					AA1280_EtOH	139086	298934	308816	1989.21	43239.7	0	0	28563.1	0	0	0	52908.4	0	0	0	0	0	0
					AA1280_Dox	2.18212e+06	1.97605e+06	1.91941e+06	573850	485017	588166	197716	146865	188829	24615.6	47797.1	37270.4	10632.8	0	0	0	0	0
				13C-GLN		MIM			M+1			M+2			M+3			M+4			M+5
					Ren_EtOH	271428	735290	134888	0	0	0	0	0	0	0	0	0	0	0	0	0	0	0
					Ren_Dox	499466	463818	402068	0	0	0	0	0	0	0	24445.3	10680.8	0	0	0	0	0	0
					AA588_EtOH	382530	1.56053e+06	873764	0	0	0	0	0	0	0	27177.5	8594.06	0	0	0	0	0	0
					AA588_Dox	3.3615e+06	2.89598e+06	3.57794e+06	0	0	0	0	0	0	8679.08	0	0	0	0	0	0	0	0
					AA1280_EtOH	249828	266975	255967	0	0	0	0	0	0	9369.07	12072.7	9497.25	0	0	0	0	0	0
					AA1280_Dox	3.0072e+06	2.96233e+06	2.95107e+06	0	0	0	0	0	0	0	12314.7	0	0	0	0	0	0	0
