# Supplementary material for: Targeting aldolase A in hepatocellular carcinoma leads to imbalanced glycolysis and energy stress due to uncontrolled FBP accumulation
Source: Nat Metab. 2025 Jan 20;7(2):348–66. doi: 10.1038/s42255-024-01201-w (PMC11860237; doi:10.1038/s42255-024-01201-w)
Supplement: Supplementary file 13 — Statistical source data. [file 42255_2024_1201_MOESM13_ESM.xlsx]

## Sheet: Fig. 8B
							G0/G1			S-phase			G2			S-phase arrest
						shAldoA.1280 (EtOH)	16.9244	17.7601	17.9691	77.8312	73.9657	73.5478	5.86084	6.17426	7.39657	0.867112	0.898454	0.80443
						shRen (DOX)		17.1818	18.2294		76.1655	73.2321		6.16029	6.54793		1.0791	1.40388
						shAldoA.1280 (DOX)	50.7353	51.9958	53.3613	22.0588	22.0588	21.4286	14.3908	15.5462	11.5546	12.7101	10.9244	13.2353

## Sheet: Fig. 8C
													Each row represents one subject. The X values are time. The Y values are entered into two columns that define the treatment groups The Y value is "1" when the subject died at the specified time, and "0" when the subject's data was censored at that time (either because we don't know what happened after that time, or we do know but can't use the data because the protocol was not being followed). No…
							Days elapsed	Renilla.713 (n=11)	AldoA.1280 (n=6)	AldoA.588 (n=6)
							66	1
							61	1
							54	1
							78	1
							54	1
							90	1
							61	1
							56	1
							59	1
							77	1
							81	1
							63		1
							67		1
							80		1
							91		1
							100		1
							114		1
							81			1
							113			0	End of exp
							113			0	End of exp
							81			1
							116			0	End of exp
							90			1

## Sheet: Fig. 8E
							Renilla	shAldoA.1280
							36	25
							49	42
							43	41
							26	33
							28
							32	31
							44	36
							31	34
							41	30
							22	32
							34	19
							48	33
							39	28
							35	16
							23
							45	40
							36	28
								34
							37	23
							50	25
							25
							43	48
							34	35
							20	41
							20	38
							29	34
								42
							47
							50	21
							50	22
							48	34
							22	27
							48	35
							24	35
							46	34
								31
							36	31
							44
							26	30
							26	33
							28	29
							41	30
							27	16
							25	31
								28
							31	30
							53
							53	35
								33
							32	13
							33	24
							29	36
							36	21
							37	27
							27	43
							43	35
							42
							38	21
								34
							29
							42
