# Supplementary material for: Targeting aldolase A in hepatocellular carcinoma leads to imbalanced glycolysis and energy stress due to uncontrolled FBP accumulation
Source: Nat Metab. 2025 Jan 20;7(2):348–66. doi: 10.1038/s42255-024-01201-w (PMC11860237; doi:10.1038/s42255-024-01201-w)
Supplement: Supplementary file 17 — Statistical source data. [file 42255_2024_1201_MOESM17_ESM.xlsx]

## Sheet: Fig. S1C
					EtOH									Dox
			shRen		0.927017	1.05988	1.02005	0.954099	0.962861	1.05494	0.9447	1.07645		1.05749	0.94231	1.35428	0.96764	1.36002	1.14893	0.90328	0.801322
			shAldoA.1280		1.21219	1.05947	1.10575	1.14585	0.980794	0.852757	1.04744	0.595758		0.0817586	0.066641	0.0715773	0.0697262	0.102121	0.0354801	0.00894717	0.0422676
			shAldoA.558		1.0025	1.0656	1.11627	1.26	1.12927	0.861031	0.934495	0.630845		0.0548152	0.0582058	0.0284436	0.0337179	0.101719	0.0580174	0.077231	0.0691312
			shAldoA.1235		1.15868	1.18194	1.12742	1.40353	1.02413	0.830311	0.671252	0.602726		0.0437664	0.0257597	0.0415156	0.0780293	0.0622733	0.0467675	0.0180067	0.0525197
			shAldoA.872		1.23458	1.06422	1.16554	1.01681	1.16851	1.16169	0.819495	0.369158		0.0337753	0.206799	0.268721	0.0583661	0.126509	0.0456263	0.0296274	0.0912525
			shAldoA.266		1.15146	1.11789	1.28301	0.777302	1.17101	1.0397	0.723949	0.735677		0.152701	0.129244	0.0968178	0.0931382	0.107856	0.0965878	0.122345	0.0593325

## Sheet: Fig. S1D
			time (hours)	shRen EtOH			shRen Dox			shAldoA (1280) EtOH			shAldoA (1280) Dox
			24	1.00772	0.984556	1.00772	1.0888	1.03089	0.996139	1.21622	1.11197	1.11197	0.984556	1.00772	1.01931
			48	2.4556	2.3166	1.99228	2.49035	2.43243	2.15444	2.54826	2.47876	2.50193	1.38996	1.42471	1.47104
			72	4.55212	5.3166	5.25869	4.86486	4.69112	5.08494	5.09653	5.21236	5.49035	1.42471	1.59846	1.6332
			96	5.00386	6.23166	5.22394	5.98842	5.36293	5.49035	6.59073	5.3861	5.79151	1.83012	1.61004	1.79537
			144	9.72973	10.3784	11.3514	10.8533	11.1892	10.7143	10.7838	10.1351	11.0039	2.5251	2.39768	1.9112

## Sheet: Fig. S1F
					sgCtrl			sgAldoA #1			sgAldoA #2
					1.02449	0.981353	0.994159	0.0788587	0.0748146	0.0815547	0.0943608	0.0781847	0.0849247
