# Supplementary material for: Targeting aldolase A in hepatocellular carcinoma leads to imbalanced glycolysis and energy stress due to uncontrolled FBP accumulation
Source: Nat Metab. 2025 Jan 20;7(2):348–66. doi: 10.1038/s42255-024-01201-w (PMC11860237; doi:10.1038/s42255-024-01201-w)
Supplement: Supplementary file 18 — Statistical source data. [file 42255_2024_1201_MOESM18_ESM.xlsx]

## Sheet: Fig. S2A
					EtOH				Dox
				shRen	0.895199	0.95302	0.938565	1.21322	0.909654	1.09757	1.01084	1.11203
				shAldoA	1.03096	0.975921	0.934644	1.05848	0.054054	0.0402948	0.054054	0.054054
				shAldoA_WT	0.989957	0.976566	1.12386	0.909613	0.802487	0.949785	0.976566	0.909613
				shAldoA_K146Q	1.14305	0.847726	1.0323	0.976928	0.0725115	0.054054	0.0725115	0.0355966
				shAldoA_R42A	0.913687	0.982737	1	1.10358	0.849167	1.01371	0.849167	0.986288

## Sheet: Fig.S2C
					EtOH			Dox
				shRen	0.901128	1.02042	1.07845	0.801182	0.772165	0.96561
				shAldoA	1.01983	0.962465	1.01771	0.214589	0.354816	0.218839
				shAldoA_WT	0.935891	1.03433	1.02978	0.861686	0.922261	0.885916
				shAldoA_D34S	0.884827	1.07261	1.04256	0.279419	0.280921	0.249374

## Sheet: Fig. S2D
F
					EtOH			Dox
				shRen	1.01061	1.00531	0.984085	0.907162	0.875332	0.893899
				shAldoA	0.955752	1.07965	0.964602	0.365782	0.353982	0.324484
				shAldoA_WT	0.960686	1.02502	1.0143	0.744103	0.746247	0.789135
				shAldoA_D34S	0.965879	1.06824	0.965879	0.32021	0.265092	0.272966
