# Supplementary material for: Targeting aldolase A in hepatocellular carcinoma leads to imbalanced glycolysis and energy stress due to uncontrolled FBP accumulation
Source: Nat Metab. 2025 Jan 20;7(2):348–66. doi: 10.1038/s42255-024-01201-w (PMC11860237; doi:10.1038/s42255-024-01201-w)
Supplement: Supplementary file 19 — Statistical source data. [file 42255_2024_1201_MOESM19_ESM.xlsx]

## Sheet: Fig. S3A
					Hours		sgCtrl									sgGPI #1/#4									sgGPI #4 clone 1
					0		1.16522	0.93913	1.04348	0.852174						1.00398	0.924303	1.03586	1.03586						0.942149	0.991736	0.826446	1.23967
					24		2.67826	2.33043	2.73043	2.29565	2.33043	2.90435	3.13043	2.55652		1.88048	2.23108	2.07171	2.10359	1.96016	2.07171	2.11952	2.70916		1.3719	0.958678	2.14876	1.91736	1.3719	1.52066	1.20661	1.96694
					48		3.8087	3.66957	4.53913	3.35652	3.09565	3.09565	3.49565	3.16522		1.65737	1.38645	1.70518	1.64143	1.72112	1.72112	1.68924	1.54582		0.958678	1.09091	0.942149	1.04132	0.859504	0.77686	0.892562	0.958678
					72		6.67826	6.9913	6.17391	5.2	6.06957	6.17391	5.09565	5.86087		3.31474	3.33068	3.23506	3.58566	4.28685	3.56972	4.03187	3.72908		1.09091	0.826446	1.19008	1.15702	0.826446	0.826446	0.595041	1.19008

## Sheet: Fig. S3C
					%Confluency
					Hours		shREN EtOH											shREN Dox														shGPI.213 EtOH													shGPI.213 Dox
					0		11.2926	14.0353	12.039	14.7714	12.6274	11.7573	12.7184	12.0644	12.7462	13.4879	12.5386	11.4763		14.516	10.9227	11.9364	12.0847	11.0257	9.12261	11.1606	11.2843	10.8485	12.0498	10.9754		8.50059	9.86751	10.3279	10.7239	10.7845	10.1624	8.55945	10.7814	10.9702	11.0179	9.58022	10.634		10.7981	11.3619	12.2186	9.15668	10.8907
					3		8.02727	9.52239	8.35992	9.91112	8.10476	8.0913	8.74062	7.47757	8.62854	9.4312	7.74892	7.5757		9.64255	7.35374	7.61697	8.37101	7.35988	6.10685	7.63616	7.30869	7.83719	7.81708	6.56973		9.86245	12.0508	12.4599	13.1987	12.4907	12.5325	9.85204	12.762	12.3682	12.8564	11.7016	13.0389		12.8322	13.955	14.0398	11.1806	13.2187
					6		9.22742	11.316	9.07325	12.0794	9.83648	9.68664	9.98786	8.92038	10.1119	11.1711	9.60717	8.31222		11.6501	8.18161	8.69778	9.43726	8.40998	6.89426	8.85994	8.27261	9.07896	9.09397	7.89072		11.0881	13.3841	14.0915	15.6875	15.1364	14.5909	11.1001	14.7286	14.0235	14.6281	12.9797	14.6171		14.9127	15.7897	15.7255	12.5855	14.3909
					9		10.0293	12.4601	10.6466	13.2352	11.3246	11.3392	11.0404	10.1768	11.0836	12.4974	10.9262	9.11945		12.9767	9.4224	10.049	10.4253	9.47839	7.77616	9.862	10.2318	9.78688	10.3972	9.31633		12.9813	15.1448	15.4019	17.5652	16.6582	17.1551	12.3947	17.563	16.9655	17.651	14.7694	17.6096		17.0256	17.9164	18.6358	14.4626	16.7951
					12		11.2926	14.0353	12.039	14.7714	12.6274	11.7573	12.7184	12.0644	12.7462	13.4879	12.5386	11.4763		14.516	10.9227	11.9364	12.0847	11.0257	9.12261	11.1606	11.2843	10.8485	12.0498	10.9754		14.7145	16.6633	17.2464	20.0955	18.3125	19.0028	14.7471	18.6687	18.7163	20.0545	17.0347	19.7741		19.3732	20.3693	20.3504	16.3703	19.2374
					15		12.5913	15.7139	13.2141	16.5525	14.339	13.7055	14.6179	13.8188	14.5328	15.4209	14.113	13.2188		16.6217	12.7027	13.3872	13.9245	12.6847	10.81	13.2658	12.672	11.7143	13.5423	11.983		17.0299	18.1803	19.5163	22.118	20.9838	21.0239	17.3396	21.8768	20.5485	22.6593	19.2991	22.0802		21.8366	23.1576	22.0725	18.6551	21.9515
					18		13.717	17.9335	15.178	18.2846	16.3812	16.2427	16.3592	15.2155	15.6554	17.9639	15.8652	14.771		19.2607	14.4323	15.3152	16.0584	14.2929	12.0168	14.8233	14.6142	14.1824	15.7333	13.9155		18.5513	20.726	22.4469	24.846	24.6508	24.5128	19.5252	24.7017	22.604	26.1745	21.473	24.7118		24.9199	26.0627	25.6044	20.8334	23.8547
					21		14.9695	19.5533	16.9394	21.1331	18.1307	18.8785	18.0606	16.8405	17.5946	19.6593	18.0271	16.9954		22.6294	16.7026	17.9362	17.8661	16.3148	13.2573	16.3923	16.8247	15.9349	17.8447	15.3718		20.7346	23.9567	24.6069	28.4588	26.9302	27.7457	22.1361	28.509	24.7006	29.5328	23.937	27.8717		27.8715	29.3681	28.8128	23.9562	27.4032
					24		16.2319	21.938	19.0155	23.2976	21.1872	20.2097	20.1072	19.2751	20.6297	22.9337	19.83	19.5042		25.8954	19.6079	20.2523	20.6992	19.2805	14.954	18.6079	18.6684	17.1551	19.382	17.8782		23.078	26.0069	27.2418	30.5011	30.3865	30.6647	25.0632	31.66	28.3119	32.1534	27.1901	31.3519		31.0489	32.4922	31.2055	27.4734	30.6788
					27		17.7058	24.0475	20.8888	25.2015	23.8623	22.9022	22.8481	21.9764	22.9004	25.4074	21.917	22.5688		29.1343	22.557	22.9117	23.2604	22.4602	17.3255	21.1005	22.0416	19.5124	22.4701	19.8144		25.6662	29.2551	30.4844	34.8062	34.3455	33.7865	27.4678	35.9563	32.4213	36.3101	29.6928	33.4384		33.9425	36.4186	34.7086	30.73	35.1064
					30		20.2403	27.4337	24.0133	28.5636	25.6899	26.1361	25.1258	24.2085	25.0713	28.9941	24.4225	24.9676		32.5752	26.0651	26.7532	27.2157	24.3154	19.3198	24.1974	24.8099	22.1425	25.0649	23.021		29.3801	33.5514	35.1412	38.6488	38.2767	37.6799	31.7667	39.7972	35.0689	40.9703	32.8892	36.3924		38.1594	40.385	39.0262	33.2499	38.3421
					33		21.6215	30.3153	27.2334	32.8509	30.1772	29.67	28.5362	26.679	28.2584	32.7712	27.9907	27.4988		37.5946	29.2227	30.2012	30.4581	29.6108	21.8275	28.4476	28.4596	24.1108	29.0169	26.6387		33.1951	36.7427	39.3277	42.448	42.5073	41.084	35.5795	43.1202	38.9908	45.7303	37.366	42.1406		42.3202	43.6528	42.3758	38.0199	42.5314
					36		24.3574	34.0968	29.9527	37.6429	34.1326	34.0636	32.8472	31.5556	31.8383	36.5053	31.9867	31.0478		43.1513	33.3895	32.7044	33.4542	34.1364	25.1091	32.1288	33.1322	25.7074	32.1718	29.9577		36.631	38.8727	43.1237	44.7245	45.1354	45.5626	40.4716	48.3948	42.4787	51.0897	42.08	47.7552		47.1058	47.6293	47.0899	43.0232	46.4138
					39		28.0156	37.923	32.3483	40.9236	38.4138	38.3494	37.2771	35.4231	35.7486	41.5568	36.3687	35.4242		47.82	37.8946	37.3572	37.645	39.9571	28.3111	35.5274	37.1388	28.8657	36.009	33.4701		39.4659	43.9407	46.3724	49.8404	50.5455	50.5231	43.6851	52.9234	47.6086	57.0982	45.7892	51.1111		51.2052	52.2424	51.1717	46.81	50.4367
					42		30.8391	41.5661	37.9892	46.4108	42.2575	42.8773	40.7571	39.539	38.6178	46.2223	40.3256	39.6092		51.5992	42.7379	42.8575	42.8011	43.3553	31.4314	40.677	42.7367	31.7575	39.5211	36.7896		44.6343	49.359	52.1814	55.6367	54.8971	56.0828	49.4181	58.0325	51.0462	62.1861	50.0583	55.0481		56.2664	56.5372	54.68	51.5809	55.3234
					45		33.7627	44.6705	42.3441	51.1336	47.6058	46.3425	46.9838	44.6174	44.1641	51.0933	45.4083	43.6355		58.6326	47.6012	47.9765	48.9984	49.2041	36.1032	43.9639	47.1132	35.5165	44.5145	41.7854		49.3991	53.779	57.8368	60.4058	59.5815	60.5033	54.2666	61.0102	56.1787	67.4779	55.6966	61.236		60.9068	61.0085	57.8921	56.143	59.8609
					48		36.2505	48.3329	45.3374	55.871	52.1048	51.222	52.6491	49.171	48.2456	55.8863	49.7472	47.0217		63.4748	47.2413	51.9218	53.1087	54.5058	38.7654	49.4281	52.3463	37.8708	49.0685	46.5699		54.1038	58.5929	61.9239	64.5125	63.1967	64.3145	59.5105	65.2611	61.3735	70.8044	57.7196	65.5732		63.2588	64.5631	60.1938	59.9992	62.2114
					51		38.1889	51.4187	48.727	59.7576	55.7901	54.6353	57.1646	53.8064	52.0978	59.7019	52.6344	50.5033		66.9532	49.8322	53.285	55.1188	57.9052	42.0042	53.5983	55.4755	41.2105	51.8591	48.7627		57.0867	61.8288	65.8733	68.0042	66.2672	67.0979	63.2301	68.4416	63.8598	73.0376	61.2828	69.1489		66.1923	66.5355	62.799	63.4401	65.711
					54		40.8021	55.0602	52.3691	63.3457	59.986	58.6726	59.3628	56.1523	54.2973	62.938	56.4715	54.1692		70.661	52.7876	58.2453	58.8509	61.0846	46.2737	57.275	58.8402	43.8413	55.3458	50.9992		62.2008	65.6235	69.6071	72.0867	70.0177	71.8874	66.8123	72.2609	67.7493	77.2626	64.7617	72.0659		71.1579	69.7584	66.1437	67.4719	70.365
					57		44.5036	60.1262	57.2782	67.7218	64.1615	61.3261	61.7135	59.8304	59.8539	67.2271	60.2563	59.1371		74.9263	57.4126	64.0443	64.1992	64.6767	51.634	61.3488	63.5113	50.9627	60.1417	58.0902		66.7652	69.6661	74.0391	77.835	73.9255	76.3544	71.5233	75.3216	71.8823	81.7473	69.0498	76.0872		75.854	73.8922	69.5582	72.4551	73.7229
					60		48.4648	64.4648	62.5334	73.5456	68.3958	68.0616	66.9613	66.4842	64.5029	71.8846	65.6529	64.4795		79.539	61.3112	68.4801	70.9884	70.2154	56.1472	66.7443	67.7821	54.9938	67.0739	62.3128		70.4972	74.4096	78.1324	82.1565	79.0118	79.917	77.3871	79.9559	75.4224	85.8915	73.5582	80.3988		79.5076	77.5249	75.2508	76.689	77.9081
					63		53.168	67.8168	68.2664	77.3427	72.8525	71.5783	72.0139	69.7476	68.899	76.1636	68.3962	69.1043		83.6827	65.5376	74.5381	75.8269	74.7861	62.113	73.3756	73.3332	59.4918	72.2672	64.8421		76.0637	79.2486	81.6762	84.5816	82.8339	83.6701	79.8934	82.6262	80.6547	89.1485	77.6532	83.7464		82.9972	80.9894	78.1561	80.422	82.5738
					66		57.6086	72.8178	72.3659	81.4412	77.5581	75.1836	75.8244	74.0545	73.9376	81.4006	72.8327	73.4896		87.4945	71.4882	78.6277	80.8109	78.5782	67.5175	78.0086	78.4542	65.7085	78.0199	71.6003		80.7992	83.0041	85.4363	88.7911	86.8801	88.3006	84.7353	85.2165	83.7479	92.4324	80.5154	86.8726		86.8072	83.6121	81.3249	83.3673	86.3585
					69		63.452	77.4025	77.2923	86.3261	82.5914	80.2217	81.3312	78.783	78.9283	85.2743	78.1786	78.5781		91.1035	75.6382	83.2763	86.0864	83.7649	71.587	82.3659	82.8682	70.8208	84.5966	78.0494		83.0782	86.6083	89.0012	91.1648	89.9622	90.3764	89.4651	88.1583	85.2432	94.7856	84.7532	90.6041		88.809	86.2161	85.5633	86.0215	89.5722
					72		67.914	80.9362	81.5763	88.9971	85.6828	82.9862	84.4694	82.1653	82.9228	89.0563	81.1452	83.2608		93.7943	79.0711	87.0832	89.3459	87.1894	77.3876	85.644	86.1222	74.7107	88.4533	81.4869		86.267	89.466	92.4914	92.519	93.4325	94.0356	91.8479	90.1323	88.6098	95.5284	87.763	92.4844		90.3765	88.8876	87.9704	88.3139	91.692
					75		71.4228	84.1909	86.2413	91.8958	89.679	85.8401	88.5229	86.2513	86.1471	91.5857	85.0861	86.0619		96.2316	84.0265	90.1694	92.2373	90.7822	81.9088	89.5881	89.4262	78.8626	91.8103	85.5294		89.0656	91.9256	94.3344	94.3066	95.5856	96.0223	95.5289	91.1623	90.3318	97.653	89.9565	93.9296		92.8455	91.3119	88.6917	90.5703	93.7405
					78		76.6254	87.4413	89.8955	93.9291	92.2034	88.611	91.9937	88.6048	89.3493	94.2451	87.6184	88.9971		97.5186	87.8546	92.8864	94.795	93.2385	86.8725	92.8579	92.6956	83.0148	94.8733	89.942		90.5184	93.4647	96.4818	96.0872	96.6501	97.698	96.7684	92.8068	91.4351	98.6662	92.1347	95.1364		94.3633	92.9225	92.3873	92.993	95.4584
					81		81.0311	90.4776	92.8365	95.2592	94.0781	90.7115	93.8456	90.865	91.4353	95.9739	89.9481	91.8098		98.3972	91.0627	94.9184	97.169	95.1389	90.9935	94.7578	95.1428	88.0636	96.9936	92.666		91.9048	94.4497	97.8798	96.9578	97.8435	98.5963	97.753	93.5417	92.4961	99.177	93.8307	96.4886		95.668	93.8992	93.9709	94.1971	96.9522
[truncated: 54 more columns]

## Sheet: Fig. S3E
				HLE
				Hours	sgCtrl									sgGPI #1/#3
				24	0.93501	0.880503	0.960168	1.10692	1.01468	1.10273	0.984587	1.04442	1.15866	1.05241	1.0566	1.12788	1.0608	1.04403	1.18658	1.14234	1.14778	1.0553
				48	2.20964	2.75052	2.61635	2.20964	2.78407	3.2956	2.35539	2.17588	1.66455	3.11111	2.7086	2.31027	1.19078	2.34995	1.76247	2.09429	2.60018	2.43155
				72	2.69182	3.15304	4.38574	2.8218	2.90985	2.94759	2.27924	3.59565	2.74705	4.96855	4.89727	4.92662	3.87002	5.01048	4.55346	2.9592	3.7806	3.43246
				Snu-387
				Hours	sgCtrl			sgGPI #1/#3
				0	1.01174	0.966443	1.02181	1.04698	0.946309	1.00168
				24	1.82215	1.83221	1.80705	1.39933	1.46477	1.45973
				92	4.53523	3.94631	3.12584	2.41107	2.44128
				HLF
				Hours	sgCtrl									sgGPI #1/#3
				24	1.04525	0.977376	0.868778	1.01131	1.04525	1.05204	1.08515	1.00377	0.881688	0.929864	0.929864	0.943439	0.970588	0.936652	1.0181	0.908817	0.845516	0.954032
				48	1.27602	3.57692	3.32579	1.81222	3.17647	3.33258	3.61718	3.08365	3.05652	3.51584	3.24434	3.18326	3.1629	3.01357	3.13575	3.48154	3.49962	3.73926
				74	6.10181	5.70136	4.819	6.29864	6.27828	4.16742	5.37151	5.50716	6.24416	5.65385	3.15611	4.90128	5.0905	3.25792	5.43029	4.87415	5.24943	5.71515

## Sheet: Fig. S3F
				HLE
						sgCtrl																sgGPI #1/#3
				1.31		23.91	25.35	24.43	27.17	28.71	28.38	29.69	27.38	27.71	24.97	27.25	32.81	32.8	26.88	26.99		32.43	35.22	32.92	29.54	28.87	34.96	38.11	28.82	30.17	38.36	40.02	29.26	29.89	28.49
				7.78		21.28	22.57	22.47	23.06	24.8	23.49	23.5	24.53	20.26	21.69	23.86	29.85	27.68	23.85	22.81		30.98	35.21	30.22	28.95	27.5	31.57	34.91	29.18	29	34.72	37.92	29.36	28.58	28
				14.24		20.38	20.5	20.27	22.02	22.07	20.59	19.79	21.49	18.77	19.59	22	26.8	25.15	22.29	21.19		29.85	33.2	29.23	28.37	26.13	29.9	33.54	27.88	27.54	33.52	36.19	28.15	27.91	27.78
				20.79		100.51	100.91	95.57	93.32	100.85	97.5	98.99	94.94	88.46	83.05	107.62	104.15	106.76	96.19	86.07		47.33	53.11	45.02	43.48	43.04	46.82	51.95	43.45	46.96	54.49	55.41	45.25	45.88	43.62
				27.26		89.88	91.15	84.14	84.39	89.8	88.88	89.04	88.08	81.67	75.25	98.63	93.74	99.01	85.73	79.03		48.91	53.51	48.03	44.77	44.69	48.39	53.83	45.17	48.82	56.47	57.71	47.39	47.17	45.14
				33.73		84.82	87.67	80.03	83.16	86.87	85.77	86.82	87.12	80.54	73.12	95.3	90.87	97.4	82.91	77.76		49.33	52.98	48.86	44.7	44.86	48.47	54.28	45.4	49.48	56.8	57.81	48	47.27	45.07
				40.29		73.49	76.7	68.93	70.35	76.15	73.42	73.78	71.68	67.16	62.63	82.43	78.73	82.3	73.91	65.67		39.89	45.6	37.06	36.74	35.71	38.93	42.76	36.53	40.17	47.16	47.39	38.82	39.04	37.05
				46.76		71.85	75.54	69.22	71.01	76.11	73.87	74.41	73.57	68.96	63.64	83.19	79.79	84.14	73.89	66.74		40.78	44.9	38.4	36.22	36.21	39.33	43.79	36.01	40.52	47.65	47.57	37.79	39.5	36.44
				53.23		71.42	75.76	67.58	70.8	76.72	74.68	75.2	74.13	70.27	64.82	84.25	80.05	85.25	74.66	68.16		41.81	45.05	39.22	35.59	36.23	40.05	44.7	34.81	40.14	48.32	47.86	36.25	37.53	36.59
				59.78		15.69	17.45	15.23	15.43	17.66	17.89	17.69	16.27	16.82	15.64	19.44	18.75	20.16	18.53	16.92		24.57	27.23	25.42	22.92	24.55	26.67	29.08	23.42	26.53	30.33	31.04	25.58	25.28	24.25
				66.25		13.24	15.11	12.52	13.02	15.67	15.01	15.36	14.58	15.45	13.51	17.22	15.79	17.68	15.8	14.77		21.08	23.18	22.99	19.31	21.28	23.02	25.6	19.91	22.69	26.3	26.24	22.74	21.52	20.87
				72.73		10.85	12.39	10.48	11.39	13.08	12.64	12.46	12.34	13.08	11.25	14.67	13.14	15.1	13.18	12.33		19.61	21.3	21.49	17.75	19.48	21.42	24.02	18.2	20.79	24.32	24.23	20.82	19.96	19.14
				SNU-387
						sgCtrl									sgGPI #1/#3
				1.31		31.03	33.54	33.61	31.33	39.83	30.88	45.28	39.92		47.04	42.73	41.7	36.73	44.51	46.18	48.15	44.06	41.19	43.86	40.35	45.35	42.2	35.29	38.94
				7.78		31.28	31.47	32.39	29.84	34.05	28.17	43.68	38.75		45.9	43.15	40.17	34.87	43.49	42.05	41.74	40.26	37.74	40.54	40.05	45.39	41.72	34.55	37.76
				14.24		31.21	29.18	31.34	28.25	32.27	27.05	42.4	37.62		45.44	41.54	38.15	33.81	42.73	40.07	39.55	39.14	36.2	39.29	38.77	44.24	41.75	34.1	37.23
				20.79		47.42	49.56	49.69	46.74	48.58	46	56.61	56.61		52.08	50.2	45.27	42.01	51.05	49.05	47.64	50.89	47.86	51.56	48.28	53.13	51.59	45.67	51.56
				27.26		51.69	52.88	53.28	49.14	52.58	48.85	58.19	57.52		52.79	51	46.39	44.32	52.52	51.78	49.28	53.34	51.17	53.83	49.85	54.93	53.76	46.47	53.22
				33.73		54.1	54.64	55.56	51.08	54.38	51.32	58.96	58.43		52.8	51.02	46.77	45.13	53.2	52.81	50.16	54.4	52.31	54.34	50.56	55.57	54.85	46.99	54.74
				40.29		60.92	62.72	64.19	60.96	61.51	60.78	71.54	71.52		43.57	41.95	37.99	34.04	44.14	42.64	40.44	45.06	42.9	44.99	41.08	46.21	45.76	38.9	45.62
				46.76		63.51	63.54	64.55	62.39	64.22	63.89	72.65	72.13		38.51	36.33	33.64	31.69	38.41	38.33	36.74	40.22	39.1	40.35	37.41	40.59	39.38	34.15	40.4
				53.23		64.87	65	66.55	63.76	66.47	66.23	73.93	73.42		35.03	33.8	30.94	30.26	35.32	35.66	34.12	37.45	37.06	37.38	34.38	34.81	35.27	30.94	36.23
				59.78		14.28	14.21	14.98	14.22	15.18	14.63	17.32	16.22		17.56	17.12	16.2	15.43	18.01	17.46	17.14	18.48	17.86	18.91	17.26	18.64	18.48	15.79	17.65
				66.25		11.38	9.61	10.73	9.4	11.2	10.17	12.32	11.02		15.82	14.44	14.02	14.66	16.62	15.85	15.91	17.26	16.05	16.89	15.91	17.13	17.43	14.65	15.58
				72.73		9.74	7.96	9.24	7.68	9.25	8.87	10.19	8.88		15.38	13.76	13.18	13.99	16.04	14.79	15.24	16.66	15.55	16.34	15.33	16.53	17.02	13.92	14.96
				HLF
						sgCtrl														sgGPI #1/#3
				1.31		44.73	55.57	50.41	54.4	55.09	58.34	51.4	56.54	54.57	51.62	68.31	67.94	57.62		33.75	39.39	37	34.19	40.75	40.08	41.63	35.53	45	43.81	44.99	39.59	35.89	40.64	38.31
				7.78		43.15	52.23	46.82	49.72	50.24	52.08	49.45	49.58	48.6	49.14	60.01	58.67	47.29		36.47	40.74	35.12	32.03	41.89	39.71	40.16	32.4	43.66	40.78	41.23	36.5	36.96	39.64	38.5
				14.24		42	50.9	45.36	46.98	48.72	48.66	47.64	46.55	45.81	47.77	57.93	53.71	44.1		37.17	39.05	33.8	31.58	41.17	38.17	38.24	31.39	42.03	40.35	39.72	36.59	37.35	39.57	39.01
				20.79		95.99	113.7	99.64	100.26	109.46	105.77	96.87	102.84	100.96	108.54	110.77	102.3	89.88		38.78	44.03	38.15	34.91	42.34	41.14	40.7	35.3	46.56	45.43	43.76	40.08	41.33	45.27	42.61
				27.26		104.44	122.05	109.46	108.68	117	115	103.94	111.24	108.49	117.32	118.96	109.27	102.28		40.9	44.65	39.61	38.65	43.14	42.64	42.7	37.84	48.55	47.63	46.6	42.34	42.83	46.08	44.31
				33.73		107.71	125.29	113.85	112.37	120.09	118.94	106.67	114.97	111.77	120.74	122.81	112.61	107.25		41.33	43.85	39.77	39.24	42.94	42.78	42.79	38.16	48.7	48.81	47.13	42.88	42.92	46.05	44.4
				40.29		108.82	128.1	114.11	114.38	123.57	121.62	106.87	116.8	112.14	120.62	125.69	111.4	105.97		37.37	43.13	35.74	36.07	41.47	40.28	40.66	35.15	46.48	45.93	43.77	40.56	41.67	44.78	42.22
				46.76		111.03	130.8	114.85	117.27	124.76	123.56	111.09	119.18	114.91	125.06	129.38	116.26	110		38.23	41.78	35.5	36.11	40.4	39.31	39.68	34.5	45.7	45.7	44.16	40.04	39.85	43	41.62
				53.23		112.04	129.78	113.46	119.02	126.52	124.35	112.99	120.52	116.93	127.51	132.02	118.83	112.59		38.05	41.13	35.52	36.09	40.11	38.81	40.5	34.22	45.01	44.94	43.4	39.34	38.27	42.54	40.87
				59.78		25.66	32.41	30.39	29.8	29.34	27.04	27.91	31.03	27.96	31.11	28.11	27.95	23.83		26.51	27.88	25.14	25.26	27.99	27.9	28.65	24.35	32.57	31.46	30.4	28.12	28.22	31.14	30.17
				66.25		18.3	22.41	22.76	21.45	21.05	21.55	20.1	23.13	20.39	22.34	22.62	21.17	19.66		24.6	25.02	22.91	25.29	25.16	25.71	25.74	22.1	29.17	29.14	27.57	24.79	24.8	26.85	26.18
				72.73		14.48	17.78	17.95	16.68	16.77	17.64	15.62	18.85	15.91	17.71	18.95	17.09	15.72		23.72	23.62	21.6	24.04	23.61	24.66	23.89	21.1	27.71	27.61	25.86	23.21	22.89	24.87	24.33

## Sheet: Fig. S3G
						Time (minutes)	shRen																							shGPI.1544
						1.30926	137.501	138.891	157.416	134.463	129.727	144.424	141.651	153.553	153.069	150.94	166.12	166.725	161.488	141.287	159.691	154.341	181.692	150.319	181.667	129.667	160.467			132.304	159.304	150.648	133.621	144.93	132.756	139.448	151.086	138.611	149.556	151.386	135.169	147.712	159.903	141.804	153.929	171.108	148.678	153.282	148.662
						7.76175	129.499	125.029	145.083	119.855	116.669	143.246	140.686	141.567	142.746	150.385	152.886	158.045	147.327	134.945	153.344	135.239	168.537	142.282	171.848	118.593	153.01			134.178	142.86	133.204	129	139.659	125.545	130.229	140.358	121.721	145.762	149.67	127.4	153.283	154.493	131.534	144.875	156.16	136.948	145.644	133.189
						14.2172	123.424	120.796	134.741	109.201	107.538	136.323	134.359	139.245	138.926	136.449	149.495	152.298	136.4	131.658	143.175	126.424	167.089	132.001	163.171	113.431	149.671			123.869	133.107	126.935	121.111	134.179	118.443	123.259	132.226	118.52	143.173	143.225	124.895	143.313	146.436	130.925	139.017	149.553	132.922	144.925	127.416
						20.6756	120.72	115.483	132.867	110.436	107.433	130.185	131.35	135.911	136.932	137.985	146.708	152.195	134.645	130.793	142.555	127.282	161.396	132.259	159.318	112.775	147.536			124.177	131.14	122.449	116.689	125.737	116.009	119.157	130.811	116.55	137.813	138.597	123.185	140.714	145.496	129.806	138.852	145.401	130.861	139.343	125.546
						27.1334	118.275	115.359	132.908	109.5	106.63	127.13	128.542	132.837	133.928	133.189	143.846	145.337	130.993	128.437	137.534	123.043	158.625	128.305	159.255	109.373	144.916			122.378	126.201	124.541	110.142	124.07	109.559	119.025	126.306	112.331	134.41	134.083	124.694	137.421	137.573	124.788	139.178	137.874	130.473	136.051	122.292
						33.5917	118.292	109.832	129.254	108.237	107.728	126.944	129.724	134.064	131.652	130.953	141.277	145.372	131.907	128.185	135.659	124.682	156.663	127.519	158.066	110.666	145.419			114.05	120.601	115.834	107.053	126.913	105.228	117.225	124.382	108.846	131.878	131.565	117.489	137.349	137.601	121.672	136.008	139.735	127.375	133.217	120.156
						40.139	559.347	471.541	626.446	551.289	453.631	684.5	744.11	703.886	778.911	751.551	791.581	827.555	741.665	707.913	786.977	688.042	793.214	718.434	811.068	590.365	756.263			316.406	327.553	296.338	367.981	361.536	363.51	590.486	494.947	363.612	672.398	645.105	606.951	683.763	696.747	605.432	651.911	716.575	634.107	559.332	524.031
						46.5882	637.786	536.034	688.925	627.955	531.956	747.172	801.223	772.165	839.788	803.949	846.073	884.543	793.61	766.11	848.648	746.691	829.047	770.807	851.632	664.839	807.793			354.407	347.947	321.39	423.603	400.992	402.827	656.478	562.021	415.731	731.087	696.753	676.468	745.981	746.96	674.605	707.508	764.706	694.909	611.856	576.351
						53.0496	698.736	594.944	747.169	675.556	595.786	795.129	829.767	823.191	870.575	824.751	885.621	918.559	816.004	806.22	878.547	772.259	856.055	810.289	862.454	720.319	842.645			401.712	398.384	365.603	478.614	458.752	465.815	696.256	633.215	468.045	768.009	740.335	722.654	781.845	787.012	723.539	747.215	795.173	730.247	658.434	629.546
						59.5859	797.679	680.997	862.377	765.452	678.534	898.719	932.504	924.655	963.923	929.216	981.526	1030.97	890.329	907.222	993.117	830.355	965.517	922.272	971.017	760.806	945.619			471.936	458.483	428.119	568.747	549.084	556.354	792.813	731.377	563.509	870.428	843.439	815.126	888.953	891.471	822.542	850.355	880.587	821.623	761.237	716.345
						66.0483	817.773	706.286	864.878	770.939	695.55	900.053	925.215	921.975	957.559	916.538	982.937	1021.15	885.409	904.804	979.788	841.375	954.059	914.785	954.035	768.14	947.801			508.253	491.811	460.062	602.828	574.524	593.85	797.212	755.73	588.406	870.724	842.083	817.949	888.589	888.155	824.738	849.821	887.075	820.995	779.455	733.99
						72.5108	824.541	730.566	886.64	783.568	722.57	910.092	934.862	938.514	971.51	921.549	1000.87	1031.13	898.038	921.954	992.907	855.03	974.969	927.258	963.196	758.874	944.331			535.716	527.747	484.441	623.139	596.873	610.915	811.692	778.555	612.279	881.751	851.425	829.64	905.454	902.067	841.201	862.479	895.314	831.198	797.325	751.007
						79.043	201.629	188.308	200.568	190.901	169.726	186.07	208.974	182.561	202.564	199.21	196.565	209.314	186.108	186.035	206.183	181.334	197.544	201.793	205.53	179.071	199.043			166.051	161.588	160.603	166.708	167.361	168.155	179.371	173.608	168.536	187.365	178.153	173.702	193.686	182.276	182.958	184.12	189.506	176.861	182.706	170.088
						85.5007	124.64	123.864	119.332	124.395	116.811	106.83	121.252	110.708	121.006	122.022	112.426	114.162	115.793	106.053	123.168	121.729	118.613	121.168	130.847	116.2	120.585			114.541	115.697	117.056	117.932	115.192	114.833	118.182	113.752	114.856	117.847	111.012	110.339	120.451	112.764	116.066	117.112	118.184	115.354	118.959	110.445
						91.9647	100	100	100	100	100	100	100	100	100	100	100	100	100	100	100	100	100	100	100	100	100			100	100	100	100	100	100	100	100	100	100	100	100	100	100	100	100	100	100	100	100
							shRen																								shGPI.213
						Basal glycolysis	519.51	420.68	556.02	518.46	425.33	620.04	672.68	640.82	639.33	705.86	670.76	702.23	739.21	662.62	637.67	711.11	623.65	670.42	642.5	692.38	555.47	662.88			271.68	268.9	185.07	486.3	412.48	318.85	562.41	554.67	456.85	568.58	663.18	581.93	582.05	598.79	521.44	532.99	568.37	592.9	484.76
[truncated: 50 more columns]

## Sheet: Fig. S3i
						MIM		M+1		M+2		M+3
					sgControl	0.67978	0.550544	0	0	0.32022	0.449456	0	0
					sgGPI #4 cl.1	0.694119	0.744046	0.156063	0.130042	0.149818	0.125912	0	0

## Sheet: Fig. S3J
					Min	sgCtrl			Min	sgGPI #4 clone 1
					5	0.428078	0.479857		5	0.0369701	0.0562953
					10				10	0.0612355	0.066381
					30	0.368742	0.407806		30	0.196755	0.240199
					240	0.32022	0.449456		240	0.305881	0.255954
