# Supplementary material for: Targeting aldolase A in hepatocellular carcinoma leads to imbalanced glycolysis and energy stress due to uncontrolled FBP accumulation
Source: Nat Metab. 2025 Jan 20;7(2):348–66. doi: 10.1038/s42255-024-01201-w (PMC11860237; doi:10.1038/s42255-024-01201-w)
Supplement: Supplementary file 20 — Statistical source data. [file 42255_2024_1201_MOESM20_ESM.xlsx]

## Sheet: Fig. S4A
						AKT/MYC/p53-/-					Nras/MYC/p53-/-					AKT/MYC/p19-/-
							Log2FC	-Log10(p)				Log2FC	-Log10(p)				Log2FC	-Log10(p)
						L-Glutamine	2.7638	3.1115			2-Hydroxyglutaric acid	-0.85854	4.2271			D-Erythrose 4-phosphate	-2.3108	3.0554
						L-Dihydroorotic acid	-1.9903	3.1115			Carbamoyl aspartate	-1.4959	4.1052			Carbamoyl aspartate	-2.4895	2.8822
						Malic acid	-1.9628	3.1115			Glucose	1.5333	3.8667			Fructose-6-phosphate/G6P	3.0157	2.8284
						L-Phenylalanine	1.5353	3.1115			2'-Deoxyguanosine 5'-monophosphate	1.3975	3.8562			Fumaric acid	-1.521	2.7525
						L-Asparagine	1.4962	3.1115			Glutathione	-1.1613	3.7008			5-Oxoproline	1.3696	2.6844
						Glycerol-3-phosphate	-1.5899	3.0238			Hypoxanthine	2.7649	3.5876			Malic acid	-1.9494	2.6532
						Orotidylic acid	-2.6232	2.7688			Glucosamine 6-phosphate	0.48394	3.5469			Choline	1.4369	2.5521
						Oxalacetic acid	-2.4884	2.7688			L-Dihydroorotic acid	-1.365	3.4455			CMP	0.75108	2.5125
						Fumaric acid	-1.5262	2.745			Fructose16-bisphosphate	3.7754	3.4199			Orotidylic acid	-1.7712	2.454
						Creatinine	-1.8226	2.7235			AMP	1.4318	3.304			Phosphocreatine	-2.2297	2.4467
						Phosphocreatine	-2.3714	2.7116			Inosine	2.3655	3.2959			Oxoglutaric acid	-1.9716	2.4353
						Carbamoyl aspartate	-2.1262	2.7116			L-Asparagine	1.2161	3.2338			Fructose16-bisphosphate	4.3269	2.4345
						L-Isoleucine	1.5985	2.7116			L-Homoserine	0.89059	3.2322			L-Dihydroorotic acid	-2.643	2.4334
						L-Histidine	1.2403	2.7116			L-Threonine	0.88978	3.2207			Oxalacetic acid	-2.2867	2.3352
						2-Hydroxyglutaric acid	-1.2371	2.7116			Ribose-5-Phosphate	-0.97179	3.2178			Propionyl-Carnitine	1.8197	2.1497
						L-Homoserine	0.92989	2.6985			Propionyl-Carnitine	1.7675	3.0807			L-Glutamine	2.4855	2.0043
						L-Threonine	0.92742	2.6985			Fumaric acid	-0.73113	3.0529			cis-Aconitic acid	1.0109	1.9129
						Fructose-6-phosphate/G6P	1.2497	2.5098			CMP	1.2868	2.9838			2-Hydroxyglutaric acid	-1.2607	1.8524
						5-Oxoproline	1.2031	2.5073			Oxoglutaric acid	-1.8329	2.9815			Deoxyribose 5-phosphate	1.311	1.8351
						Glutathione	0.89698	2.504			ADP	0.97265	2.9642			3-Phosphoglyceric acid	-1.1571	1.812
						Fructose16-bisphosphate	4.8768	2.4259			5-Oxoproline	0.79235	2.9637			Hypoxanthine	2.678	1.8019
						Choline	0.98085	2.3112			Malic acid	-1.0152	2.9608			Phosphoenolpyruvic acid	-0.51563	1.7372
						Orotic acid	-1.2426	2.2914			gamma-Glutamylvaline	0.57322	2.9607			Succinic acid	-0.76619	1.6138
						L-Methionine	2.4426	2.2694			L-Alanine	0.73176	2.9288			Glycine	-0.91468	1.4832
						Glucose	0.84112	2.2693			cis-Aconitic acid	1.3665	2.8472			Orotic acid	-0.90379	1.4416
						L-Valine	0.23168	2.0898			CDP	0.89925	2.8131			Inosine	2.1746	1.4348
						Betaine	0.23058	2.0329			Phosphocreatine	-1.2505	2.7993			Glyceraldehyde-3-phosphate/dhap	-0.64915	1.4308
						Glucosamine 6-phosphate	0.8265	1.8805			NADPH	-1.0954	2.7638			L-Serine	-1.1697	1.3745
						L-Alanine	0.74285	1.8203			L-Histidine	0.89137	2.6572			S-Adenosylmethionine	-1.9703	1.2942
						Oxidized glutathione	-0.66689	1.7202			Uridine	0.70219	2.5962			Uridine	0.83363	1.2786
						Deoxyribose 5-phosphate	0.66272	1.6701			Fructose-6-phosphate/G6P	0.69348	2.5408			Creatinine	-1.702	1.2786
						UDP-glucoronic acid	-0.62392	1.6514			Creatinine	-1.0646	2.5231			Guanosine	1.2971	1.2053
						Hypoxanthine	2.3894	1.5643			Orotidylic acid	-1.9629	2.4276			AMP	1.0367	1.2045
						D-Erythrose 4-phosphate	-0.98609	1.4915			gamma-Glu-alpha-aminobutyryl-gly	0.5841	2.39			ATP	-0.69209	1.1563
						Propionyl-Carnitine	1.1126	1.4551			Oxalacetic acid	-1.2734	2.3534			L-Asparagine	0.63067	1.0998
						Ornithine	0.7584	1.4387			Orotic acid	-0.63371	2.3313			ADP	1.0067	1.0933
						L-Aspartic acid	-0.67232	1.3862			L-Cysteinyl-glycine	-0.89615	2.3253			Phosphoserine	-5.0308	1.0171
						L-Cystathionine	3.0891	1.3059			L-Glutamine	1.7575	2.3067			L-Aspartic acid	-0.80502	1.0011
						Phosphoenolpyruvic acid	-0.53202	1.3059			Phosphoenolpyruvic acid	-0.40839	2.3062			NADPH	-1.4314	0.99901
						Phosphoserine	-4.7594	1.2941			GMP	2.064	2.2661			Glucosamine 6-phosphate	0.65554	0.96634
						Creatine	0.30502	1.2941			3-Phosphoglyceric acid	-0.74571	2.2356			UTP	-0.69645	0.94514
						Uridine	1.3292	1.2831			Citrulline	0.523	2.1472			dTTP	-1.103	0.93281
						GDP	1.1605	1.2635			UDP-N-acetylglucosamine	0.53432	2.1113			2'-Deoxyguanosine 5'-monophosphate	0.86915	0.93072
						Citrulline	0.52458	1.245			L-Phenylalanine	1.3608	2.069			CTP	-0.85128	0.9197
						Ribose-5-Phosphate	-1.0072	1.1816			Choline	0.68456	1.9144			L-Proline	-0.51671	0.89382
						AMP	1.265	1.1717			Glycerol-3-phosphate	-0.60173	1.8901			IMP	0.83148	0.8884
						Glyceraldehyde-3-phosphate/dhap	-0.57716	1.1717			L-Isoleucine	1.3023	1.8543			Betaine	0.25766	0.85104
						Acetylglycine	-0.53031	1.1717			GDP	1.01	1.8523			L-Valine	0.2566	0.85016
						CDP	2.3742	1.157			NADP	-0.34732	1.8348			UDP-glucose	-0.80265	0.84291
						Succinic acid	-1.306	1.157			Succinic acid	-0.80786	1.7061			NADH	-0.82792	0.83177
						2'-Deoxyguanosine 5'-monophosphate	1.2787	1.1348			L-Glutamylcysteine	-1.0497	1.6943			NADP	-1.1164	0.81538
						gamma-Glutamylvaline	0.23667	1.1112			L-Proline	0.080391	1.6205			UDP-N-acetylglucosamine	-0.73849	0.79647
						GMP	1.9873	1.0981			Creatine	0.24825	1.6127			Ribose-5-Phosphate	-1.4456	0.79189
						L-Serine	-0.57147	1.0981			Sarcosine	0.74156	1.5525			Citrulline	-0.23905	0.75815
						S-Adenosylmethionine	-1.192	1.0885			L-Carnitine	0.20631	1.474			NAD	-0.67443	0.75516
						Pantothenic acid	0.35082	0.94545			Glycine	0.18659	1.4687			Creatine	0.37102	0.75095
						ATP	-0.67415	0.93973			Adenosine	1.2706	1.3736			Glucose	0.59827	0.74947
						L-Glutamylcysteine	-0.7021	0.93519			Oxidized glutathione	0.34012	1.3193			Glycerol-3-phosphate	-1.0075	0.73938
						L-Lactic acid	-0.9639	0.9118			dATP	-0.83527	1.2962			Acetyl-CoA	-0.92962	0.72351
						Sarcosine	0.52413	0.87139			Glyceraldehyde-3-phosphate/dhap	-0.86902	1.2707			GMP	1.0067	0.70006
						Inosine	2.2097	0.86109			Betaine	0.18862	1.1666			UDP-glucoronic acid	-0.30599	0.67282
						Acetyl-CoA	-1.0019	0.86109			L-Valine	0.19204	1.1576			L-Carnitine	0.18338	0.59609
						UDP	0.33103	0.83552			Citric acid	0.68921	1.0889			L-Histidine	0.38509	0.54185
						ADP	1.0042	0.8216			dTTP	-0.31969	1.0714			L-Cysteinyl-glycine	-0.73362	0.50303
						L-alpha-Aminobutyric acid	0.6494	0.8216			UTP	-0.40035	1.0704			L-Glutamylcysteine	-1.3855	0.49493
						Cytosine	0.096735	0.8216			L-Aspartic acid	-0.32784	1.0556			Acetylglycine	-0.72657	0.48182
						3-Phosphoglyceric acid	-0.70885	0.80332			Guanosine	0.76548	1.0033			Cytosine	0.29602	0.4787
						CMP	0.58336	0.78734			UMP	0.50163	0.985			gamma-Glutamylvaline	-0.41326	0.46333
						FAD	-0.59218	0.78681			L-Glutamic acid	0.24535	0.96388			L-alpha-Aminobutyric acid	0.35041	0.41955
						Thymine	0.26616	0.78681			L-Methionine	1.4589	0.94479			Adenosine	0.78158	0.39601
						NADH	-0.25685	0.7754			L-alpha-Aminobutyric acid	0.37807	0.92759			L-Lactic acid	-1.617	0.39361
						NAD	-0.19206	0.71422			Thymine	0.35398	0.80291			dATP	-0.66358	0.39119
						cis-Aconitic acid	0.49539	0.70489			Pyruvic acid	-0.35995	0.76092			Niacinamide	-0.36174	0.38759
						UMP	0.77197	0.66384			UDP	0.087281	0.74972			UDP	-0.40531	0.38219
						Adenosine	1.1483	0.64304			L-Cystathionine	1.0303	0.68286			Glutathione	-0.78766	0.35532
						L-Proline	0.1061	0.60729			Taurine	0.20456	0.6185			gamma-Glu-alpha-aminobutyryl-gly	-0.20451	0.34922
						dATP	-0.71729	0.5076			D-Erythrose 4-phosphate	-0.71683	0.61362			L-Isoleucine	0.35187	0.33569
						IMP	0.50064	0.5076			Cytosine	-0.061584	0.53616			L-Glutamic acid	0.19775	0.33503
						Citric acid	0.45702	0.5076			NADH	-0.090398	0.53062			GDP	0.45227	0.33323
						Oxoglutaric acid	-0.11705	0.40715			Deoxyribose 5-phosphate	0.28763	0.51654			Pyruvic acid	-0.98334	0.31589
						L-Carnitine	0.095798	0.35855			Acetylglycine	-0.2256	0.49222			L-Phenylalanine	0.33542	0.31501
						NADPH	-0.43685	0.3342			Niacinamide	0.59122	0.48404			UMP	-0.51396	0.2752
						Glycine	-0.17008	0.3342			CTP	-0.25578	0.4722			CDP	0.4037	0.26115
						Taurine	-0.14956	0.3342			NAD	0.077362	0.46294			Thymine	0.15379	0.25316
						UDP-N-acetylglucosamine	-0.092818	0.3342			Ornithine	0.31287	0.44946			L-Homoserine	0.1337	0.23565
						dTTP	0.28817	0.32955			UDP-glucoronic acid	-0.25986	0.38497			Pyridoxine	-0.8104	0.23542
						Guanosine	0.65	0.20606			FAD	0.2359	0.38191			L-Threonine	0.1272	0.22616
						Pyruvic acid	-0.085765	0.20606			ATP	-0.07737	0.2683			L-Cystathionine	-0.11667	0.2254
						2-Hydroxybutyric acid	-0.40196	0.17678			L-Lactic acid	-0.50183	0.2611			Oxidized glutathione	0.089131	0.12634
						3-Hydroxybutyric acid	-0.37754	0.17678			L-Serine	-0.038911	0.23585			Ornithine	-0.12593	0.1159
						L-Glutamic acid	-0.067466	0.15283			S-Adenosylmethionine	0.21693	0.22161			GTP	-0.041233	0.11438
						Pyridoxine	-0.098424	0.14294			3-Hydroxybutyric acid	-0.62957	0.20467			3-Hydroxybutyric acid	-0.26019	0.1097
						NADP	-0.1734	0.13211			2-Hydroxybutyric acid	-0.66432	0.19947			2-Hydroxybutyric acid	-0.23986	0.095252
						UTP	-0.081912	0.078556			GTP	-0.10934	0.19498			Pantothenic acid	-0.11969	0.093319
						GTP	-0.014079	0.077871			Pyridoxine	-0.18112	0.14926			L-Methionine	-0.41407	0.079665
						L-Cysteinyl-glycine	-0.035572	0.052338			Acetyl-CoA	-0.071074	0.14567			FAD	-0.13382	0.056264
						gamma-Glu-alpha-aminobutyryl-gly	0.01455	0.016153			IMP	-0.11418	0.1045			L-Alanine	-0.010317	0.045942
						CTP	0.0035843	0.0098296			Phosphoserine	-1.2741	0.08519			Sarcosine	0.0053753	0.024735
						Niacinamide	0.024771	0.0045883			Pantothenic acid	0.093626	0.084319			Taurine	-0.05838	0.021304
						UDP-glucose	0.0043872	0.0045883			UDP-glucose	-0.011739	0.059537			Citric acid	-0.017329	0.0045223

## Sheet: Fig. S4B
						shRen				shGpi.213				shGpi.1604				shGpi.1544
					G6P	0.844307	0.937513	1.23591	0.982275	2.25697	2.06308	1.92791	2.16133	2.00565	1.79961	1.84711	2.05295	2.3385	2.32884	2.4758	2.14416
					FBP	0.604794	0.933829	1.38287	1.0785	0.815916	0.76938	0.794932	0.487982	0.284686	1.08039	0.99785	1.19941	1.04193	0.957872	1.05607	0.795165
					ATP/ADP	1.21471	0.95139	0.849185	0.984711	0.865869	0.927224	0.915718	0.945346	1.04425	1.08438	1.02737	0.915719	0.907862	0.925142	0.783019	0.695094
					AMP	0.724916	1.09421	1.1603	1.02057	1.24885	1.02469	1.222	1.19783	0.994251	0.880221	0.967069	1.11534	1.21657	1.09264	1.12244	1.34489
					Phosphocreatine	0.99234	1.05581	0.99493	0.956919	0.704923	0.648877	0.676757	0.63441	0.951795	0.904879	0.854592	0.867595	0.753977	0.723468	0.717646	0.68659
