# Supplementary material for: Targeting aldolase A in hepatocellular carcinoma leads to imbalanced glycolysis and energy stress due to uncontrolled FBP accumulation
Source: Nat Metab. 2025 Jan 20;7(2):348–66. doi: 10.1038/s42255-024-01201-w (PMC11860237; doi:10.1038/s42255-024-01201-w)
Supplement: Supplementary file 21 — Statistical source data. [file 42255_2024_1201_MOESM21_ESM.xlsx]

## Sheet: Fig. S5A
					shRen				shGpi.213				shGpi.1604				shGpi.1544
				Pi	0.932246	1.0229	1.03506	1.0098	1.02082	0.835404	0.877799	0.869402	0.863308	0.822128	0.933447	0.860936	0.941491	0.875018	0.912433	1.23708

## Sheet: Fig. S5B
						Time (minutes)	Renilla 0.44									Renilla 0.88									Renilla 4.4
						1.31	4.56	4.72	7.88	6.8	7.35	6.72	7.32	7.82		5.95	7.89	5.78	6.29	6.69	6.86	7.61	6.72		5.66	5.28	6.31	5.95	6.33	7.83
						7.77	5.1	4.73	7.01	6.61	7.48	6.97	7.43	7.5		5.82	7.54	6.03	5.74	6.61	6.37	7.1	6.4		5.45	5.35	6.15	6.13	6.02	7.45
						14.24	5.5	5.26	6.82	6.64	7.26	6.73	7.44	7.45		5.91	7.77	5.98	5.77	6.33	6.34	7.36	6.49		5.43	5.34	6.05	5.78	6.06	7.45
						20.79	14.63	13.89	15.43	15.18	16.71	15.4	17.04	17.01		16.57	24.33	17.12	16.97	18.49	19.2	19.15	17.34		18.2	19.33	22.25	21.07	20.94	25.34
						27.25	15.73	16.66	17.02	16.91	18.66	17.37	18.83	18.46		19.84	30.97	21.83	21.61	23.04	23.74	23.69	20.76		26.21	26.85	30.21	29.37	29.25	34.14
						33.71	15.34	15.93	16.37	16.65	17.76	17.05	18.67	18.37		20.05	32.23	22.55	22.42	23.76	24.63	24.22	20.52		29.83	30.14	33.43	32.46	32.68	37.7
						40.25	9.6	9.69	9.43	10.31	11.44	10.96	12.22	12.72		15.91	26.41	17.34	18.49	19.33	18.21	18.74	17.26		41.3	39.89	46.42	44.98	43.13	53.53
						46.71	9.98	9.89	9.3	10.41	11.61	10.95	12.26	12.77		16.97	27.1	17.25	18.55	19.15	18.72	18.92	17.5		41	40.18	45.68	44.53	43.24	52.43
						53.18	9.96	10.12	9.66	10.83	12.02	11.48	12.75	12.86		17.17	27.87	17.63	18.77	19.47	18.91	20.08	18.05		41.22	40.92	45.97	44.1	43.1	52.3
						59.72	3.01	2.74	3.4	3	3.19	3.31	3.59	3.94		3.61	4.86	2.98	3.44	2.76	3.68	3.87	3.6		4.34	3.81	3.38	3.37	3.31	3.78
						66.18	3.48	3.14	3.21	3.21	3.72	3.06	3.85	4.05		3.93	5.18	3.28	3.73	2.83	3.56	3.88	3.98		4.09	4.05	3.11	3.96	3.96	4.36
						72.64	3.53	2.88	3.41	3.16	3.48	3.21	3.82	3.91		3.43	5.33	3.12	4.03	3.25	3.67	3.77	4.16		4.34	3.9	3.74	4.31	4.42	4.74
						80.16	3.58	3.26	3.85	3.53	3.91	3.63	3.9	4.41		3.82	5.38	3.51	3.87	3.56	3.57	4.23	4.21		4.24	3.9	3.7	4.04	4.09	4.84
						88.74	3.74	3.41	3.83	3.64	4.09	3.68	4.2	4.51		3.85	5.48	3.6	3.77	3.68	3.6	4.29	4.36		4.13	3.81	3.7	3.96	3.94	4.75
						97.3	3.77	3.44	3.89	3.56	3.98	3.71	4.22	4.43		3.82	5.46	3.62	3.86	3.74	3.52	4.3	4.27		4	3.67	3.74	3.83	3.9	4.67
						Time (minutes)	AA.1280 Dox 0.44									AA.1280 Dox 0.88									AA.1280 Dox 4.4
						1.31	7.78	7.18	9.61	7.61	7.77	9.44	9.68	11.3		5.72	5.74	5.12	6.2	5.99	6.05	7.1	7.12		5.68	6.9	8.3	9.06	8.46	9.03	8.17	8.82
						7.77	7.22	7.07	8.34	7.51	8.23	8.81	9.59	10.93		5.85	5.51	5.61	5.89	5.68	5.8	7.24	7.24		6.03	6.66	8.31	8.89	8.95	8.97	7.95	8.93
						14.24	7.2	7.23	8.16	7.6	7.95	8.89	9.13	10.89		5.93	5.53	5.53	6.16	5.69	6.21	6.94	7.51		5.95	6.94	8.09	8.57	8.6	8.63	8.14	8.63
						20.79	23.89	25.5	25.13	26.83	26.08	28.78	30.52	34.26		19.74	17.4	17.64	19.06	18.98	19.45	22.26	22.09		29.24	28.41	31.82	34.08	35.96	36.02	32.74	36.64
						27.25	22.6	25.14	23.92	26.71	25.9	28.19	27.66	33.37		23.16	20.96	20.77	21.65	22.37	22.65	24.97	25.25		31.93	30.5	33.54	35.5	37.65	38.15	34.23	40.12
						33.71	20.98	23.51	22.72	24.78	24.23	26.54	26.26	32.66		21.74	20.97	20.85	21.72	22.7	22.57	23.94	25.1		32.78	31.61	34.31	36.19	38.34	39.09	35.15	41.26
						40.25	15.24	14.65	14.44	16.92	16.17	17.36	17.66	22.73		18.3	16.1	15.67	16.18	16.51	17.31	18.93	21.11		31.42	30.47	33.51	35.53	37.84	38.08	34.93	39.41
						46.71	15.38	14.75	14.89	16.56	16.02	17.83	18.94	23.23		19.23	17.29	15.98	16.2	17.16	17.85	19.03	21.95		31.29	30.66	33.38	35.52	37.52	37.99	34.85	38.44
						53.18	16.41	15.56	14.95	16.9	16.46	18.17	19.49	23.68		19.79	17.91	16.73	16.85	18.03	18.29	20.09	22.75		31.87	30.96	34.4	36.32	37.93	38.87	35.83	38.91
						59.72	4.44	3.85	4.8	4.38	4.23	5.14	4.54	6.43		3.71	3.28	2.08	2.65	2.47	2.77	2.94	4.39		14.29	13.56	13.11	11.3	13.86	13.19	12.06	14.92
						66.18	4.28	3.94	4.49	4	4.09	4.98	5.08	6.8		4	3.74	2.67	3.08	3.07	3.53	3.94	4.89		3.02	3.62	3.33	2.22	3.3	3.59	3.22	4.72
						72.64	4.33	4.12	4.24	4.26	4.54	5.01	5	6.87		3.64	3.48	2.6	2.92	3.07	3.32	3.81	4.93		3.73	4.23	4.17	3.71	4.32	4.36	4.36	5.62
						80.16	4.34	4.17	4.56	4.29	4.5	5.05	5.13	6.6		3.87	3.47	2.96	3.25	3.19	3.52	4.22	4.82		3.79	3.99	4.37	4.21	4.44	4.51	4.39	5.38
						88.74	4.36	4.26	4.5	4.23	4.64	5.24	5.3	6.77		4.01	3.57	3.1	3.19	3.34	3.8	4.24	5.1		3.8	4.07	4.32	4.32	4.52	4.52	4.55	5.56
						97.3	4.24	4.05	4.33	4.18	4.58	5.12	5.14	6.64		3.66	3.4	2.96	3.09	3.31	3.56	4.03	4.89		3.84	4.03	4.3	4.29	4.51	4.52	4.46	5.48

## Sheet: Fig. S5C
							shRen(EtOH)
									0.44mM			0.88mM			2.2mM			4.4mM
							0	0
							24hrs	24	0.871457	0.950405	1.17814	0.871359	1.03883	1.08981	0.897321	1.05804	1.04464	0.969767	1.01628	1.01395
							48hrs	48	1.57895	1.79757	1.68219	1.32767	1.44175	1.6165	2.04107	1.99554	2.00089	1.8186	2.18372	2.0186
							72hrs	72		2.78138	2.7419	2.29612	2.70631	2.64563	4.48393	4.38482	4.56429	5.14186	4.86279	5.03721
							96hrs	96				6.31311	5.67233	5.90534	9.12589	9.39375	9.64821	6.98605	7.35814	7.43023
							120hrs	120	3.77733	4.10526	4.67004	7.18932	7.13107	6.62379
							shAldoA.1280 (EtOH)
								hours	0.44mM			0.88mM			2.2mM			4.4mM
							0	0
							24hrs	24	1.047	1.011	0.942	0.922089	0.996575	1.08134	1.14787	0.848429	1.0037	1.03162	1.00593	0.962451
							48hrs	48	1.746	1.515	1.383	1.57449	1.60017	1.72346	2.40665	2.38725	2.36784	2.16403	1.83399	2.08103
							72hrs	72		1.941	1.821	2.78682	2.24486	2.38356	4.2366	5.07116	4.87153	4.57312	4.55929	4.47431
							96hrs	96	3.285	3.483	3.156	5.62757	5.82277	5.37842	8.42329	9.08318	9.37431	6.36364	6.71542	6.4249
							120hrs	120	3.417	3.465	3.381	6.82962	6.44949	6.46233
