# Supplementary material for: Targeting aldolase A in hepatocellular carcinoma leads to imbalanced glycolysis and energy stress due to uncontrolled FBP accumulation
Source: Nat Metab. 2025 Jan 20;7(2):348–66. doi: 10.1038/s42255-024-01201-w (PMC11860237; doi:10.1038/s42255-024-01201-w)
Supplement: Supplementary file 22 — Statistical source data. [file 42255_2024_1201_MOESM22_ESM.xlsx]

## Sheet: Fig. S6A
						ATP
							sgCtrl			sgGPI #1/#4			sgGPI #4 cl.1
						sgControl	1.02638	0.984827	0.988795	0.80836	0.7901	0.830265	1.06003	0.977762	1.08948
						sgAldoA #1	0.537982	0.552531	0.549338	0.691576	0.69777	0.685414	1.05409	1.00663	1.04567
						sgAldoA #2	0.528981	0.526271	0.434941	0.615698	0.632796	0.704544	0.956502	1.03273	1.12471
						ADP
							sgCtrl			sgGPI #1/#4			sgGPI #4 cl.1
						sgControl	0.839635	1.16906	0.991307	1.25417	1.32713	1.30009	1.39641	1.76567	1.23993
						sgAldoA #1	0.802997	0.676604	0.713402	0.93003	0.969388	0.997707	1.27001	1.26521	1.33897
						sgAldoA #2	0.674204	0.739801	0.802197	0.812917	0.923471	0.833876	1.22825	1.4396	1.18826

## Sheet: Fig. S6B
					HLE
						sgCtrl.			sgGPI #1/#3
					sgCtrl.	1.07285	0.953642	0.97351	1.16103	0.897158	0.941813
					sgAldoA #1	0.425166	0.460927	0.413245	0.771313	0.820027	0.759134
					sgAldoA #2	0.365563	0.353642	0.361589	0.820027	0.856563	0.836265
					HLF
						sgCtrl.			sgGPI #1/#3
					sgCtrl.	1.04139	0.975507	0.983108	1.11283	0.901269	0.985896
					sgAldoA #1	0.461149	0.46875	0.514358	0.905501	0.835684	0.75952
					sgAldoA #2	0.461149	0.415541	0.456081	0.566996	0.558533	0.634697
					SNU-387
						sgCtrl.			sgGPI #1/#3
					sgCtrl.	1.10738	1.03087	0.861745	1.08169	1.03944	0.878873
					sgAldoA #1	0.471141	0.483221	0.495302	0.794366	0.726761	0.743662
					sgAldoA #2	0.414765	0.442953	0.430872	0.625352	0.625352	0.616901
