# Supplementary material for: Targeting aldolase A in hepatocellular carcinoma leads to imbalanced glycolysis and energy stress due to uncontrolled FBP accumulation
Source: Nat Metab. 2025 Jan 20;7(2):348–66. doi: 10.1038/s42255-024-01201-w (PMC11860237; doi:10.1038/s42255-024-01201-w)
Supplement: Supplementary file 23 — Statistical source data. [file 42255_2024_1201_MOESM23_ESM.xlsx]

## Sheet: Fig. S7A
						T-30
						minutes	shRen (13C-G6P)				minutes	shAldoA (13C-G6P)
						5	3.97668e+06	3.98463e+06	4.20375e+06		5	2256566	2.62144e+06	2.09492e+06
						10	4.91394e+06	4.88651e+06	5.83867e+06		10	2.42832e+06	2.4643e+06	2.49764e+06
						15	5.09311e+06	5.06995e+06	4.58114e+06		15	2.50506e+06	2.42165e+06	1.97759e+06
						T-180
						minutes	shRen (13C-G6P)				minutes	shAldoA (13C-G6P)
						5	3.02029e+06	3.05292e+06	2.60448e+06		5	1.69295e+06	1.54512e+06	2.0046e+06
						10	3.31157e+06	4.34706e+06	4.21432e+06		10	2.08795e+06	1.86201e+06	1.84032e+06
						15	3.32905e+06	3.6154e+06	3.29675e+06		15	1.6863e+06	1.69678e+06	1.98227e+06

## Sheet: Fig. S7B
						13C-GLC	Cis-Aconitate																							alpha-KG
								MIM			M+1			M+2			M+3			M+4			M+5			M+6					MIM			M+1			M+2			M+3			M+4			M+5
							Ren_EtOH	2.59849e+07	2.64617e+07	2.86398e+07	1.36372e+06	1.14264e+06	1.43376e+06	1.63385e+07	14315817	1.64941e+07	3.27245e+06	3192466	3.59901e+06	3.54013e+06	3.20803e+06	3.60414e+06	2.38843e+06	1.66675e+06	2.59532e+06	253804	156258	303880		Ren_EtOH	239708799	200091063	142057880	4.53299e+06	3.62382e+06	3.0882e+06	6.60857e+07	5.2217e+07	3.86677e+07	1.10806e+07	8.40519e+06	7.04531e+06	12738279	10572973	7.97384e+06	1.21313e+07	9.4615e+06	7.6999e+06
							Ren_Dox	2.56688e+07	2.41722e+07	2.90424e+07	830097	720236	1.23355e+06	1.43192e+07	1.2525e+07	1.58e+07	2.64814e+06	2.05878e+06	3.0176e+06	2.86549e+06	2.35165e+06	3.00754e+06	2.43364e+06	2.06432e+06	2.9133e+06	116436	177834	333150		Ren_Dox	294546867	165483325	298254599	2.39453e+06	2.16734e+06	3.02501e+06	6.31409e+07	3.60718e+07	66864800	8.65393e+06	6.17519e+06	1.02003e+07	1.19899e+07	7.13345e+06	1.30546e+07	1.27621e+07	6.85327e+06	1.30977e+07
							AA588_EtOH	2.64004e+07	21914946	2.7882e+07	1.26859e+06	937660	1.4709e+06	1.69093e+07	1.37258e+07	1.69742e+07	3.20687e+06	2.43856e+06	3.17869e+06	3.7217e+06	2.65278e+06	3.83326e+06	2.51531e+06	2.11703e+06	2.6696e+06	128140	155182	306724		AA588_EtOH	265737769	217808889	258997952	4.1857e+06	3.98185e+06	4.89242e+06	6.89107e+07	4.89573e+07	6.97571e+07	1.08309e+07	8.44745e+06	1.13063e+07	13848914	1.04493e+07	13808750	1.25573e+07	1.02593e+07	1.18366e+07
							AA588_Dox	2.16471e+07	2.77511e+07	2.4479e+07	902205	302188	518154	5.93159e+06	5.74481e+06	5.23344e+06	1.38998e+06	1.05731e+06	1.1247e+06	1.0784e+06	1.06111e+06	1.00734e+06	483462	442466	468510	45583.4	0	126545		AA588_Dox	6.68521e+07	8.24474e+07	68879619	1.79827e+06	2.66132e+06	2.10609e+06	1.69104e+07	2.08694e+07	1.80547e+07	2.81061e+06	3.61525e+06	3.07608e+06	2.68413e+06	3.1944e+06	2.61574e+06	2.8704e+06	3.3608e+06	3.09726e+06
							AA1280_EtOH	2.90366e+07	2.73239e+07	2.3823e+07	1.28345e+06	1.12626e+06	525967	1.64013e+07	17813582	1.27754e+07	3.35066e+06	3.33555e+06	2.03076e+06	4.03567e+06	3.79738e+06	2.81692e+06	2.55763e+06	2.49791e+06	1.44342e+06	234010	381668	0		AA1280_EtOH	247518957	271285905	265086731	6.54643e+06	7.61799e+06	4.02272e+06	6.71475e+07	7.44676e+07	6.75679e+07	1.27445e+07	1.43103e+07	1.19556e+07	1.3619e+07	1.55122e+07	1.19297e+07	1.26866e+07	1.36001e+07	1.1291e+07
							AA1280_Dox	2.22993e+07	2.055e+07	20465136	641261	685373	579572	5.72982e+06	5.72408e+06	5.82647e+06	1.44942e+06	1.02811e+06	1.22835e+06	782287	986235	1.09888e+06	522037	309078	543366	8253.93	101703	38061.9		AA1280_Dox	6.96368e+07	6.34312e+07	6.87414e+07	4.05519e+06	2.52769e+06	2.26038e+06	1.83417e+07	1.58666e+07	18563007	3.50276e+06	3275425	3.1642e+06	2.66528e+06	2.51312e+06	2.88158e+06	3.12127e+06	3.02735e+06	3.14785e+06
						13C-GLN	Cis-Aconitate																							alpha-KG
								MIM			M+1			M+2			M+3			M+4			M+5			M+6					MIM			M+1			M+2			M+3			M+4			M+5
							Ren_EtOH	2.47218e+07	2.59577e+07	2.71772e+07	3.33923e+06	3.25028e+06	4.16591e+06	5.82475e+06	5.46289e+06	6.83769e+06	4.26809e+06	4.60068e+06	4.87654e+06	1.37257e+07	1.43745e+07	1.61577e+07	3.90658e+06	4.73824e+06	5.18661e+06	0	0	0		Ren_EtOH	5.41247e+07	4.33013e+07	6.15471e+07	16473009	1.52995e+07	1.68043e+07	1.93227e+07	15724504	1.94391e+07	55960978	5.63831e+07	5.68049e+07	8.10648e+06	6.8137e+06	8.29908e+06	214157020	189636117	225901933
							Ren_Dox	2.08823e+07	2.04942e+07	2.92747e+07	2.85257e+06	2.46569e+06	2.66407e+06	4.85959e+06	4.61646e+06	4.72838e+06	4.45873e+06	4.65843e+06	4.87991e+06	1.29488e+07	1.373e+07	1.39575e+07	4.57683e+06	5.29376e+06	5.96158e+06	0	0	0		Ren_Dox	4.70827e+07	5.07714e+07	58582137	1.16349e+07	1.47628e+07	1.27148e+07	1.57848e+07	1.67931e+07	17445773	4.85081e+07	6.13195e+07	5.68366e+07	7.60076e+06	8.3678e+06	9.83638e+06	208114966	238622966	259086685
							AA588_EtOH	2.24902e+07	2.26993e+07		3.06757e+06	2.66299e+06		5.57117e+06	4.15315e+06		4.20747e+06	3.58118e+06		1.2483e+07	1.11191e+07		3.76466e+06	3.0612e+06		0	0			AA588_EtOH	5.59329e+07	4.05707e+07		1.7917e+07	1.11417e+07		2.03058e+07	1.379e+07		6.24544e+07	4.13599e+07		7.998e+06	6.11446e+06		228320949	162487027
							AA588_Dox	1.65698e+07	1.60197e+07	1.89719e+07	1.55223e+06	1.4708e+06	1.64863e+06	1.68023e+06	1.9492e+06	2.20227e+06	1.16999e+06	815693	1.14718e+06	4.54761e+06	4.88433e+06	5.03547e+06	806587	810399	845722	0	0	0		AA588_Dox	2.12318e+07	1.89513e+07	2.13484e+07	7.20019e+06	6.91462e+06	7.19022e+06	5.73154e+06	5.39924e+06	5.58547e+06	1.83825e+07	1.61911e+07	1.87842e+07	1.69676e+06	1.59194e+06	1.8439e+06	5.27511e+07	4.80383e+07	5.2741e+07
							AA1280_EtOH	2.90561e+07	2.60826e+07	2.43234e+07	3.68928e+06	3.26926e+06	3.2969e+06	6.34248e+06	5.75152e+06	5.71139e+06	5.0301e+06	4.83034e+06	4649401	14091223	1.36999e+07	1.34949e+07	5.56672e+06	4.58688e+06	5.05083e+06	0	0	0		AA1280_EtOH	6.02127e+07	5.81427e+07	4.82928e+07	1.85359e+07	1.78323e+07	1.58988e+07	2.06335e+07	2.08056e+07	1.74435e+07	6.4662e+07	59444017	5.48042e+07	8.58593e+06	9.11353e+06	7.68125e+06	240397752	223931865	201764474
							AA1280_Dox	1.4976e+07	1.88795e+07	2.05735e+07	1.51412e+06	1.58056e+06	1.68575e+06	2.44924e+06	2.4561e+06	2.68718e+06	1.1858e+06	1.29741e+06	1.26308e+06	5.89985e+06	5.85283e+06	6.38696e+06	794958	688262	1.02881e+06	0	0	0		AA1280_Dox	1.79072e+07	2.09507e+07	2.09216e+07	4.38173e+06	5.57662e+06	6.35771e+06	4.4109e+06	5.84558e+06	4.58133e+06	1.39394e+07	1.64892e+07	1.82203e+07	1.60417e+06	2.05157e+06	1.7593e+06	4.53176e+07	5.26784e+07	5.61314e+07
[truncated: 48 more columns]

## Sheet: Fig. S7D
							13C-GLC	Glutamate
									MIM			M+1			M+2			M+3			M+4			M+5
								Ren_EtOH	460905302	492297019	540393636	15478572	1.59683e+07	1.81681e+07	125784776	132334955	144102779	2.68705e+07	2.71481e+07	3.31507e+07	2.46235e+07	23500288	2.99264e+07	1.23888e+07	1.34973e+07	1.80283e+07
								Ren_Dox	517620814	560031478	575655264	1.01674e+07	1.06072e+07	1.22631e+07	107503240	126616523	123821659	2.02775e+07	2.43961e+07	2.42454e+07	2.03727e+07	2.51765e+07	2.49002e+07	1.1893e+07	1.50342e+07	1.52842e+07
								AA588_EtOH	528043307	487219439	515131654	1.55168e+07	1.27846e+07	1.52898e+07	133157265	115882156	135440177	2.93743e+07	2.14511e+07	2.79137e+07	2.71772e+07	21171014	2.69202e+07	1.28775e+07	1.11669e+07	1.35867e+07
								AA588_Dox	513985969	503973042	480569162	2.55563e+07	2.55505e+07	2.60589e+07	130226407	135406642	127327044	3.47807e+07	3.70836e+07	3.5688e+07	1.99718e+07	1.96622e+07	1.82614e+07	6.33097e+06	7.264e+06	7.52309e+06
								AA1280_EtOH	532345054	523968833	632836323	1.75464e+07	1.65544e+07	21018039	139014497	144209290	169705430	3.02197e+07	3.06575e+07	3.73377e+07	2.938e+07	2.8932e+07	3.22167e+07	1.59318e+07	1.64786e+07	2.00041e+07
								AA1280_Dox	505981468	461538752	443108765	2.66379e+07	2.52521e+07	2.34266e+07	132590613	124640436	122310067	3.45053e+07	3.61512e+07	3.69158e+07	2.07204e+07	1.79807e+07	1.80106e+07	8.50144e+06	7.13955e+06	7.31072e+06
							13C-GLN	Glutamate
									MIM			M+1			M+2			M+3			M+4			M+5
								Ren_EtOH	121934317	123313433	130987825	4.75506e+07	4.41973e+07	4.73168e+07	4.17003e+07	4.00304e+07	39334194	152182568	156322437	151962320	1.52283e+07	1.69902e+07	1.45359e+07	472025120	503312587	480930412
								Ren_Dox	109632924	117695642	122621536	3.57866e+07	3.42e+07	3.29071e+07	3.58187e+07	3.68443e+07	35158797	138917998	140756394	142196589	1.75134e+07	1.93905e+07	1.91621e+07	496920075	532049427	550457727
								AA588_EtOH	110831056	117187739		4.38131e+07	4.18013e+07		3.72775e+07	3.83624e+07		144461258	146393146		14287722	1.56759e+07		458745818	470097266
								AA588_Dox	144202961	148341807	151615770	6.3078e+07	7.05067e+07	6.75693e+07	4.34138e+07	4.51406e+07	4.8082e+07	157678395	163516279	163583083	1.04481e+07	1.21744e+07	1.08208e+07	382571780	389244435	401644327
								AA1280_EtOH	116175768	118314235	124116449	4.51649e+07	4.7959e+07	4.66783e+07	4.13508e+07	4.31807e+07	4.38367e+07	152816522	153092656	157745516	1.55495e+07	1.46441e+07	1.53497e+07	477352072	458369575	489960718
								AA1280_Dox	138219061	155189632	153027823	5.28229e+07	6.04545e+07	5.46418e+07	3.91366e+07	4.2561e+07	4.25787e+07	146156753	159150270	157542138	1.09262e+07	1.18298e+07	1.13696e+07	370520091	396226718	396744357

## Sheet: Fig. S7E
								shRen			shAldoA_WT			shAldoA			shAldoA_D34S
							Carbamoyl aspartate	0.909855	1.02203	0.832165	0.989173	0.946972	1.06385	0.215386	0.179351	0.235919	0.230103	0.248216	0.292183
							Dihydroorotic acid	1.3001	1.21896	1.14516	1.01834	1.07364	0.908014	0.250041	0.213894	0.228153	0.524101	0.435033	0.416865
							Orotic acid	1.19379	0.744967	1.00248	1.12305	0.938147	0.938804	0.399831	0.344136	0.418302	0.487216	0.451283	0.5374
