# Supplementary material for: Targeting aldolase A in hepatocellular carcinoma leads to imbalanced glycolysis and energy stress due to uncontrolled FBP accumulation
Source: Nat Metab. 2025 Jan 20;7(2):348–66. doi: 10.1038/s42255-024-01201-w (PMC11860237; doi:10.1038/s42255-024-01201-w)
Supplement: Supplementary file 24 — Statistical source data. [file 42255_2024_1201_MOESM24_ESM.xlsx]

## Sheet: Fig. S8B
							G0/1			S-phase (proliferating)			S-phase (arrested)			G2
						shRen_D	24.958	30.226	30.828	66.729	58.649	57.829	1.2531	2.4287	2.4981	7.0593	8.6966	8.8445
						shRen_D + Ncls	32.999	37.216	33.115	55.245	46.144	54.274	1.7501	3.087	1.9255	10.005	13.553	10.686
						shAldoA_D	38.007	38.339	37.732	42.053	42.258	42.422	6.5261	6.058	6.31	13.414	13.345	13.537
						shAldoA_D + Ncsl	37.237	38.441	37.142	34.169	29.181	28.294	6.6963	8.1512	9.0015	21.898	24.227	25.563

## Sheet: Fig. S8C
								%Confluency
								Hours	shRen				shRen + Ncls					shAldoA					shAldoA + Ncls
								0	4.14489	7.22644	5.5082		5.18625	4.38357	3.8881	3.83229		4.24672	3.60387	3.90495	5.19968		4.48505	3.2083	2.55672	2.21454
								2	5.26195	8.83173	6.74146		6.43398	5.2559	4.56997	4.4929		4.96215	4.46074	5.16219	5.82168		5.03705	3.55648	2.90898	2.71652
								4	6.01557	10.8029	8.20212		7.42105	6.16552	5.3113	5.10996		5.71093	5.07594	6.30965	6.90822		5.45618	4.13665	2.96479	3.24352
								6	7.24095	13.2912	9.32957		8.62637	7.446	6.10597	6.10507		6.54722	6.46904	7.25531	8.45425		5.98926	4.96384	3.3465	3.75405
								8	8.08838	15.2254	10.7366		9.84884	8.79664	7.02326	6.7119		7.52745	7.72642	8.45136	9.83132		7.41319	6.1784	4.11597	4.57914
								10	9.07551	17.5248	13.004		11.1044	10.6225	7.81636	7.57577		8.78592	8.76446	9.13262	11.8334		9.10684	7.40011	4.6112	5.17691
								12	9.60142	19.3115	14.7299		12.3108	11.991	8.9651	9.17436		10.2007	10.5096	10.2277	13.0424		10.5274	8.36951	5.25677	6.46051
								16	11.4317	22.4839	17.7059		14.775	16.1659	11.2365	12.5271		12.2615	11.466	12.9853	15.1582		13.249	10.4774	6.50561	8.25485
								20	13.5471	25.8006	20.777		18.0698	19.3875	13.4568	14.932		15.5232	14.607	15.3534	17.3329		16.1235	12.6838	7.31259	10.2918
								24	16.1023	29.576	23.7915		20.5826	23.5897	15.214	17.4623		17.8909	17.5711	16.8212	19.0584		18.8973	15.1476	8.57941	11.6369
								28	18.8657	33.3789	27.7685		23.4373	28.1783	18.0373	21.2978		19.8755	20.9428	18.6845	20.1366		20.7934	17.7967	9.9271	13.7013
								32	22.6454	36.0985	31.8695		28.8064	33.5934	21.4223	26.4575		22.1821	23.6828	20.1363	22.435		22.7779	19.4057	11.5061	14.8184
								36	26.5903	42.1256	37.3716		34.4564	39.9801	24.767	31.0361		25.0662	26.2583	21.1435	24.3543		24.4695	21.4085	12.3734	17.023
								40	31.9499	49.6705	43.1489		38.3407	47.0779	28.1965	35.6641		26.873	26.845	22.0503	25.8446		26.9644	23.1501	13.412	18.6862
								44	37.5773	55.1939	49.3048		45.0146	54.2087	32.3539	43.1566		27.8311	28.2996	22.8481	26.535		28.0581	24.3442	14.4056	20.403
								48	42.3992	61.8982	56.5255		50.8951	60.7859	37.3846	47.246		29.123	30.9724	24.1303	27.9907		29.1692	25.0998	15.2053	21.0523
								52	49.1593	68.2642	64.5976		55.8349	67.7948	42.1271	51.3127		29.8214	31.3444	24.3551	28.8559		31.1095	27.326	15.9152	23.7011
								56	54.2323	74.9204	71.0769		62.2996	74.3141	47.7905	58.529		30.7118	33.1078	24.3078	29.2197		32.8323	28.9344	16.5647	25.3782
								60	60.3434	79.1921	75.9496		67.3893	79.832	53.4819	64.8371		31.654	34.0617	24.377	29.6908		33.0928	29.6512	18.1755	26.0096
								64	66.1729	83.0098	80.1127		73.1362	85.0067	58.3585	71.0438		32.5748	34.1596	23.5921	29.0857		34.7874	32.484	18.9329	27.1062
								68	72.0609	84.4281	83.7863		76.6026	89.3957	63.6306	73.9988		33.3108	33.7354	23.7931	27.2414		38.0782	34.4612	20.0889	28.0721
								72	77.0343	87.0064	86.4506		80.4623	92.7927	69.4467	80.3668		33.6131	31.7547	23.4092	26.8586		39.7185	36.9431	21.5103	29.545
